# Supplementary material for: Isolation of a novel multiple-heavy metal resistant Lampropedia aestuarii GYF-1 and investigation of its bioremediation potential
Source: BMC Microbiol. 2023 Nov 7;23:330. doi: 10.1186/s12866-023-03093-4 (PMC10629017; doi:10.1186/s12866-023-03093-4)
Supplement: Supplementary file 2 — Supplementary Material 2 [file 12866_2023_3093_MOESM2_ESM.xlsx]

## Sheet: Table S2a
Table S2a. Genome annotations using CDD database
Query_ID	Query_len	Sbjct	Sbjct_len	Bitscore	Evalue	Identity	Align_len	Query_ratio	Sbjct_ratio
GYF_00003	205	gnl|CDD|226439 COG3926, zliS, Lysozyme family protein [General function prediction only].	252	102	3e-26	42	172	81.46	63.49
GYF_00007	425	gnl|CDD|238416 cd00801, INT_P4, Bacteriophage P4 integrase. P4-like integrases are found in temperate bacteriophages, integrative plasmids, pathogenicity and symbiosis islands, and other mobile genetic elements. They share the same fold in their catalytic domain and the overall reaction mechanism with the superfamily of DNA breaking-rejoining enzymes. The P4 integrase mediates integrative and exc…	357	236	3e-73	49	368	85.18	98.32
GYF_00008	309	gnl|CDD|189996 pfam01464, SLT, Transglycosylase SLT domain. This family is distantly related to pfam00062. Members are found in phages, type II, type III and type IV secretion systems.	117	73.1	5e-16	51	79	25.24	67.52
GYF_00009	414	gnl|CDD|234571 PRK00011, glyA, serine hydroxymethyltransferase; Reviewed.	416	783	0	80	407	97.83	97.84
GYF_00010	153	gnl|CDD|234774 PRK00464, nrdR, transcriptional regulator NrdR; Validated.	154	211	4e-70	71	153	100	99.35
GYF_00011	517	gnl|CDD|237291 PRK13168, rumA, 23S rRNA m(5)U1939 methyltransferase; Reviewed.	443	644	0	60	489	94.58	95.49
GYF_00012	718	gnl|CDD|234655 PRK00133, metG, methionyl-tRNA synthetase; Reviewed.	673	1123	0	68	718	99.72	100
GYF_00013	493	gnl|CDD|226322 COG3800, COG3800, Predicted transcriptional regulator [General function prediction only].	332	422	8e-145	68	330	66.94	99.1
GYF_00014	391	gnl|CDD|183463 PRK12351, PRK12351, methylcitrate synthase; Provisional.	378	815	0	90	375	95.91	99.21
GYF_00015	870	gnl|CDD|131386 TIGR02333, 2met_isocit_dHY, 2-methylisocitrate dehydratase, Fe/S-dependent. Members of this family appear in an operon for the degradation of propionyl-CoA via 2-methylcitrate. This family is homologous to aconitases A and B and appears to act the part as 2-methylisocitrate dehydratase, the enzyme after PrpD and before PrpB. In Escherichia coli, which lacks a member of this family,…	858	1477	0	89	864	99.2	100
GYF_00016	397	gnl|CDD|131387 TIGR02334, prpF, probable AcnD-accessory protein PrpF. The 2-methylcitrate cycle is one of at least five degradation pathways for propionate via propionyl-CoA. Degradation of propionate toward pyruvate consumes oxaloacetate and releases succinate. Oxidation of succinate back into oxaloacetate by the TCA cycle makes the 2-methylcitrate pathway a cycle. This family consists of PrpF, …	390	642	0	86	392	98.74	99.49
GYF_00017	338	gnl|CDD|217535 pfam03401, TctC, Tripartite tricarboxylate transporter family receptor. These probable extra-cytoplasmic solute receptors are strongly overrepresented in several beta-proteobacteria. This family, formerly known as Bug - Bordetella uptake gene (bug) product - is a family of bacterial tripartite tricarboxylate receptors of the extracytoplasmic solute binding receptor-dependent transp…	274	282	2e-93	64	274	80.77	99.64
GYF_00018	286	gnl|CDD|119340 cd00377, ICL_PEPM, Members of the ICL/PEPM enzyme family catalyze either P-C or C-C bond formation/cleavage. Known members are phosphoenolpyruvate mutase (PEPM), phosphonopyruvate hydrolase (PPH), carboxyPEP mutase (CPEP mutase), oxaloacetate hydrolase (OAH), isocitrate lyase (ICL), and 2-methylisocitrate lyase (MICL). Isocitrate lyase (ICL) catalyzes the conversion of isocitrate t…	243	252	1e-82	63	246	84.97	100
GYF_00020	385	gnl|CDD|225755 COG3214, COG3214, Uncharacterized protein conserved in bacteria [Function unknown].	400	245	2e-76	49	386	97.14	94
GYF_00021	273	gnl|CDD|225117 COG2207, AraC, AraC-type DNA-binding domain-containing proteins [Transcription].	127	66.8	6e-14	45	123	44.69	96.85
GYF_00022	591	gnl|CDD|236043 PRK07529, PRK07529, AMP-binding domain protein; Validated.	632	548	0	57	607	98.82	95.57
GYF_00023	416	gnl|CDD|107324 cd06329, PBP1_SBP_like_3, Periplasmic solute-binding domain of active transport proteins. Periplasmic solute-binding domain of active transport proteins found in bacteria and Archaea. Members of this group are initial receptors in the process of active transport across cellular membrane, but their substrate specificities are not known in detail. However, they closely resemble the g…	342	417	1e-143	65	343	81.97	100
GYF_00024	94	gnl|CDD|179156 PRK00888, ftsB, cell division protein FtsB; Reviewed.	105	79.6	4e-20	56	77	81.91	73.33
GYF_00025	428	gnl|CDD|234617 PRK00077, eno, enolase; Provisional.	425	807	0	85	428	100	100
GYF_00026	96	gnl|CDD|227757 COG5470, COG5470, Uncharacterized conserved protein [Function unknown].	96	119	1e-35	66	96	100	100
GYF_00028	284	gnl|CDD|235363 PRK05198, PRK05198, 2-dehydro-3-deoxyphosphooctonate aldolase; Provisional.	264	499	9e-180	77	270	95.07	100
GYF_00029	557	gnl|CDD|235437 PRK05380, pyrG, CTP synthetase; Validated.	533	1003	0	77	550	98.38	100
GYF_00031	199	gnl|CDD|236537 PRK09481, sspA, stringent starvation protein A; Provisional.	211	191	2e-60	62	198	98.99	93.84
GYF_00032	231	gnl|CDD|236987 PRK11798, PRK11798, ClpXP protease specificity-enhancing factor; Provisional.	138	191	4e-61	67	110	47.19	79.71
GYF_00034	281	gnl|CDD|234732 PRK00346, surE, 5'(3')-nucleotidase/polyphosphatase; Provisional.	250	330	3e-113	66	247	86.48	96.8
GYF_00035	293	gnl|CDD|225316 COG2518, Pcm, Protein-L-isoaspartate carboxylmethyltransferase [Posttranslational modification, protein turnover, chaperones].	209	197	1e-61	55	199	67.58	91.39
GYF_00036	273	gnl|CDD|236782 PRK10871, nlpD, lipoprotein NlpD; Provisional.	319	163	1e-47	73	118	42.49	36.99
GYF_00037	349	gnl|CDD|223638 COG0564, RluA, Pseudouridylate synthases, 23S RNA-specific [Translation, ribosomal structure and biogenesis].	289	287	7e-95	59	299	84.81	97.92
GYF_00038	345	gnl|CDD|217877 pfam04079, DUF387, Putative transcriptional regulators (Ypuh-like). This family of conserved bacterial proteins are thought to possibly be helix-turn-helix type transcriptional regulators.	159	167	5e-50	63	163	46.38	100
GYF_00039	467	gnl|CDD|182659 PRK10700, PRK10700, 23S rRNA pseudouridylate synthase B; Provisional.	289	249	1e-78	62	286	57.6	98.96
GYF_00040	141	gnl|CDD|179085 PRK00668, ndk, mulitfunctional nucleoside diphosphate kinase/apyrimidinic endonuclease/3'-; Validated.	134	258	6e-89	75	134	95.04	100
GYF_00041	389	gnl|CDD|183031 PRK11194, PRK11194, ribosomal RNA large subunit methyltransferase N; Provisional.	372	483	8e-170	67	378	96.66	100
GYF_00042	278	gnl|CDD|131573 TIGR02521, type_IV_pilW, type IV pilus biogenesis/stability protein PilW. Members of this family are designated PilF in ref (PMID:8973346) and PilW in ref (PMID:15612916). This outer membrane protein is required both for pilus stability and for pilus function such as adherence to human cells. Members of this family contain copies of the TPR (tetratricopeptide repeat) domain.	234	173	3e-52	56	239	85.97	98.72
GYF_00043	345	gnl|CDD|205591 pfam13413, HTH_25, Helix-turn-helix domain. This domain is a helix-turn-helix domain that probably binds to DNA.	62	67.9	2e-14	60	62	17.97	100
GYF_00044	432	gnl|CDD|234737 PRK00366, ispG, 4-hydroxy-3-methylbut-2-en-1-yl diphosphate synthase; Reviewed.	360	535	0	58	409	94.68	100
GYF_00045	426	gnl|CDD|234586 PRK00037, hisS, histidyl-tRNA synthetase; Reviewed.	412	547	0	64	422	99.06	97.82
GYF_00046	222	gnl|CDD|225523 COG2976, COG2976, Uncharacterized protein conserved in bacteria [Function unknown].	207	95.6	1e-23	48	206	92.79	98.07
GYF_00047	390	gnl|CDD|234163 TIGR03300, assembly_YfgL, outer membrane assembly lipoprotein YfgL. Members of this protein family are YfgL, a lipoprotein component of a complex that acts protein insertion into the bacterial outer membrane. Other members of this complex are NlpB, YfiO, and YaeT. This protein contains multiple copies of a repeat that, in other contexts, are associated with binding of the coenzyme …	377	257	2e-81	50	365	91.28	96.02
GYF_00048	449	gnl|CDD|234628 PRK00093, PRK00093, GTP-binding protein Der; Reviewed.	435	670	0	69	442	98.44	99.54
GYF_00049	81	gnl|CDD|179001 PRK00395, hfq, RNA-binding protein Hfq; Provisional.	79	144	8e-46	89	71	86.42	89.87
GYF_00050	402	gnl|CDD|234125 TIGR03156, GTP_HflX, GTP-binding protein HflX. This protein family is one of a number of homologous small, well-conserved GTP-binding proteins with pleiotropic effects. Bacterial members are designated HflX, following the naming convention in Escherichia coli where HflX is encoded immediately downstream of the RNA chaperone Hfq, and immediately upstream of HflKC, a membrane-associa…	351	475	1e-166	70	358	88.81	99.43
GYF_00051	484	gnl|CDD|239498 cd03404, Band_7_HflK, Band_7_HflK: The band 7 domain of flotillin (reggie) like proteins. This group includes proteins similar to prokaryotic HlfK (High frequency of lysogenization K). Although many members of the band 7 family are lipid raft associated, prokaryote plasma membranes lack cholesterol and are unlikely to have lipid raft domains. Individual proteins of this band 7 doma…	266	301	7e-99	70	261	52.89	95.86
GYF_00052	319	gnl|CDD|239499 cd03405, Band_7_HflC, Band_7_HflC: The band 7 domain of flotillin (reggie) like proteins. This group includes proteins similar to prokaryotic HlfC (High frequency of lysogenization C). Although many members of the band 7 family are lipid raft associated, prokaryote plasma membranes lack cholesterol and are unlikely to have lipid raft domains. Individual proteins of this band 7 doma…	242	240	2e-77	62	262	81.82	98.35
GYF_00053	426	gnl|CDD|215689 pfam00067, p450, Cytochrome P450. Cytochrome P450s are haem-thiolate proteins involved in the oxidative degradation of various compounds. They are particularly well known for their role in the degradation of environmental toxins and mutagens. They can be divided into 4 classes, according to the method by which electrons from NAD(P)H are delivered to the catalytic site. Sequence con…	461	95.4	3e-21	39	244	53.52	48.81
GYF_00055	581	gnl|CDD|236403 PRK09192, PRK09192, acyl-CoA synthetase; Validated.	579	417	6e-138	53	585	98.97	97.24
GYF_00056	208	gnl|CDD|224584 COG1670, RimL, Acetyltransferases, including N-acetylases of ribosomal proteins [Translation, ribosomal structure and biogenesis].	187	50.3	5e-08	34	187	84.13	96.26
GYF_00057	253	gnl|CDD|219361 pfam07277, SapC, SapC. This family contains a number of bacterial SapC proteins approximately 250 residues long. In Campylobacter fetus, SapC forms part of a paracrystalline surface layer (S-layer) that confers serum resistance.	220	171	3e-52	52	223	86.96	97.73
GYF_00058	764	gnl|CDD|238654 cd01344, PL2_Passenger_AT, Pertactin-like passenger domains (virulence factors), C-terminal, subgroup 2, of autotransporter proteins of the type V secretion system of Gram-negative bacteria. This subgroup includes the passenger domains of the nonprotease autotransporters, Ag43, AIDA-1 and IcsA, as well as, the less characterized ShdA, MisL, and BapA autotransporters.	188	56.2	7e-09	48	180	22.77	87.77
GYF_00059	510	gnl|CDD|217163 pfam02646, RmuC, RmuC family. This family contains several bacterial RmuC DNA recombination proteins. The function of the RMUC protein is unknown but it is suspected that it is either a structural protein that protects DNA against nuclease action, or is itself involved in DNA cleavage at the regions of DNA secondary structures.	301	254	5e-80	55	315	61.76	96.35
GYF_00060	326	gnl|CDD|240626 cd05301, GDH, D-glycerate dehydrogenase/hydroxypyruvate reductase (GDH). D-glycerate dehydrogenase (GDH, also known as hydroxypyruvate reductase, HPR) catalyzes the reversible reaction of (R)-glycerate + NAD+ to hydroxypyruvate + NADH + H+. In humans, HPR deficiency causes primary hyperoxaluria type 2, characterized by over-excretion of L-glycerate and oxalate in the urine, possibl…	309	361	8e-124	66	311	95.09	99.68
GYF_00061	482	gnl|CDD|223983 COG1055, ArsB, Na+/H+ antiporter NhaD and related arsenite permeases [Inorganic ion transport and metabolism].	424	169	1e-46	38	439	90.87	99.06
GYF_00062	158	gnl|CDD|223894 COG0824, FcbC, Predicted thioesterase [General function prediction only].	137	101	2e-27	44	130	81.01	93.43
GYF_00063	517	gnl|CDD|129794 TIGR00711, efflux_EmrB, drug resistance transporter, EmrB/QacA subfamily. This subfamily of drug efflux proteins, a part of the major faciliator family, is predicted to have 14 potential membrane-spanning regions. Members with known activities include EmrB (multiple drug resistance efflux pump) in E. coli, FarB (antibacterial fatty acid resistance) in Neisseria gonorrhoeae, TcmA (t…	485	140	3e-36	42	402	77.56	81.65
GYF_00064	534	gnl|CDD|234854 PRK00881, purH, bifunctional phosphoribosylaminoimidazolecarboxamide formyltransferase/IMP cyclohydrolase; Provisional.	513	951	0	74	535	100	99.61
GYF_00065	169	gnl|CDD|171561 PRK12528, PRK12528, RNA polymerase sigma factor; Provisional.	161	156	3e-48	65	154	91.12	95.65
GYF_00066	368	gnl|CDD|236622 PRK09774, PRK09774, fec operon regulator FecR; Reviewed.	319	210	2e-64	50	341	90.49	95.61
GYF_00067	852	gnl|CDD|227114 COG4773, FhuE, Outer membrane receptor for ferric coprogen and ferric-rhodotorulic acid [Inorganic ion transport and metabolism].	719	507	1e-167	52	717	83.57	93.46
GYF_00069	588	gnl|CDD|222328 pfam13703, PepSY_TM_2, PepSY-associated TM helix. This family represents a conserved TM helix found in bacteria and archaea.	87	108	6e-28	68	87	14.46	98.85
GYF_00070	104	gnl|CDD|152240 pfam11804, DUF3325, Protein of unknown function (DUF3325). This family of short proteins are functionally uncharacterized. This family is restricted to Alpha-, Beta- and Gamma-proteobacteria.	106	43.4	9e-07	61	62	59.62	58.49
GYF_00071	388	gnl|CDD|225926 COG3391, COG3391, Uncharacterized conserved protein [Function unknown].	381	74.2	2e-14	38	260	65.21	58.53
GYF_00072	690	gnl|CDD|234978 PRK01747, mnmC, bifunctional tRNA (mnm(5)s(2)U34)-methyltransferase/FAD-dependent cmnm(5)s(2)U34 oxidoreductase; Reviewed.	662	354	1e-111	43	719	98.41	97.13
GYF_00073	89	gnl|CDD|180059 PRK05408, PRK05408, oxidative damage protection protein; Provisional.	90	170	5e-56	79	87	97.75	96.67
GYF_00074	344	gnl|CDD|224529 COG1613, Sbp, ABC-type sulfate transport system, periplasmic component [Inorganic ion transport and metabolism].	348	519	0	84	309	89.53	88.79
GYF_00075	214	gnl|CDD|234262 TIGR03567, FMN_reduc_SsuE, FMN reductase, SsuE family. Members of this protein family use NAD(P)H to reduce FMN and regenerate FMNH2. Members include the homodimeric, NAD(P)H-dependent enzyme SsuE from Escherichia coli, which serves as a partner to an FMNH2-dependent alkanesulfonate monooxygenase. It is induced by sulfate starvation. The NADH-dependent enzyme MsuE from Pseudomonas …	171	76.2	3e-17	59	169	78.97	98.25
GYF_00077	336	gnl|CDD|236929 PRK11553, PRK11553, alkanesulfonate transporter substrate-binding subunit; Provisional.	314	267	7e-87	61	301	88.69	94.27
GYF_00078	386	gnl|CDD|234821 PRK00719, PRK00719, alkanesulfonate monooxygenase; Provisional.	378	672	0	81	386	100	100
GYF_00079	308	gnl|CDD|183100 PRK11365, ssuC, alkanesulfonate transporter permease subunit; Provisional.	263	280	4e-93	83	229	74.35	87.07
GYF_00080	309	gnl|CDD|183055 PRK11247, ssuB, aliphatic sulfonates transport ATP-binding subunit; Provisional.	257	281	2e-93	75	235	76.05	91.44
GYF_00081	71	gnl|CDD|226113 COG3585, MopI, Molybdopterin-binding protein [Coenzyme metabolism].	69	72.5	4e-18	72	69	95.77	100
GYF_00082	491	gnl|CDD|237213 PRK12810, gltD, glutamate synthase subunit beta; Reviewed.	471	807	0	72	490	99.8	100
GYF_00083	1591	gnl|CDD|236968 PRK11750, gltB, glutamate synthase subunit alpha; Provisional.	1485	1653	0	61	1540	96.17	98.59
GYF_00084	270	gnl|CDD|224332 COG1414, IclR, Transcriptional regulator [Transcription].	246	148	1e-42	46	229	84.81	92.68
GYF_00085	574	gnl|CDD|180419 PRK06134, PRK06134, putative FAD-binding dehydrogenase; Reviewed.	581	716	0	66	560	97.39	96.39
GYF_00086	258	gnl|CDD|187605 cd05347, Ga5DH-like_SDR_c, gluconate 5-dehydrogenase (Ga5DH)-like, classical (c) SDRs. Ga5DH catalyzes the NADP-dependent conversion of carbon source D-gluconate and 5-keto-D-gluconate. This SDR subgroup has a classical Gly-rich NAD(P)-binding motif and a conserved active site tetrad pattern. However, it has been proposed that Arg104 (Streptococcus suis Ga5DH numbering), as well as…	248	231	1e-74	56	248	95.35	99.19
GYF_00087	398	gnl|CDD|107330 cd06335, PBP1_ABC_ligand_binding_like_2, Type I periplasmic ligand-binding domain of uncharacterized ABC (ATPase Binding Cassette)-type active transport systems that are predicted to be involved in transport of amino acids, peptides, or inorganic ions. This subgroup includes the type I periplasmic ligand-binding domain of uncharacterized ABC (ATPase Binding Cassette)-type active tr…	347	291	7e-95	54	332	80.9	93.66
GYF_00088	307	gnl|CDD|119324 cd06582, TM_PBP1_LivH_like, Transmembrane subunit (TM) of Escherichia coli LivH and related proteins. LivH is one of two TMs of the E. coli LIV-1/LS transporter, a Periplasmic Binding Protein (PBP)-dependent ATP-Binding Cassette (ABC) transporter involved in the uptake of branched-chain amino acids (AAs). These types of transporters generally bind type 1 PBPs. PBP-dependent ABC tra…	272	126	1e-33	53	275	89.25	94.85
GYF_00089	596	gnl|CDD|213186 cd03219, ABC_Mj1267_LivG_branched, ATP-binding cassette component of branched chain amino acids transport system. The Mj1267/LivG ABC transporter subfamily is involved in the transport of the hydrophobic amino acids leucine, isoleucine and valine. MJ1267 is a branched-chain amino acid transporter with 29% similarity to both the LivF and LivG components of the E. coli branched-chain…	236	328	3e-108	73	241	40.44	100
GYF_00090	236	gnl|CDD|223487 COG0410, LivF, ABC-type branched-chain amino acid transport systems, ATPase component [Amino acid transport and metabolism].	237	341	2e-118	74	235	99.15	98.73
GYF_00091	319	gnl|CDD|214854 smart00849, Lactamase_B, Metallo-beta-lactamase superfamily. Apart from the beta-lactamases a number of other proteins contain this domain. These proteins include thiolesterases, members of the glyoxalase II family, that catalyse the hydrolysis of S-D-lactoyl-glutathione to form glutathione and D-lactic acid and a competence protein that is essential for natural transformation in N…	177	75.3	3e-16	41	192	57.99	99.44
GYF_00092	368	gnl|CDD|225371 COG2814, AraJ, Arabinose efflux permease [Carbohydrate transport and metabolism].	394	70	4e-13	41	331	89.67	83.25
GYF_00093	393	gnl|CDD|239242 cd02932, OYE_YqiM_FMN, Old yellow enzyme (OYE) YqjM-like FMN binding domain. YqjM is involved in the oxidative stress response of Bacillus subtilis. Like the other OYE members, each monomer of YqjM contains FMN as a non-covalently bound cofactor and uses NADPH as a reducing agent. The YqjM enzyme exists as a homotetramer that is assembled as a dimer of catalytically dependent dimer…	336	440	2e-153	67	336	85.5	97.92
GYF_00094	141	gnl|CDD|131173 TIGR02118, TIGR02118, conserved hypothetical protein. This model represents a small family of proteins of unknown function, each about 105 amino acids in length. Conserved sites in the multiple alignment include a pair of aromatic residues, a histidine, and an aspartate [Hypothetical proteins, Conserved].	100	45.8	2e-07	53	70	49.65	62
GYF_00096	580	gnl|CDD|224787 COG1875, COG1875, NYN ribonuclease and ATPase of PhoH family domains [General function prediction only].	436	511	5e-177	64	463	79.31	99.77
GYF_00097	504	gnl|CDD|173859 cd08494, PBP2_NikA_DppA_OppA_like_6, The substrate-binding component of an uncharacterized ABC-type nickel/dipeptide/oligopeptide-like import system contains the type 2 periplasmic binding fold. This CD represents the substrate-binding domain of an uncharacterized ATP-binding cassette (ABC) type nickel/dipeptide/oligopeptide-like transporter. The oligopeptide-binding protein OppA a…	448	545	0	63	448	88.69	99.78
GYF_00098	341	gnl|CDD|236458 PRK09293, PRK09293, fructose-1,6-bisphosphatase; Provisional.	327	568	0	74	332	97.36	99.39
GYF_00099	331	gnl|CDD|217535 pfam03401, TctC, Tripartite tricarboxylate transporter family receptor. These probable extra-cytoplasmic solute receptors are strongly overrepresented in several beta-proteobacteria. This family, formerly known as Bug - Bordetella uptake gene (bug) product - is a family of bacterial tripartite tricarboxylate receptors of the extracytoplasmic solute binding receptor-dependent transp…	274	325	3e-110	69	275	83.08	100
GYF_00100	571	gnl|CDD|206739 cd09912, DLP_2, Dynamin-like protein including dynamins, mitofusins, and guanylate-binding proteins. The dynamin family of large mechanochemical GTPases includes the classical dynamins and dynamin-like proteins (DLPs) that are found throughout the Eukarya. This family also includes bacterial DLPs. These proteins catalyze membrane fission during clathrin-mediated endocytosis. Dynami…	180	72.2	2e-14	50	144	24.69	67.78
GYF_00102	91	gnl|CDD|213786 TIGR03221, muco_delta, muconolactone delta-isomerase. Members of this protein family are muconolactone delta-isomerase (EC 5.3.3.4), the CatC protein of the ortho cleavage pathway for metabolizing aromatic compounds by way of catechol [Energy metabolism, Other].	90	163	4e-53	86	90	98.9	100
GYF_00103	311	gnl|CDD|239543 cd03460, 1,2-CTD, Catechol 1,2 dioxygenase (1,2-CTD) catalyzes an intradiol cleavage reaction of catechol to form cis,cis-muconate. 1,2-CTDs is homodimers with one catalytic non-heme ferric ion per monomer. They belong to the aromatic dioxygenase family, a family of mononuclear non-heme iron intradiol-cleaving enzymes that catalyze the oxygenation of catecholates to aliphatic acids…	282	494	9e-177	81	284	91.32	100
GYF_00104	395	gnl|CDD|162905 TIGR02534, mucon_cyclo, muconate and chloromuconate cycloisomerases. This model encompasses muconate cycloisomerase (EC 5.5.1.1) and chloromuconate cycloisomerase (EC 5.5.1.7), enzymes that often overlap in specificity. It excludes more distantly related proteins such as mandelate racemase (5.1.2.2).	368	521	0	76	368	92.66	100
GYF_00105	302	gnl|CDD|176136 cd08445, PBP2_BenM_CatM_CatR, The C-terminal substrate binding domain of LysR-type transcriptional regulators involved in benzoate catabolism; contains the type 2 periplasmic binding fold. This CD includes the C-terminal of LysR-type transcription regulators, BenM, CatM, and CatR, which are involved in the benzoate catabolism. The BenM and CatM are paralogs with overlapping functio…	203	253	2e-83	71	204	66.89	100
GYF_00106	581	gnl|CDD|226350 COG3829, RocR, Transcriptional regulator containing PAS, AAA-type ATPase, and DNA-binding domains [Transcription / Signal transduction mechanisms].	560	387	6e-127	59	340	58.35	55.36
GYF_00107	76	gnl|CDD|147972 pfam06099, Phenol_hyd_sub, Phenol hydroxylase subunit. This family consists of several bacterial phenol hydroxylase subunit proteins which are part of a multicomponent phenol hydroxylase. Some bacteria can utilise phenol or some of its methylated derivatives as their sole source of carbon and energy. The first step in this process is the conversion of phenol into catechol. Catechol…	60	68.1	2e-16	68	59	77.63	98.33
GYF_00108	330	gnl|CDD|153116 cd01058, AAMH_B, Aromatic and Alkene Monooxygenase Hydroxylase, subunit B, ferritin-like diiron-binding domain. Aromatic and Alkene Monooxygenase Hydroxylases, subunit B (AAMH_B). Subunit B (beta) of the soluble hydroxylase of multicomponent, aromatic and alkene monooxygenases are members of a superfamily of ferritin-like iron-storage proteins. AAMH exists as a hexamer (an alpha2-b…	304	261	7e-85	50	278	83.33	91.12
GYF_00109	93	gnl|CDD|202233 pfam02406, MmoB_DmpM, MmoB/DmpM family. This family consists of monooxygenase components such as MmoB methane monooxygenase (EC:1.14.13.25) regulatory protein B. When MmoB is present at low concentration it converts methane monooxygenase from an oxidase to a hydroxylase and stabilises intermediates required for the activation of dioxygen. Also found in this family is DmpM or Phenol…	87	123	1e-37	70	86	92.47	98.85
GYF_00110	522	gnl|CDD|153115 cd01057, AAMH_A, Aromatic and Alkene Monooxygenase Hydroxylase, subunit A, ferritin-like diiron-binding domain. Aromatic and Alkene Monooxygenase Hydroxylases, subunit A (AAMH_A). Subunit A of the soluble hydroxylase of multicomponent, aromatic and alkene monooxygenases are members of a superfamily of ferritin-like iron-storage proteins. AAMH exists as a hexamer (an alpha2-beta2-ga…	465	586	0	55	462	87.74	96.99
GYF_00111	118	gnl|CDD|203063 pfam04663, Phenol_monoox, Phenol hydroxylase conserved region. Under aerobic conditions, phenol is usually hydroxylated to catechol and degraded via the meta or ortho pathways. Two types of phenol hydroxylase are known: one is a multi-component enzyme the other is a single-component monooxygenase. This region is found in both types of enzymes.	67	107	5e-31	69	67	55.93	100
GYF_00113	354	gnl|CDD|99807 cd06211, phenol_2-monooxygenase_like, Phenol 2-monooxygenase (phenol hydroxylase) is a flavoprotein monooxygenase, able to use molecular oxygen as a substrate in the microbial degredation of phenol. This protein is encoded by a single gene and uses a tightly bound FAD cofactor in the NAD(P)H dependent conversion of phenol and O2 to catechol and H2O. This group is related to the NAD …	238	362	7e-125	76	238	66.67	98.74
GYF_00114	303	gnl|CDD|176131 cd08440, PBP2_LTTR_like_4, TThe C-terminal substrate binding domain of an uncharacterized LysR-type transcriptional regulator, contains the type 2 periplasmic binding fold. LysR-transcriptional regulators comprise the largest family of prokaryotic transcription factor. Homologs of some of LTTRs with similar domain organizations are also found in the archaea and eukaryotic organisms…	197	196	1e-61	55	197	64.36	100
GYF_00115	462	gnl|CDD|219363 pfam07287, DUF1446, Protein of unknown function (DUF1446). This family consists of several bacterial and plant proteins of around 400 residues in length. The function of this family is unknown.	362	511	6e-180	68	367	76.84	100
GYF_00117	323	gnl|CDD|217535 pfam03401, TctC, Tripartite tricarboxylate transporter family receptor. These probable extra-cytoplasmic solute receptors are strongly overrepresented in several beta-proteobacteria. This family, formerly known as Bug - Bordetella uptake gene (bug) product - is a family of bacterial tripartite tricarboxylate receptors of the extracytoplasmic solute binding receptor-dependent transp…	274	237	6e-76	65	274	84.21	99.64
GYF_00119	532	gnl|CDD|219446 pfam07519, Tannase, Tannase and feruloyl esterase. This family includes fungal tannase and feruloyl esterase. It also includes several bacterial homologues of unknown function.	451	345	1e-112	51	474	85.15	99.78
GYF_00120	901	gnl|CDD|237585 PRK14015, pepN, aminopeptidase N; Provisional.	875	1491	0	70	894	98.89	99.66
GYF_00122	140	gnl|CDD|225168 COG2259, COG2259, Predicted membrane protein [Function unknown].	142	51.6	3e-09	51	131	92.14	90.85
GYF_00123	266	gnl|CDD|153375 cd07363, 45_DOPA_Dioxygenase, The Class III extradiol dioxygenase, 4,5-DOPA Dioxygenase, catalyzes the incorporation of both atoms of molecular oxygen into 4,5-dihydroxy-phenylalanine. This subfamily is composed of plant 4,5-DOPA Dioxygenase, the uncharacterized Escherichia coli protein Jw3007, and similar proteins. 4,5-DOPA Dioxygenase catalyzes the incorporation of both atoms of …	253	330	2e-113	67	257	96.62	100
GYF_00124	255	gnl|CDD|225107 COG2197, CitB, Response regulator containing a CheY-like receiver domain and an HTH DNA-binding domain [Signal transduction mechanisms / Transcription].	211	170	7e-52	57	216	84.71	99.53
GYF_00125	663	gnl|CDD|226951 COG4585, COG4585, Signal transduction histidine kinase [Signal transduction mechanisms].	365	105	2e-24	41	248	35.29	63.01
GYF_00126	434	gnl|CDD|236486 PRK09369, PRK09369, UDP-N-acetylglucosamine 1-carboxyvinyltransferase; Validated.	417	671	0	75	422	97.24	99.52
GYF_00127	78	gnl|CDD|227340 COG5007, COG5007, Predicted transcriptional regulator, BolA superfamily [Transcription].	80	102	2e-29	68	77	98.72	96.25
GYF_00128	246	gnl|CDD|237896 PRK15066, PRK15066, inner membrane transport permease; Provisional.	257	187	5e-58	61	245	99.59	95.33
GYF_00129	307	gnl|CDD|224054 COG1131, CcmA, ABC-type multidrug transport system, ATPase component [Defense mechanisms].	293	284	2e-94	59	301	97.07	99.32
GYF_00130	360	gnl|CDD|234832 PRK00772, PRK00772, 3-isopropylmalate dehydrogenase; Provisional.	358	668	0	75	364	100	98.6
GYF_00132	212	gnl|CDD|226442 COG3932, COG3932, Uncharacterized ABC-type transport system, permease components [General function prediction only].	209	113	2e-30	60	194	91.04	91.39
GYF_00133	327	gnl|CDD|176114 cd08422, PBP2_CrgA_like, The C-terminal substrate binding domain of LysR-type transcriptional regulator CrgA and its related homologs, contains the type 2 periplasmic binding domain. This CD includes the substrate binding domain of LysR-type transcriptional regulator (LTTR) CrgA and its related homologs. The LTTRs are acting as both auto-repressors and activators of target promoter…	197	239	9e-78	63	203	62.08	100
GYF_00134	214	gnl|CDD|234971 PRK01686, hisG, ATP phosphoribosyltransferase catalytic subunit; Reviewed.	215	362	2e-127	82	212	99.07	98.14
GYF_00135	444	gnl|CDD|234853 PRK00877, hisD, bifunctional histidinal dehydrogenase/ histidinol dehydrogenase; Reviewed.	425	667	0	70	432	97.3	99.53
GYF_00136	380	gnl|CDD|145511 pfam02405, Permease, Permease. This domain functions as a permease. In a hypothetical protein from Neisseria it is involved in L-glutamate import into the cell. In Arabidopsis ABC transporter I family member 14 it is involved in lipid transfer within the cell.	215	229	4e-73	67	192	50.53	89.3
GYF_00137	283	gnl|CDD|224052 COG1127, Ttg2A, ABC-type transport system involved in resistance to organic solvents, ATPase component [Secondary metabolites biosynthesis, transport, and catabolism].	263	309	1e-104	66	257	89.75	96.2
GYF_00138	322	gnl|CDD|224380 COG1463, Ttg2C, ABC-type transport system involved in resistance to organic solvents, periplasmic component [Secondary metabolites biosynthesis, transport, and catabolism].	359	82.5	9e-18	42	319	95.96	86.63
GYF_00140	183	gnl|CDD|239203 cd02809, alpha_hydroxyacid_oxid_FMN, Family of homologous FMN-dependent alpha-hydroxyacid oxidizing enzymes. This family occurs in both prokaryotes and eukaryotes. Members of this family include flavocytochrome b2 (FCB2), glycolate oxidase (GOX), lactate monooxygenase (LMO), mandelate dehydrogenase (MDH), and long chain hydroxyacid oxidase (LCHAO). In green plants, glycolate oxidas…	299	69.4	2e-14	54	57	31.15	19.06
GYF_00143	167	gnl|CDD|179953 PRK05174, PRK05174, 3-hydroxydecanoyl-(acyl carrier protein) dehydratase; Validated.	172	321	1e-112	77	161	96.41	93.6
GYF_00144	195	gnl|CDD|238269 cd00483, HPPK, 7,8-dihydro-6-hydroxymethylpterin-pyrophosphokinase (HPPK). Folate derivatives are essential cofactors in the biosynthesis of purines, pyrimidines, and amino acids as well as formyl-tRNA. Mammalian cells are able to utilize pre-formed folates after uptake by a carrier-mediated active transport system. Most microbes and plants lack this system and must synthesize fola…	128	134	1e-39	64	132	67.18	100
GYF_00145	570	gnl|CDD|130997 TIGR01942, pcnB, poly(A) polymerase. This model describes the pcnB family of poly(A) polymerases (also known as plasmid copy number protein). These enzymes sequentially add adenosine nucleotides to the 3' end of RNAs, targeting them for degradation by the cell. This was originally described for anti-sense RNAs, but was later demonstrated for mRNAs as well. Members of this family ar…	410	375	3e-124	59	435	75.61	98.78
GYF_00146	250	gnl|CDD|223634 COG0560, SerB, Phosphoserine phosphatase [Amino acid transport and metabolism].	212	132	5e-37	40	217	86	92.92
GYF_00147	252	gnl|CDD|234203 TIGR03420, DnaA_homol_Hda, DnaA regulatory inactivator Hda. Members of this protein family are Hda (Homologous to DnaA). These proteins are about half the length of DnaA and homologous over length of Hda. In the model species Escherichia coli, the initiation of DNA replication requires DnaA bound to ATP rather than ADP; Hda helps facilitate the conversion of DnaA-ATP to DnaA-ADP [D…	226	192	6e-60	47	245	95.63	100
GYF_00148	349	gnl|CDD|235439 PRK05385, PRK05385, phosphoribosylaminoimidazole synthetase; Provisional.	327	504	2e-179	76	327	93.41	100
GYF_00149	358	gnl|CDD|223701 COG0628, yhhT, Predicted permease, member of the PurR regulon [General function prediction only].	355	48	4e-06	45	110	30.17	30.99
GYF_00151	293	gnl|CDD|219760 pfam08242, Methyltransf_12, Methyltransferase domain. Members of this family are SAM dependent methyltransferases.	98	48.5	2e-07	42	100	32.08	100
GYF_00152	440	gnl|CDD|224057 COG1134, TagH, ABC-type polysaccharide/polyol phosphate transport system, ATPase component [Carbohydrate transport and metabolism / Cell envelope biogenesis, outer membrane].	249	306	1e-101	64	238	53.18	95.58
GYF_00153	266	gnl|CDD|224596 COG1682, TagG, ABC-type polysaccharide/polyol phosphate export systems, permease component [Carbohydrate transport and metabolism / Cell envelope biogenesis, outer membrane].	263	96.1	3e-23	48	267	100	99.24
GYF_00154	175	gnl|CDD|216007 pfam00583, Acetyltransf_1, Acetyltransferase (GNAT) family. This family contains proteins with N-acetyltransferase functions such as Elp3-related proteins.	80	69.6	9e-16	45	83	47.43	100
GYF_00155	256	gnl|CDD|223575 COG0501, HtpX, Zn-dependent protease with chaperone function [Posttranslational modification, protein turnover, chaperones].	302	105	2e-26	38	275	98.05	91.06
GYF_00156	137	gnl|CDD|238780 cd01522, RHOD_1, Member of the Rhodanese Homology Domain superfamily, subgroup 1. This CD includes the putative rhodanese-related sulfurtransferases of several uncharacterized proteins.	117	114	6e-33	62	119	85.4	100
GYF_00157	162	gnl|CDD|236880 PRK11198, PRK11198, LysM domain/BON superfamily protein; Provisional.	147	186	3e-60	63	160	98.77	99.32
GYF_00158	261	gnl|CDD|183979 PRK13329, PRK13329, pantothenate kinase; Reviewed.	249	392	7e-138	79	251	96.17	98.8
GYF_00159	235	gnl|CDD|225316 COG2518, Pcm, Protein-L-isoaspartate carboxylmethyltransferase [Posttranslational modification, protein turnover, chaperones].	209	175	4e-54	53	197	82.98	90.43
GYF_00161	398	gnl|CDD|235899 PRK06975, PRK06975, bifunctional uroporphyrinogen-III synthetase/uroporphyrin-III C-methyltransferase; Reviewed.	656	132	2e-33	47	366	90.2	50.61
GYF_00162	284	gnl|CDD|119440 cd06578, HemD, Uroporphyrinogen-III synthase (HemD) catalyzes the asymmetrical cyclization of tetrapyrrole (linear) to uroporphyrinogen-III, the fourth step in the biosynthesis of heme. This ubiquitous enzyme is present in eukaryotes, bacteria and archaea. Mutations in the human uroporphyrinogen-III synthase gene cause congenital erythropoietic porphyria, a recessive inborn error o…	239	107	3e-27	37	265	91.9	96.23
GYF_00163	261	gnl|CDD|236959 PRK11713, PRK11713, 16S ribosomal RNA methyltransferase RsmE; Provisional.	234	223	7e-72	52	250	95.4	95.3
GYF_00164	360	gnl|CDD|225719 COG3178, COG3178, Predicted phosphotransferase related to Ser/Thr protein kinases [General function prediction only].	351	281	2e-91	58	319	86.94	87.75
GYF_00165	774	gnl|CDD|224369 COG1452, Imp, Organic solvent tolerance protein OstA [Cell envelope biogenesis, outer membrane].	784	374	5e-117	43	766	94.44	95.92
GYF_00166	487	gnl|CDD|236758 PRK10770, PRK10770, peptidyl-prolyl cis-trans isomerase SurA; Provisional.	413	225	2e-67	54	411	83.78	99.03
GYF_00167	255	gnl|CDD|234708 PRK00274, ksgA, 16S ribosomal RNA methyltransferase KsgA/Dim1 family protein; Reviewed.	272	325	2e-111	62	262	98.43	94.12
GYF_00168	844	gnl|CDD|236976 PRK11773, uvrD, DNA-dependent helicase II; Provisional.	721	788	0	61	716	83.65	89.04
GYF_00169	267	gnl|CDD|226098 COG3568, ElsH, Metal-dependent hydrolase [General function prediction only].	259	125	8e-34	47	249	86.89	93.44
GYF_00170	439	gnl|CDD|224173 COG1253, TlyC, Hemolysins and related proteins containing CBS domains [General function prediction only].	429	361	1e-120	60	418	94.31	94.87
GYF_00171	252	gnl|CDD|187629 cd05371, HSD10-like_SDR_c, 17hydroxysteroid dehydrogenase type 10 (HSD10)-like, classical (c) SDRs. HSD10, also known as amyloid-peptide-binding alcohol dehydrogenase (ABAD), was previously identified as a L-3-hydroxyacyl-CoA dehydrogenase, HADH2. In fatty acid metabolism, HADH2 catalyzes the third step of beta-oxidation, the conversion of a hydroxyl to a keto group in the NAD-depe…	252	348	5e-121	72	252	98.41	100
GYF_00172	403	gnl|CDD|236346 PRK08898, PRK08898, coproporphyrinogen III oxidase; Provisional.	394	554	0	71	394	97.77	98.73
GYF_00174	155	gnl|CDD|217906 pfam04115, Ureidogly_hydro, Ureidoglycolate hydrolase. Ureidoglycolate hydrolase (EC:3.5.3.19) carried out the third step in the degradation of allantoin.	156	51.8	4e-09	52	67	41.94	41.03
GYF_00176	256	gnl|CDD|225097 COG2186, FadR, Transcriptional regulators [Transcription].	241	181	2e-55	49	230	88.28	94.19
GYF_00177	464	gnl|CDD|234779 PRK00485, fumC, fumarate hydratase; Reviewed.	464	901	0	84	461	99.35	99.35
GYF_00178	460	gnl|CDD|100091 cd03089, PMM_PGM, The phosphomannomutase/phosphoglucomutase (PMM/PGM) bifunctional enzyme catalyzes the reversible conversion of 1-phospho to 6-phospho-sugars (e.g. between mannose-1-phosphate and mannose-6-phosphate or glucose-1-phosphate and glucose-6-phosphate) via a bisphosphorylated sugar intermediate. The reaction involves two phosphoryl transfers, with an intervening 180 deg…	443	663	0	70	444	95.65	100
GYF_00179	460	gnl|CDD|235589 PRK05749, PRK05749, 3-deoxy-D-manno-octulosonic-acid transferase; Reviewed.	425	397	3e-134	57	371	79.13	84
GYF_00180	798	gnl|CDD|235503 PRK05561, PRK05561, DNA topoisomerase IV subunit A; Validated.	742	1112	0	68	760	94.74	97.84
GYF_00181	142	gnl|CDD|176683 cd07262, Glo_EDI_BRP_like_19, This conserved domain belongs to a superfamily including the bleomycin resistance protein, glyoxalase I, and type I ring-cleaving dioxygenases. This protein family belongs to a conserved domain superfamily that is found in a variety of structurally related metalloproteins, including the bleomycin resistance protein, glyoxalase I, and type I ring-cleavi…	123	124	2e-36	50	124	81.69	100
GYF_00183	529	gnl|CDD|223930 COG0861, TerC, Membrane protein TerC, possibly involved in tellurium resistance [Inorganic ion transport and metabolism].	254	255	1e-80	67	245	45.56	96.46
GYF_00184	547	gnl|CDD|235908 PRK07008, PRK07008, long-chain-fatty-acid--CoA ligase; Validated.	539	1046	0	79	547	100	100
GYF_00186	86	gnl|CDD|234969 PRK01678, rpmE2, 50S ribosomal protein L31 type B; Reviewed.	87	129	7e-40	69	86	100	97.7
GYF_00187	153	gnl|CDD|100006 cd02199, YjgF_YER057c_UK114_like_1, This group of proteins belong to a large family of YjgF/YER057c/UK114-like proteins present in bacteria, archaea, and eukaryotes with no definitive function. The conserved domain is similar in structure to chorismate mutase but there is no sequence similarity and no functional connection. Members of this family have been implicated in isoleucine …	142	190	6e-62	67	143	92.81	100
GYF_00188	909	gnl|CDD|236924 PRK11539, PRK11539, ComEC family competence protein; Provisional.	755	244	2e-68	42	707	75.25	78.94
GYF_00189	496	gnl|CDD|225190 COG2308, COG2308, Uncharacterized conserved protein [Function unknown].	488	672	0	72	475	95.56	95.7
GYF_00190	318	gnl|CDD|217938 pfam04168, Alpha-E, A predicted alpha-helical domain with a conserved ER motif. An uncharacterized alpha helical domain containing a highly conserved ER motif and typically found as a tandem duplication. Contextual analysis suggests that it functions in a distinct peptide synthesis/modification system comprising of a transglutaminase, a peptidase of the NTN-hydrolase superfamily, a…	312	374	5e-129	63	319	99.37	100
GYF_00191	207	gnl|CDD|239274 cd02976, NrdH, NrdH-redoxin (NrdH) family; NrdH is a small monomeric protein with a conserved redox active CXXC motif within a TRX fold, characterized by a glutaredoxin (GRX)-like sequence and TRX-like activity profile. In vitro, it displays protein disulfide reductase activity that is dependent on TRX reductase, not glutathione (GSH). It is part of the NrdHIEF operon, where NrdEF …	73	58	2e-11	49	73	34.3	100
GYF_00192	681	gnl|CDD|188995 cd06456, M3A_DCP, Peptidase family M3 dipeptidyl carboxypeptidase (DCP). Peptidase family M3 dipeptidyl carboxypeptidase (DCP; Dcp II; peptidyl dipeptidase; EC 3.4.15.5). This metal-binding M3A family also includes oligopeptidase A (OpdA; EC 3.4.24.70) enzyme. DCP cleaves dipeptides off the C-termini of various peptides and proteins, the smallest substrate being N-blocked tripeptid…	654	834	0	64	666	96.18	100
GYF_00193	281	gnl|CDD|184559 PRK14189, PRK14189, bifunctional 5,10-methylene-tetrahydrofolate dehydrogenase/ 5,10-methylene-tetrahydrofolate cyclohydrolase; Provisional.	285	511	0	84	281	100	98.25
GYF_00194	211	gnl|CDD|226932 COG4566, TtrR, Response regulator [Signal transduction mechanisms].	202	253	6e-85	70	193	91.47	95.54
GYF_00195	847	gnl|CDD|226654 COG4191, COG4191, Signal transduction histidine kinase regulating C4-dicarboxylate transport system [Signal transduction mechanisms].	603	145	3e-36	52	249	29.04	40.13
GYF_00196	903	gnl|CDD|236500 PRK09405, aceE, pyruvate dehydrogenase subunit E1; Reviewed.	891	1843	0	81	895	99	99.44
GYF_00197	564	gnl|CDD|237000 PRK11855, PRK11855, dihydrolipoamide acetyltransferase; Reviewed.	547	660	0	74	566	100	100
GYF_00198	603	gnl|CDD|180579 PRK06467, PRK06467, dihydrolipoamide dehydrogenase; Reviewed.	471	610	0	77	478	78.61	98.94
GYF_00199	224	gnl|CDD|193446 pfam12973, Cupin_7, ChrR Cupin-like domain. Members of this family are part of the cupin superfamily. This family includes the transcriptional activator ChrR.	91	169	2e-53	74	91	40.62	100
GYF_00200	405	gnl|CDD|119392 cd06174, MFS, The Major Facilitator Superfamily (MFS) is a large and diverse group of secondary transporters that includes uniporters, symporters, and antiporters. MFS proteins facilitate the transport across cytoplasmic or internal membranes of a variety of substrates including ions, sugar phosphates, drugs, neurotransmitters, nucleosides, amino acids, and peptides. They do so usi…	352	46.9	8e-06	38	162	40	46.02
GYF_00204	90	gnl|CDD|238332 cd00591, HU_IHF, Integration host factor (IHF) and HU are small heterodimeric members of the DNABII protein family that bind and bend DNA, functioning as architectural factors in many cellular processes including transcription, site-specific recombination, and higher-order nucleoprotein complex assembly. The dimer subunits associate to form a compact globular core from which two be…	87	80.6	1e-20	69	87	96.67	100
GYF_00205	189	gnl|CDD|182763 PRK10832, PRK10832, phosphatidylglycerophosphate synthetase; Provisional.	182	140	2e-41	65	181	94.71	96.15
GYF_00207	236	gnl|CDD|224655 COG1741, COG1741, Pirin-related protein [General function prediction only].	276	200	6e-63	45	247	100	89.13
GYF_00208	743	gnl|CDD|225394 COG2838, Icd, Monomeric isocitrate dehydrogenase [Energy production and conversion].	744	1354	0	83	743	100	99.73
GYF_00209	848	gnl|CDD|225669 COG3127, COG3127, Predicted ABC-type transport system involved in lysophospholipase L1 biosynthesis, permease component [Secondary metabolites biosynthesis, transport, and catabolism].	829	414	1e-130	51	818	95.4	95.9
GYF_00210	198	gnl|CDD|129813 TIGR00730, TIGR00730, TIGR00730 family protein. This model represents one branch of a subfamily of proteins of unknown function. Both PSI-BLAST and weak hits by This model show a low level of similarity to and suggest an evolutionary relationship of the subfamily to the DprA/Smf family of DNA-processing proteins involved in chromosomal transformation with foreign DNA. Both Aquifex …	178	190	1e-60	62	173	87.37	97.19
GYF_00211	126	gnl|CDD|201668 pfam01219, DAGK_prokar, Prokaryotic diacylglycerol kinase.	104	117	3e-34	71	85	66.67	81.73
GYF_00212	308	gnl|CDD|221069 pfam11304, DUF3106, Protein of unknown function (DUF3106). Some members in this family of proteins are annotated as transmembrane proteins however this cannot be confirmed. Currently no function is known.	107	60	3e-11	52	99	31.17	92.52
GYF_00214	225	gnl|CDD|236367 PRK09047, PRK09047, RNA polymerase factor sigma-70; Validated.	161	219	4e-72	68	164	72.89	100
GYF_00215	597	gnl|CDD|180780 PRK06965, PRK06965, acetolactate synthase 3 catalytic subunit; Validated.	587	1176	0	85	597	100	100
GYF_00216	163	gnl|CDD|183365 PRK11895, ilvH, acetolactate synthase 3 regulatory subunit; Reviewed.	161	272	1e-93	78	161	98.77	100
GYF_00217	338	gnl|CDD|235491 PRK05479, PRK05479, ketol-acid reductoisomerase; Provisional.	330	675	0	79	329	97.34	99.7
GYF_00218	141	gnl|CDD|224961 COG2050, PaaI, HGG motif-containing thioesterase, possibly involved in aromatic compounds catabolism [Secondary metabolites biosynthesis, transport, and catabolism].	141	104	8e-29	43	141	100	97.16
GYF_00220	253	gnl|CDD|179854 PRK04457, PRK04457, spermidine synthase; Provisional.	262	154	5e-45	53	244	94.86	89.69
GYF_00221	174	gnl|CDD|198430 cd10032, UDG_MUG_like, MUG-like Uracil-DNA glycosylase enzyme family. MUG-like subfamily of Uracil-DNA glycosylase superfamily: Uracil-DNA glycosylases (UDG) catalyze the removal of uracil from DNA to initiate DNA base excision repair pathway. Uracil in DNA can arise as a result of mis-incorporation of dUMP residues by DNA polymerase or deamination of cytosine. Uracil mispaired wit…	140	170	6e-54	62	141	79.31	100
GYF_00222	283	gnl|CDD|223162 COG0084, TatD, Mg-dependent DNase [DNA replication, recombination, and repair].	256	218	3e-69	55	270	94.35	100
GYF_00223	178	gnl|CDD|224427 COG1510, COG1510, Predicted transcriptional regulators [Transcription].	177	123	5e-35	60	152	85.39	85.88
GYF_00224	197	gnl|CDD|217918 pfam04134, DUF393, Protein of unknown function, DUF393. Members of this family have two highly conserved cysteine residues near their N-terminus. The function of these proteins is unknown.	113	86.6	2e-21	48	114	56.35	100
GYF_00225	295	gnl|CDD|187579 cd05271, NDUFA9_like_SDR_a, NADH dehydrogenase (ubiquinone) 1 alpha subcomplex, subunit 9, 39 kDa, (NDUFA9) -like, atypical (a) SDRs. This subgroup of extended SDR-like proteins are atypical SDRs. They have a glycine-rich NAD(P)-binding motif similar to the typical SDRs, GXXGXXG, and have the YXXXK active site motif (though not the other residues of the SDR tetrad). Members identif…	273	159	3e-46	47	279	91.53	100
GYF_00226	464	gnl|CDD|225330 COG2610, GntT, H+/gluconate symporter and related permeases [Carbohydrate transport and metabolism / Amino acid transport and metabolism].	442	141	5e-37	38	462	99.35	99.32
GYF_00227	85	gnl|CDD|234588 PRK00040, rpsP, 30S ribosomal protein S16; Reviewed.	75	125	2e-38	77	75	88.24	100
GYF_00228	226	gnl|CDD|234650 PRK00122, rimM, 16S rRNA-processing protein RimM; Provisional.	172	165	1e-50	55	183	80.97	97.09
GYF_00229	264	gnl|CDD|234581 PRK00026, trmD, tRNA (guanine-N(1)-)-methyltransferase; Reviewed.	244	307	9e-105	64	265	100	99.18
GYF_00230	126	gnl|CDD|235418 PRK05338, rplS, 50S ribosomal protein L19; Provisional.	116	202	2e-67	79	119	94.44	100
GYF_00231	256	gnl|CDD|239518 cd03426, CoAse, Coenzyme A pyrophosphatase (CoAse), a member of the Nudix hydrolase superfamily, functions to catalyze the elimination of oxidized inactive CoA, which can inhibit CoA-utilizing enzymes. The need of CoAses mainly arises under conditions of oxidative stress. CoAse has a conserved Nudix fold and requires a single divalent cation for catalysis. In addition to a signatur…	157	174	8e-54	69	160	61.72	99.36
GYF_00232	338	gnl|CDD|236068 PRK07630, PRK07630, CobD/CbiB family protein; Provisional.	312	96.6	7e-23	47	333	98.52	98.4
GYF_00233	362	gnl|CDD|235440 PRK05387, PRK05387, histidinol-phosphate aminotransferase; Provisional.	353	564	0	73	360	99.45	99.72
GYF_00234	575	gnl|CDD|220234 pfam09423, PhoD, PhoD-like phosphatase.	452	506	8e-175	51	518	87.83	100
GYF_00235	322	gnl|CDD|181662 PRK09125, PRK09125, DNA ligase; Provisional.	282	372	1e-128	71	255	79.19	90.43
GYF_00236	376	gnl|CDD|226985 COG4638, HcaE, Phenylpropionate dioxygenase and related ring-hydroxylating dioxygenases, large terminal subunit [Inorganic ion transport and metabolism / General function prediction only].	367	181	1e-52	35	367	95.21	95.91
GYF_00237	94	gnl|CDD|179195 PRK00977, PRK00977, exodeoxyribonuclease VII small subunit; Provisional.	80	53.8	1e-10	58	74	78.72	92.5
GYF_00238	303	gnl|CDD|223220 COG0142, IspA, Geranylgeranyl pyrophosphate synthase [Coenzyme metabolism].	322	198	1e-60	56	202	66.67	54.04
GYF_00239	640	gnl|CDD|235470 PRK05444, PRK05444, 1-deoxy-D-xylulose-5-phosphate synthase; Provisional.	580	1032	0	72	630	97.81	99.48
GYF_00240	510	gnl|CDD|206648 cd00882, Ras_like_GTPase, Rat sarcoma (Ras)-like superfamily of small guanosine triphosphatases (GTPases). Ras-like GTPase superfamily. The Ras-like superfamily of small GTPases consists of several families with an extremely high degree of structural and functional similarity. The Ras superfamily is divided into at least four families in eukaryotes: the Ras, Rho, Rab, and Sar1/Arf …	161	66.3	1e-12	38	195	37.65	97.52
GYF_00242	501	gnl|CDD|220963 pfam11067, DUF2868, Protein of unknown function (DUF2868). Some members in this family of proteins with unknown function are annotated as putative membrane proteins. However, this cannot be confirmed.	318	81.3	6e-17	34	333	62.48	100
GYF_00243	243	gnl|CDD|236472 PRK09347, folE, GTP cyclohydrolase I; Provisional.	188	171	2e-52	59	184	74.9	95.74
GYF_00244	139	gnl|CDD|218338 pfam04940, BLUF, Sensors of blue-light using FAD. The BLUF domain has been shown to bind FAD in the AppA protein. AppA is involved in the repression of photosynthesis genes in response to blue-light.	93	112	2e-32	57	93	66.19	100
GYF_00248	658	gnl|CDD|236451 PRK09284, PRK09284, thiamine biosynthesis protein ThiC; Provisional.	607	1353	0	84	615	93.47	96.87
GYF_00250	293	gnl|CDD|233271 TIGR01098, 3A0109s03R, phosphate/phosphite/phosphonate ABC transporters, periplasmic binding protein. Phosphonates are a varied class of phosphorus-containing organic compound in which a direct C-P bond is found, rather than a C-O-P linkage of the phosphorus through an oxygen atom. They may be toxic but also may be used as sources of phosphorus and energy by various bacteria. Phosp…	254	246	3e-80	57	243	81.57	95.67
GYF_00251	281	gnl|CDD|213223 cd03256, ABC_PhnC_transporter, ATP-binding cassette domain of the binding protein-dependent phosphonate transport system. Phosphonates are a class of organophosphorus compounds characterized by a chemically stable carbon-to-phosphorus (C-P) bond. Phosphonates are widespread among naturally occurring compounds in all kingdoms of wildlife, but only prokaryotic microorganisms are able…	241	253	3e-83	61	240	85.41	99.17
GYF_00252	523	gnl|CDD|233270 TIGR01097, PhnE, phosphonate ABC transporter, permease protein PhnE. Phosphonates are a class of compound analogous to organic phosphates, but in which the C-O-P linkage is replaced by a direct, stable C-P bond. Some bacteria can utilize phosphonates as a source of phosphorus. This family consists of permease proteins of known or predicted phosphonate ABC transporters. Often this p…	250	147	2e-40	59	251	46.27	98.4
GYF_00253	246	gnl|CDD|224332 COG1414, IclR, Transcriptional regulator [Transcription].	246	125	3e-34	51	234	94.31	95.12
GYF_00254	249	gnl|CDD|235546 PRK05653, fabG, 3-ketoacyl-(acyl-carrier-protein) reductase; Validated.	246	299	1e-101	67	246	97.99	99.19
GYF_00255	382	gnl|CDD|173847 cd01158, SCAD_SBCAD, Short chain acyl-CoA dehydrogenases and eukaryotic short/branched chain acyl-CoA dehydrogenases. Short chain acyl-CoA dehydrogenase (SCAD). SCAD is a mitochondrial beta-oxidation enzyme. It catalyzes the alpha,beta dehydrogenation of the corresponding trans-enoyl-CoA by FAD, which becomes reduced. The reduced form of SCAD is reoxidized in the oxidative half-rea…	373	288	2e-93	58	377	96.86	100
GYF_00256	172	gnl|CDD|239530 cd03446, MaoC_like, MoaC_like Similar to the MaoC (monoamine oxidase C) dehydratase regulatory protein but without the N-terminal PutA domain. This protein family has a hot-dog fold similar to that of (R)-specific enoyl-CoA hydratase, the peroxisomal Hydratase-Dehydrogenase-Epimerase (HDE) protein, and the fatty acid synthase beta subunit.	140	136	1e-40	58	142	81.98	99.29
GYF_00257	715	gnl|CDD|223972 COG1042, COG1042, Acyl-CoA synthetase (NDP forming) [Energy production and conversion].	598	393	6e-127	54	625	86.71	99
GYF_00258	261	gnl|CDD|235748 PRK06224, PRK06224, citrate synthase; Provisional.	263	217	2e-69	56	251	96.17	93.54
GYF_00259	358	gnl|CDD|224717 COG1804, CaiB, Predicted acyl-CoA transferases/carnitine dehydratase [Energy production and conversion].	396	245	4e-77	56	331	90.78	83.08
GYF_00261	320	gnl|CDD|217535 pfam03401, TctC, Tripartite tricarboxylate transporter family receptor. These probable extra-cytoplasmic solute receptors are strongly overrepresented in several beta-proteobacteria. This family, formerly known as Bug - Bordetella uptake gene (bug) product - is a family of bacterial tripartite tricarboxylate receptors of the extracytoplasmic solute binding receptor-dependent transp…	274	234	1e-74	65	270	84.38	98.18
GYF_00262	217	gnl|CDD|224766 COG1853, COG1853, Conserved protein/domain typically associated with flavoprotein oxygenases, DIM6/NTAB family [General function prediction only].	176	106	4e-28	45	161	74.19	82.95
GYF_00263	325	gnl|CDD|176203 cd08241, QOR1, Quinone oxidoreductase (QOR). QOR catalyzes the conversion of a quinone + NAD(P)H to a hydroquinone + NAD(P)+. Quinones are cyclic diones derived from aromatic compounds. Membrane bound QOR acts in the respiratory chains of bacteria and mitochondria, while soluble QOR acts to protect from toxic quinones (e.g. DT-diaphorase) or as a soluble eye-lens protein in some ve…	323	352	2e-120	71	323	99.08	99.69
GYF_00264	364	gnl|CDD|238303 cd00542, Ntn_PVA, Penicillin V acylase (PVA), also known as conjugated bile salt acid hydrolase (CBAH), catalyzes the hydrolysis of penicillin V to yield 6-amino penicillanic acid (6-APA), an important key intermediate of semisynthetic penicillins. PVA has an N-terminal nucleophilic cysteine, as do other members of the Ntn hydrolase family to which PVA belongs. This nucleophilic cy…	303	259	3e-83	44	334	91.48	100
GYF_00266	215	gnl|CDD|205865 pfam13689, DUF4154, Domain of unknown function (DUF4154). This family of proteins is found in bacteria. Proteins in this family are typically between 172 and 207 amino acids in length. Many members are annotated as valyl-tRNA synthetase but this could not be confirmed.	145	86.5	4e-21	48	141	64.19	93.1
GYF_00267	346	gnl|CDD|176257 cd08297, CAD3, Cinnamyl alcohol dehydrogenases (CAD). These alcohol dehydrogenases are related to the cinnamyl alcohol dehydrogenases (CAD), members of the medium chain dehydrogenase/reductase family. NAD(P)(H)-dependent oxidoreductases are the major enzymes in the interconversion of alcohols and aldehydes, or ketones. Cinnamyl alcohol dehydrogenases (CAD) reduce cinnamaldehydes to…	341	513	0	72	341	97.11	100
GYF_00268	214	gnl|CDD|238493 cd01011, nicotinamidase, Nicotinamidase/pyrazinamidase (PZase). Nicotinamidase, a ubiquitous enzyme in prokaryotes, converts nicotinamide to nicotinic acid (niacin) and ammonia, which in turn can be recycled to make nicotinamide adenine dinucleotide (NAD). The same enzyme is also called pyrazinamidase, because in converts the tuberculosis drug pyrazinamide (PZA) into its active for…	196	254	2e-85	68	190	87.85	95.41
GYF_00269	198	gnl|CDD|227259 COG4922, COG4922, Uncharacterized protein conserved in bacteria [Function unknown].	129	143	3e-43	58	129	63.64	100
GYF_00270	234	gnl|CDD|221194 pfam11736, DUF3299, Protein of unknown function (DUF3299). This is a family of bacterial proteins of unknown function.	144	164	1e-50	55	148	63.25	100
GYF_00271	421	gnl|CDD|221725 pfam12704, MacB_PCD, MacB-like periplasmic core domain. This family represents the periplasmic core domain found in a variety of ABC transporters. The structure of this family has been solved for the MacB protein. Some structural similarity was found to the periplasmic domain of the AcrB multidrug efflux transporter.	226	83.2	3e-18	39	252	53.92	100
GYF_00272	237	gnl|CDD|213222 cd03255, ABC_MJ0796_LolCDE_FtsE, ATP-binding cassette domain of the transporters involved in export of lipoprotein and macrolide, and cell division protein. This family is comprised of MJ0796 ATP-binding cassette, macrolide-specific ABC-type efflux carrier (MacAB), and proteins involved in cell division (FtsE), and release of lipoproteins from the cytoplasmic membrane (LolCDE). The…	218	196	4e-62	52	221	92.41	97.71
GYF_00273	265	gnl|CDD|220924 pfam10986, DUF2796, Protein of unknown function (DUF2796). This bacterial family of proteins has no known function.	161	125	7e-35	46	192	72.08	100
GYF_00274	427	gnl|CDD|162276 TIGR01266, fum_ac_acetase, fumarylacetoacetase. This enzyme catalyzes the final step in the breakdown of tyrosine or phenylalanine to fumarate and acetoacetate [Energy metabolism, Amino acids and amines].	415	476	1e-165	62	429	96.25	99.76
GYF_00275	439	gnl|CDD|235421 PRK05341, PRK05341, homogentisate 1,2-dioxygenase; Provisional.	438	856	0	82	439	100	99.32
GYF_00276	332	gnl|CDD|176148 cd08459, PBP2_DntR_NahR_LinR_like, The C-terminal substrate binding domain of LysR-type transcriptional regulators that are involved in the catabolism of dinitrotoluene, naphthalene and gamma-hexachlorohexane; contains the type 2 periplasmic binding fold. This CD includes LysR-like bacterial transcriptional regulators, DntR, NahR, and LinR, which are involved in the degradation of …	201	130	1e-35	48	231	68.37	100
GYF_00277	397	gnl|CDD|235886 PRK06923, PRK06923, isochorismate synthase DhbC; Validated.	399	331	1e-109	57	385	96.47	94.99
GYF_00278	329	gnl|CDD|217535 pfam03401, TctC, Tripartite tricarboxylate transporter family receptor. These probable extra-cytoplasmic solute receptors are strongly overrepresented in several beta-proteobacteria. This family, formerly known as Bug - Bordetella uptake gene (bug) product - is a family of bacterial tripartite tricarboxylate receptors of the extracytoplasmic solute binding receptor-dependent transp…	274	253	6e-82	57	275	83.59	100
GYF_00280	292	gnl|CDD|235617 PRK05815, PRK05815, F0F1 ATP synthase subunit A; Validated.	227	192	2e-59	51	268	91.78	99.12
GYF_00281	86	gnl|CDD|180739 PRK06876, PRK06876, F0F1 ATP synthase subunit C; Validated.	78	64.6	9e-15	83	46	53.49	58.97
GYF_00282	156	gnl|CDD|180240 PRK05759, PRK05759, F0F1 ATP synthase subunit B; Validated.	156	157	7e-49	74	156	100	100
GYF_00283	177	gnl|CDD|235593 PRK05758, PRK05758, F0F1 ATP synthase subunit delta; Validated.	177	174	1e-54	63	178	100	100
GYF_00284	517	gnl|CDD|236448 PRK09281, PRK09281, F0F1 ATP synthase subunit alpha; Validated.	502	975	0	79	517	100	99.8
GYF_00285	290	gnl|CDD|235535 PRK05621, PRK05621, F0F1 ATP synthase subunit gamma; Validated.	284	436	4e-154	73	290	100	100
GYF_00286	468	gnl|CDD|236447 PRK09280, PRK09280, F0F1 ATP synthase subunit beta; Validated.	463	931	0	85	470	99.57	100
GYF_00287	138	gnl|CDD|234796 PRK00571, atpC, F0F1 ATP synthase subunit epsilon; Validated.	135	173	2e-55	73	113	81.88	83.7
GYF_00288	467	gnl|CDD|237093 PRK12409, PRK12409, D-amino acid dehydrogenase small subunit; Provisional.	410	690	0	75	416	88.87	99.76
GYF_00289	392	gnl|CDD|216948 pfam02253, PLA1, Phospholipase A1. Phospholipase A1 is a bacterial outer membrane bound acyl hydrolase with a broad substrate specificity EC:3.1.1.32. It has been proposed that Ser164 is the active site for Escherichia coli phospholipase A1.	259	296	5e-98	56	275	69.9	98.07
GYF_00290	701	gnl|CDD|234792 PRK00558, uvrC, excinuclease ABC subunit C; Validated.	598	771	0	57	702	100	99.5
GYF_00291	441	gnl|CDD|220563 pfam10093, DUF2331, Uncharacterized protein conserved in bacteria (DUF2331). Members of this family of hypothetical bacterial proteins have no known function.	373	350	6e-117	48	445	97.96	99.46
GYF_00292	238	gnl|CDD|212491 cd05233, SDR_c, classical (c) SDRs. SDRs are a functionally diverse family of oxidoreductases that have a single domain with a structurally conserved Rossmann fold (alpha/beta folding pattern with a central beta-sheet), an NAD(P)(H)-binding region, and a structurally diverse C-terminal region. Classical SDRs are typically about 250 residues long, while extended SDRs are approximate…	234	71.9	3e-15	39	226	90.34	93.59
GYF_00293	309	gnl|CDD|225510 COG2962, RarD, Predicted permeases [General function prediction only].	293	262	1e-85	70	293	94.82	99.32
GYF_00296	404	gnl|CDD|225139 COG2230, Cfa, Cyclopropane fatty acid synthase and related methyltransferases [Cell envelope biogenesis, outer membrane].	283	366	3e-125	62	277	68.56	96.47
GYF_00297	372	gnl|CDD|225979 COG3448, COG3448, CBS-domain-containing membrane protein [Signal transduction mechanisms].	382	275	9e-89	58	377	98.12	94.5
GYF_00298	276	gnl|CDD|216790 pfam01925, TauE, Sulfite exporter TauE/SafE. This is a family of integral membrane proteins where the alignment appears to contain two duplicated modules of three transmembrane helices. The proteins are involved in the transport of anions across the cytoplasmic membrane during taurine metabolism as an exporter of sulfoacetate. This family used to be known as DUF81.	236	72.2	4e-15	48	196	70.65	77.54
GYF_00299	135	gnl|CDD|239527 cd03443, PaaI_thioesterase, PaaI_thioesterase is a tetrameric acyl-CoA thioesterase with a hot dog fold and one of several proteins responsible for phenylacetic acid (PA) degradation in bacteria. Although orthologs of PaaI exist in archaea and eukaryotes, their function has not been determined. Sequence similarity between PaaI, E. coli medium chain acyl-CoA thioesterase II, and hum…	113	100	2e-27	50	115	83.7	99.12
GYF_00301	264	gnl|CDD|224026 COG1101, PhnK, ABC-type uncharacterized transport system, ATPase component [General function prediction only].	263	412	1e-145	79	263	99.62	100
GYF_00302	295	gnl|CDD|226605 COG4120, COG4120, ABC-type uncharacterized transport system, permease component [General function prediction only].	293	298	9e-100	78	288	97.63	97.27
GYF_00303	329	gnl|CDD|107320 cd06325, PBP1_ABC_uncharacterized_transporter, Type I periplasmic ligand-binding domain of uncharacterized ABC-type transport systems that are predicted to be involved in the uptake of amino acids, peptides, or inorganic ions. This group includes the type I periplasmic ligand-binding domain of uncharacterized ABC (ATPase Binding Cassette)-type transport systems that are predicted t…	281	361	4e-124	71	280	84.8	99.64
GYF_00304	394	gnl|CDD|181625 PRK09051, PRK09051, beta-ketothiolase; Provisional.	394	724	0	89	394	100	100
GYF_00305	414	gnl|CDD|107324 cd06329, PBP1_SBP_like_3, Periplasmic solute-binding domain of active transport proteins. Periplasmic solute-binding domain of active transport proteins found in bacteria and Archaea. Members of this group are initial receptors in the process of active transport across cellular membrane, but their substrate specificities are not known in detail. However, they closely resemble the g…	342	445	4e-155	63	345	82.85	100
GYF_00306	426	gnl|CDD|201506 pfam00924, MS_channel, Mechanosensitive ion channel. Two members of this protein family from M. jannaschii have been functionally characterized. Both proteins form mechanosensitive (MS) ion channels upon reconstitution into liposomes and functional examination by the patch-clamp technique. Therefore this family are likely to also be MS channel proteins.	202	97.7	2e-23	35	234	54.93	87.62
GYF_00307	418	gnl|CDD|223663 COG0590, CumB, Cytosine/adenosine deaminases [Nucleotide transport and metabolism / Translation, ribosomal structure and biogenesis].	152	138	1e-38	73	100	23.92	65.79
GYF_00308	472	gnl|CDD|234967 PRK01642, cls, cardiolipin synthetase; Reviewed.	483	422	4e-143	58	482	99.79	98.76
GYF_00309	367	gnl|CDD|235438 PRK05382, PRK05382, chorismate synthase; Validated.	359	573	0	72	355	94.82	98.61
GYF_00310	449	gnl|CDD|225336 COG2715, SpmA, Uncharacterized membrane protein, required for spore maturation in B.subtilis. [General function prediction only].	206	183	2e-54	72	169	37.64	82.04
GYF_00311	110	gnl|CDD|137367 PRK09541, emrE, multidrug efflux protein; Reviewed.	110	123	8e-37	75	110	100	100
GYF_00312	426	gnl|CDD|233175 TIGR00895, 2A0115, benzoate transport. [Transport and binding proteins, Carbohydrates, organic alcohols, and acids].	398	122	1e-30	47	389	85.21	96.98
GYF_00313	417	gnl|CDD|119392 cd06174, MFS, The Major Facilitator Superfamily (MFS) is a large and diverse group of secondary transporters that includes uniporters, symporters, and antiporters. MFS proteins facilitate the transport across cytoplasmic or internal membranes of a variety of substrates including ions, sugar phosphates, drugs, neurotransmitters, nucleosides, amino acids, and peptides. They do so usi…	352	54.2	4e-08	37	388	92.81	100
GYF_00314	255	gnl|CDD|235975 PRK07231, fabG, 3-ketoacyl-(acyl-carrier-protein) reductase; Provisional.	251	240	2e-78	58	251	97.65	98.8
GYF_00316	288	gnl|CDD|188272 TIGR03036, trp_2_3_diox, tryptophan 2,3-dioxygenase. Members of this family are tryptophan 2,3-dioxygenase, as confirmed by several experimental characterizations, and by conserved operon structure for many of the other members. This enzyme represents the first of a two-step degradation to L-kynurenine, and a three-step pathway (via kynurenine) to anthranilate plus alanine [Energy …	264	430	4e-152	80	262	90.97	99.24
GYF_00317	556	gnl|CDD|182944 PRK11070, PRK11070, ssDNA exonuclease RecJ; Provisional.	575	592	0	68	555	97.84	95.65
GYF_00319	249	gnl|CDD|180993 PRK07478, PRK07478, short chain dehydrogenase; Provisional.	254	350	1e-121	72	253	100	99.61
GYF_00320	337	gnl|CDD|226706 COG4255, COG4255, Uncharacterized protein conserved in bacteria [Function unknown].	318	65.4	6e-12	40	250	67.06	76.73
GYF_00321	594	gnl|CDD|237272 PRK13017, PRK13017, dihydroxy-acid dehydratase; Provisional.	596	1127	0	84	596	100	100
GYF_00323	489	gnl|CDD|223354 COG0277, GlcD, FAD/FMN-containing dehydrogenases [Energy production and conversion].	459	343	2e-112	54	465	94.27	99.35
GYF_00324	242	gnl|CDD|225097 COG2186, FadR, Transcriptional regulators [Transcription].	241	166	7e-50	50	239	97.11	98.76
GYF_00325	403	gnl|CDD|226479 COG3970, COG3970, Fumarylacetoacetate (FAA) hydrolase family protein [General function prediction only].	379	510	4e-180	71	377	93.55	99.21
GYF_00326	181	gnl|CDD|225632 COG3090, DctM, TRAP-type C4-dicarboxylate transport system, small permease component [Carbohydrate transport and metabolism].	177	125	8e-36	51	166	91.71	93.79
GYF_00327	425	gnl|CDD|185020 PRK15060, PRK15060, L-dehydroascorbate transporter large permease subunit; Provisional.	425	350	2e-116	77	424	99.76	99.76
GYF_00328	338	gnl|CDD|224553 COG1638, DctP, TRAP-type C4-dicarboxylate transport system, periplasmic component [Carbohydrate transport and metabolism].	332	360	1e-122	57	315	92.9	94.88
GYF_00329	271	gnl|CDD|236040 PRK07523, PRK07523, gluconate 5-dehydrogenase; Provisional.	255	393	3e-138	79	251	92.62	98.43
GYF_00330	248	gnl|CDD|224051 COG1126, GlnQ, ABC-type polar amino acid transport system, ATPase component [Amino acid transport and metabolism].	240	442	6e-158	75	240	96.77	99.58
GYF_00331	274	gnl|CDD|215950 pfam00497, SBP_bac_3, Bacterial extracellular solute-binding proteins, family 3.	220	183	3e-56	59	217	78.1	98.18
GYF_00332	216	gnl|CDD|223836 COG0765, HisM, ABC-type amino acid transport system, permease component [Amino acid transport and metabolism].	222	204	3e-65	68	188	86.57	84.68
GYF_00333	223	gnl|CDD|223836 COG0765, HisM, ABC-type amino acid transport system, permease component [Amino acid transport and metabolism].	222	207	2e-66	62	221	97.31	99.55
GYF_00334	285	gnl|CDD|223257 COG0179, MhpD, 2-keto-4-pentenoate hydratase/2-oxohepta-3-ene-1,7-dioic acid hydratase (catechol pathway) [Secondary metabolites biosynthesis, transport, and catabolism].	266	289	5e-97	59	275	94.39	99.25
GYF_00335	248	gnl|CDD|187626 cd05368, DHRS6_like_SDR_c, human DHRS6-like, classical (c) SDRs. Human DHRS6, and similar proteins. These proteins are classical SDRs, with a canonical active site tetrad and a close match to the typical Gly-rich NAD-binding motif. Human DHRS6 is a cytosolic type 2 (R)-hydroxybutyrate dehydrogenase, which catalyses the conversion of (R)-hydroxybutyrate to acetoacetate. Also include…	241	303	3e-103	73	244	97.18	99.17
GYF_00336	283	gnl|CDD|224332 COG1414, IclR, Transcriptional regulator [Transcription].	246	157	5e-46	50	247	86.22	99.59
GYF_00337	526	gnl|CDD|143447 cd07129, ALDH_KGSADH, Alpha-Ketoglutaric Semialdehyde Dehydrogenase. Alpha-Ketoglutaric Semialdehyde (KGSA) Dehydrogenase (KGSADH, EC 1.2.1.26) catalyzes the NAD(P)+-dependent conversion of KGSA to alpha-ketoglutarate. This CD contains such sequences as those seen in Azospirillum brasilense, KGSADH-II (D-glucarate/D-galactarate-inducible) and KGSADH-III (hydroxy-L-proline-inducible…	454	645	0	75	443	84.22	97.58
GYF_00339	204	gnl|CDD|212491 cd05233, SDR_c, classical (c) SDRs. SDRs are a functionally diverse family of oxidoreductases that have a single domain with a structurally conserved Rossmann fold (alpha/beta folding pattern with a central beta-sheet), an NAD(P)(H)-binding region, and a structurally diverse C-terminal region. Classical SDRs are typically about 250 residues long, while extended SDRs are approximate…	234	140	1e-40	58	200	95.59	82.48
GYF_00340	315	gnl|CDD|182677 PRK10723, PRK10723, hypothetical protein; Provisional.	243	209	9e-66	51	293	92.38	97.12
GYF_00341	430	gnl|CDD|233734 TIGR02120, GspF, type II secretion system protein F. This membrane protein is a component of the terminal branch complex of the general secretion pathway (GSP), also known as the"Type II" secretion pathway. The GSP transports proteins (generally virulence-associated cell wall hydrolases) across the outer membrase of the bacterial cell. Transport across the inner membrane is often, …	399	361	4e-121	66	398	92.56	99.25
GYF_00342	376	gnl|CDD|240629 cd05304, Rubrum_tdh, Rubrum transdehydrogenase NAD-binding and catalytic domains. Transhydrogenases found in bacterial and inner mitochondrial membranes link NAD(P)(H)-dependent redox reactions to proton translocation. The energy of the proton electrochemical gradient (delta-p), generated by the respiratory electron transport chain, is consumed by transhydrogenase in NAD(P)+ reduct…	363	448	2e-156	72	373	98.67	100
GYF_00343	123	gnl|CDD|216951 pfam02261, Asp_decarbox, Aspartate decarboxylase. Decarboxylation of aspartate is the major route of beta-alanine production in bacteria, and is catalyzed by the enzyme aspartate decarboxylase EC:4.1.1.11 which requires a pyruvoyl group for its activity. It is synthesised initially as a proenzyme which is then proteolytically cleaved to an alpha (C-terminal) and beta (N-terminal) s…	115	207	1e-69	76	115	93.5	100
GYF_00344	109	gnl|CDD|221763 pfam12769, DUF3814, Domain of unknown function (DUF3814). This is a domain of unknown function. It is often found in combination with pfam05222, pfam01262 and pfam02233 on alanine dehydrogenase and pyridine nucleotide transhydrogenase enzymes.	86	100	4e-28	82	87	79.82	100
GYF_00345	473	gnl|CDD|224201 COG1282, PntB, NAD/NADP transhydrogenase beta subunit [Energy production and conversion].	463	641	0	80	473	99.79	100
GYF_00346	383	gnl|CDD|219354 pfam07264, EI24, Etoposide-induced protein 2.4 (EI24). This family contains a number of eukaryotic etoposide-induced 2.4 (EI24) proteins approximately 350 residues long as well as bacterial CysZ proteins (formerly known as DUF540). In cells treated with the cytotoxic drug etoposide, EI24 is induced by p53. It has been suggested to play an important role in negative cell growth cont…	205	48.7	1e-06	50	215	55.61	100
GYF_00347	798	gnl|CDD|235809 PRK06464, PRK06464, phosphoenolpyruvate synthase; Validated.	795	1551	0	82	793	99.25	98.87
GYF_00348	199	gnl|CDD|217124 pfam02586, DUF159, Uncharacterized ACR, COG2135.	200	160	7e-49	51	203	96.48	95.5
GYF_00350	468	gnl|CDD|237969 PRK15452, PRK15452, putative protease; Provisional.	443	871	0	74	455	96.58	99.32
GYF_00351	195	gnl|CDD|234654 PRK00131, aroK, shikimate kinase; Reviewed.	175	203	4e-66	64	170	84.62	96.57
GYF_00352	377	gnl|CDD|234565 PRK00002, aroB, 3-dehydroquinate synthase; Reviewed.	358	555	0	71	361	94.96	98.88
GYF_00353	410	gnl|CDD|234934 PRK01286, PRK01286, deoxyguanosinetriphosphate triphosphohydrolase-like protein; Provisional.	336	513	0	62	381	92.93	97.92
GYF_00354	213	gnl|CDD|220512 pfam09998, DUF2239, Uncharacterized protein conserved in bacteria (DUF2239). This domain, found in various hypothetical bacterial proteins, has no known function.	173	263	3e-89	69	196	92.02	100
GYF_00355	166	gnl|CDD|179055 PRK00522, tpx, lipid hydroperoxide peroxidase; Provisional.	167	292	1e-101	78	166	100	99.4
GYF_00356	485	gnl|CDD|236531 PRK09467, envZ, osmolarity sensor protein; Provisional.	435	160	2e-43	52	263	52.99	58.16
GYF_00357	265	gnl|CDD|223816 COG0745, OmpR, Response regulators consisting of a CheY-like receiver domain and a winged-helix DNA-binding domain [Signal transduction mechanisms / Transcription].	229	226	5e-73	58	242	91.32	99.56
GYF_00358	217	gnl|CDD|224228 COG1309, AcrR, Transcriptional regulator [Transcription].	201	58	1e-10	38	163	74.65	79.6
GYF_00360	1049	gnl|CDD|233182 TIGR00915, 2A0602, The (Largely Gram-negative Bacterial) Hydrophobe/Amphiphile Efflux-1 (HAE1) Family. Proteins scoring above the trusted cutoff (1000) form a tight clade within the RND (Resistance-Nodulation-Cell Division) superfamily. Proteins scoring greater than the noise cutoff (100) appear to form a larger clade, cleanly separated from more distant homologs that include cadmi…	1044	1229	0	73	1013	96.19	97.03
GYF_00361	708	gnl|CDD|236864 PRK11154, fadJ, multifunctional fatty acid oxidation complex subunit alpha; Reviewed.	708	342	4e-106	50	712	97.18	97.88
GYF_00362	394	gnl|CDD|180843 PRK07108, PRK07108, acetyl-CoA acetyltransferase; Provisional.	392	498	2e-175	73	394	99.75	99.74
GYF_00363	401	gnl|CDD|132248 TIGR03204, pimC_large, pimeloyl-CoA dehydrogenase, large subunit. Members of this protein family are the PimC proteins of species such as Rhodopseudomonas palustris and Bradyrhizobium japonicum. The pimFABCDE operon encodes proteins for the metabolism of straight chain dicarboxylates of seven to fourteen carbons. Especially relevant is pimeloyl-CoA, basis of the gene symbol, as it …	395	422	3e-145	68	402	99.75	100
GYF_00364	378	gnl|CDD|132247 TIGR03203, pimD_small, pimeloyl-CoA dehydrogenase, small subunit. Members of this protein family are the PimD proteins of species such as Rhodopseudomonas palustris, Bradyrhizobium japonicum. The pimFABCDE operon encodes proteins for the metabolism of straight chain dicarboxylates of seven to fourteen carbons. Especially relevant is pimeloyl-CoA, basis of the gene symbol, as it is …	378	276	8e-89	59	374	98.41	98.94
GYF_00365	270	gnl|CDD|181009 PRK07511, PRK07511, enoyl-CoA hydratase; Provisional.	260	277	2e-92	67	261	96.67	100
GYF_00366	413	gnl|CDD|224717 COG1804, CaiB, Predicted acyl-CoA transferases/carnitine dehydratase [Energy production and conversion].	396	386	6e-131	62	386	93.22	96.21
GYF_00368	250	gnl|CDD|233977 TIGR02690, resist_ArsH, arsenical resistance protein ArsH. Members of this protein family occur in arsenate resistance operons that include at least two different types of arsenate reductase. ArsH is not required for arsenate resistance in some systems. This family belongs to the larger family of NADPH-dependent FMN reductases (pfam03358). The function of ArsH is not known [Cellula…	219	332	6e-115	80	219	87.6	100
GYF_00369	143	gnl|CDD|182200 PRK10026, PRK10026, arsenate reductase; Provisional.	141	214	1e-71	77	141	98.6	100
GYF_00370	429	gnl|CDD|185342 PRK15445, PRK15445, arsenical pump membrane protein; Provisional.	427	585	0	86	405	94.41	94.85
GYF_00371	108	gnl|CDD|205100 pfam12840, HTH_20, Helix-turn-helix domain. This domain represents a DNA-binding Helix-turn-helix domain found in transcriptional regulatory proteins.	61	64.1	2e-14	62	60	55.56	95.08
GYF_00372	169	gnl|CDD|216007 pfam00583, Acetyltransf_1, Acetyltransferase (GNAT) family. This family contains proteins with N-acetyltransferase functions such as Elp3-related proteins.	80	66.1	2e-14	44	79	46.75	98.75
GYF_00373	307	gnl|CDD|176114 cd08422, PBP2_CrgA_like, The C-terminal substrate binding domain of LysR-type transcriptional regulator CrgA and its related homologs, contains the type 2 periplasmic binding domain. This CD includes the substrate binding domain of LysR-type transcriptional regulator (LTTR) CrgA and its related homologs. The LTTRs are acting as both auto-repressors and activators of target promoter…	197	151	4e-44	54	200	65.15	100
GYF_00374	332	gnl|CDD|225722 COG3181, COG3181, Uncharacterized protein conserved in bacteria [Function unknown].	319	224	3e-70	53	298	89.46	92.48
GYF_00375	331	gnl|CDD|225722 COG3181, COG3181, Uncharacterized protein conserved in bacteria [Function unknown].	319	212	9e-66	47	299	89.12	92.79
GYF_00376	307	gnl|CDD|176161 cd08472, PBP2_CrgA_like_3, The C-terminal substrate binding domain of an uncharacterized LysR-type transcriptional regulator CrgA-like, contains the type 2 periplasmic binding fold. This CD represents the substrate binding domain of an uncharacterized LysR-type transcriptional regulator (LTTR) CrgA-like 3. The LTTRs are acting as both auto-repressors and activators of target promot…	202	224	4e-72	64	211	68.73	100
GYF_00378	133	gnl|CDD|100005 cd02198, YjgH_like, YjgH belongs to a large family of YjgF/YER057c/UK114-like proteins present in bacteria, archaea, and eukaryotes with no definitive function. The conserved domain is similar in structure to chorismate mutase but there is no sequence similarity and no functional connection. Members of this family have been implicated in isoleucine (Yeo7, Ibm1, aldR) and purine (Yj…	111	149	9e-47	63	112	82.71	100
GYF_00379	319	gnl|CDD|176139 cd08448, PBP2_LTTR_aromatics_like_2, The C-terminal substrate binding domain of an uncharacterized LysR-type transcriptional regulator similar to regulators involved in the catabolism of aromatic compounds, contains type 2 periplasmic binding fold. This CD represents the substrate binding domain of an uncharacterized LysR-type regulator similar to CbnR which is involved in the regu…	197	194	2e-60	66	194	60.82	98.48
GYF_00380	574	gnl|CDD|173843 cd01154, AidB, Proteins involved in DNA damage response, similar to the AidB gene product. AidB is one of several genes involved in the SOS adaptive response to DNA alkylation damage, whose expression is activated by the Ada protein. Its function has not been entirely elucidated; however, it is similar in sequence and function to acyl-CoA dehydrogenases. It has been proposed that a…	418	434	4e-147	62	406	70.73	95.45
GYF_00381	328	gnl|CDD|217535 pfam03401, TctC, Tripartite tricarboxylate transporter family receptor. These probable extra-cytoplasmic solute receptors are strongly overrepresented in several beta-proteobacteria. This family, formerly known as Bug - Bordetella uptake gene (bug) product - is a family of bacterial tripartite tricarboxylate receptors of the extracytoplasmic solute binding receptor-dependent transp…	274	262	1e-85	62	276	84.15	100
GYF_00382	340	gnl|CDD|225722 COG3181, COG3181, Uncharacterized protein conserved in bacteria [Function unknown].	319	206	4e-63	51	320	92.94	99.06
GYF_00383	154	gnl|CDD|239527 cd03443, PaaI_thioesterase, PaaI_thioesterase is a tetrameric acyl-CoA thioesterase with a hot dog fold and one of several proteins responsible for phenylacetic acid (PA) degradation in bacteria. Although orthologs of PaaI exist in archaea and eukaryotes, their function has not been determined. Sequence similarity between PaaI, E. coli medium chain acyl-CoA thioesterase II, and hum…	113	98.4	2e-26	53	107	68.83	94.69
GYF_00384	386	gnl|CDD|224717 COG1804, CaiB, Predicted acyl-CoA transferases/carnitine dehydratase [Energy production and conversion].	396	367	6e-124	60	365	93.26	91.92
GYF_00385	805	gnl|CDD|218462 pfam05140, ResB, ResB-like family. This family includes both ResB and cytochrome c biogenesis proteins. Mutations in ResB indicate that they are essential for growth. ResB is predicted to be a transmembrane protein.	437	217	5e-62	39	430	53.42	77.35
GYF_00386	456	gnl|CDD|234120 TIGR03144, cytochr_II_ccsB, cytochrome c-type biogenesis protein CcsB. Members of this protein family represent one of two essential proteins of system II for c-type cytochrome biogenesis. Additional proteins tend to be part of the system but can be replaced by chemical reductants such as dithiothreitol. This protein is designated CcsB in Bordetella pertussis and some other bacteri…	243	220	5e-68	48	299	65.57	100
GYF_00387	267	gnl|CDD|181254 PRK08150, PRK08150, enoyl-CoA hydratase; Provisional.	255	332	4e-114	68	257	96.25	98.43
GYF_00388	354	gnl|CDD|221672 pfam12625, Arabinose_bd, Arabinose-binding domain of AraC transcription regulator, N-term. AraC is a bacterial transcriptional regulatory protein with a DNA-binding domain at the C-terminus, HTH_AraC, pfam00165, and this dimerisation domain which harbours the arabinose-binding pocket at the N-terminus. AraC positively and negatively regulates expression of the proteins required for…	188	108	1e-27	46	179	49.15	95.21
GYF_00389	154	gnl|CDD|224439 COG1522, Lrp, Transcriptional regulators [Transcription].	154	137	5e-41	63	150	97.4	96.75
GYF_00390	311	gnl|CDD|216178 pfam00892, EamA, EamA-like transporter family. This family includes many hypothetical membrane proteins of unknown function. Many of the proteins contain two copies of the aligned region. The family used to be known as DUF6.	126	44.5	7e-06	42	103	32.8	81.75
GYF_00391	150	gnl|CDD|216602 pfam01609, DDE_Tnp_1, Transposase DDE domain. Transposase proteins are necessary for efficient DNA transposition. This domain is a member of the DDE superfamily, which contain three carboxylate residues that are believed to be responsible for coordinating metal ions needed for catalysis. The catalytic activity of this enzyme involves DNA cleavage at a specific site followed by a st…	194	61.1	3e-12	36	184	98.67	92.78
GYF_00398	339	gnl|CDD|222035 pfam13303, PTS_EIIC_2, Phosphotransferase system, EIIC. The bacterial phosphoenolpyruvate: sugar phosphotransferase system (PTS) is a multi-protein system involved in the regulation of a variety of metabolic and transcriptional processes. The sugar-specific permease of the PTS consists of three domains (IIA, IIB and IIC). The IIC domain catalyzes the transfer of a phosphoryl group …	329	206	4e-63	59	331	92.92	100
GYF_00399	198	gnl|CDD|182966 PRK11104, hemG, protoporphyrinogen oxidase; Provisional.	177	171	2e-53	59	175	88.38	95.48
GYF_00400	1165	gnl|CDD|224118 COG1197, Mfd, Transcription-repair coupling factor (superfamily II helicase) [DNA replication, recombination, and repair / Transcription].	1139	1441	0	66	1144	97.94	98.42
GYF_00401	560	gnl|CDD|163621 cd07378, MPP_ACP5, Homo sapiens acid phosphatase 5 and related proteins, metallophosphatase domain. Acid phosphatase 5 (ACP5) removes the mannose 6-phosphate recognition marker from lysosomal proteins. The exact site of dephosphorylation is not clear. Evidence suggests dephosphorylation may take place in a prelysosomal compartment as well as in the lysosome. ACP5 belongs to the met…	277	53.1	1e-07	31	192	32.32	53.43
GYF_00402	1345	gnl|CDD|236668 PRK10252, entF, enterobactin synthase subunit F; Provisional.	1296	1282	0	51	1343	97.77	98.53
GYF_00403	83	gnl|CDD|225967 COG3433, COG3433, Aryl carrier domain [Secondary metabolites biosynthesis, transport, and catabolism].	74	47	3e-08	63	72	86.75	97.3
GYF_00404	223	gnl|CDD|223632 COG0558, PgsA, Phosphatidylglycerophosphate synthase [Lipid metabolism].	192	67.4	6e-14	48	190	83.41	97.4
GYF_00405	152	gnl|CDD|181230 PRK08105, PRK08105, flavodoxin; Provisional.	149	97.3	1e-25	67	69	44.74	44.97
GYF_00406	115	gnl|CDD|221924 pfam13103, TonB_2, TonB C terminal. This family contains TonB members that are not captured by pfam03544.	83	57.3	9e-12	46	82	70.43	97.59
GYF_00412	638	gnl|CDD|182731 PRK10788, PRK10788, periplasmic folding chaperone; Provisional.	623	178	8e-48	44	640	96.55	97.27
GYF_00413	294	gnl|CDD|234768 PRK00450, dapF, diaminopimelate epimerase; Provisional.	274	393	2e-137	62	292	99.32	100
GYF_00414	262	gnl|CDD|225701 COG3159, COG3159, Uncharacterized protein conserved in bacteria [Function unknown].	218	114	2e-30	42	204	77.86	88.99
GYF_00415	355	gnl|CDD|234698 PRK00236, xerC, site-specific tyrosine recombinase XerC; Reviewed.	297	283	5e-93	60	321	90.14	99.66
GYF_00416	371	gnl|CDD|176114 cd08422, PBP2_CrgA_like, The C-terminal substrate binding domain of LysR-type transcriptional regulator CrgA and its related homologs, contains the type 2 periplasmic binding domain. This CD includes the substrate binding domain of LysR-type transcriptional regulator (LTTR) CrgA and its related homologs. The LTTRs are acting as both auto-repressors and activators of target promoter…	197	186	7e-57	57	210	56.06	100
GYF_00417	503	gnl|CDD|143404 cd07085, ALDH_F6_MMSDH, Methylmalonate semialdehyde dehydrogenase and ALDH family members 6A1 and 6B2. Methylmalonate semialdehyde dehydrogenase (MMSDH, EC=1.2.1.27) [acylating] from Bacillus subtilis is involved in valine metabolism and catalyses the NAD+- and CoA-dependent oxidation of methylmalonate semialdehyde into propionyl-CoA. Mitochondrial human MMSDH ALDH6A1 and Arabidops…	478	690	0	76	483	96.02	100
GYF_00418	578	gnl|CDD|235000 PRK02106, PRK02106, choline dehydrogenase; Validated.	560	515	8e-177	55	570	97.58	94.64
GYF_00419	105	gnl|CDD|219208 pfam06865, DUF1255, Protein of unknown function (DUF1255). This family consists of several conserved hypothetical bacterial proteins of around 95 residues in length. The function of this family is unknown.	94	143	4e-45	67	94	89.52	100
GYF_00420	439	gnl|CDD|223492 COG0415, PhrB, Deoxyribodipyrimidine photolyase [DNA replication, recombination, and repair].	461	429	1e-146	53	468	98.18	99.57
GYF_00421	234	gnl|CDD|237084 PRK12378, PRK12378, hypothetical protein; Provisional.	235	305	1e-104	56	239	99.15	99.57
GYF_00422	404	gnl|CDD|193506 cd03885, M20_CPDG2, M20 Peptidase Glutamate carboxypeptidase, a periplasmic enzyme. Peptidase M20 family, Glutamate carboxypeptidase (carboxypeptidase G; carboxypeptidase G1; carboxypeptidase G2; CPDG2; CPG2; Folate hydrolase G2; Pteroylmonoglutamic acid hydrolase G2; Glucarpidase; E.C. 3.4.17.11) subfamily. CPDG2 is a periplasmic enzyme that is synthesized with a signal peptide. I…	363	407	6e-140	62	357	86.88	97.52
GYF_00423	328	gnl|CDD|225722 COG3181, COG3181, Uncharacterized protein conserved in bacteria [Function unknown].	319	161	5e-46	50	308	91.46	94.67
GYF_00424	420	gnl|CDD|234375 TIGR03860, FMN_nitrolo, FMN-dependent oxidoreductase, nitrilotriacetate monooxygenase family. This model represents a distinctive clade, in which all characterized members are FMN-binding, within the larger family of luciferase-like monooxygenases (LLM), among which there are both FMN- and F420-binding enzymes. A well-characterized member is nitrilotriacetate monooxygenase from Ami…	422	553	0	69	382	90.95	90.28
GYF_00426	440	gnl|CDD|116021 pfam07399, DUF1504, Protein of unknown function (DUF1504). This family consists of several hypothetical bacterial proteins of around 440 residues in length. The function of this family is unknown.	438	297	3e-95	55	407	89.09	92.69
GYF_00428	177	gnl|CDD|237227 PRK12846, PRK12846, peptide deformylase; Reviewed.	165	215	4e-71	65	153	86.44	89.09
GYF_00429	284	gnl|CDD|221070 pfam11306, DUF3108, Protein of unknown function (DUF3108). This is a bacterial family of putative lipoproteins. The structure PDB:3fzx, the first structural template for this large family including several homologues in the human gut microbiome and in metagenomic datasets, folds into a beta barrel that topologically looks like a small-scale porin (such as FepA). Bacteroides fragili…	236	95.3	5e-23	36	247	79.23	98.73
GYF_00430	200	gnl|CDD|239050 cd02135, Arsenite_oxidase, Nitroreductase-like family which includes NADH oxidase and arsenite oxidiase. NADH oxidase catalyses the oxidation of NAD(P)H and accepts a wide broad range of compounds as electron acceptors, such as nitrocompound. Arsenite oxidase in a beta-proteobacterial strain is able to oxidize arsenite to arsenate.	160	144	5e-43	55	160	80	100
GYF_00431	683	gnl|CDD|223587 COG0513, SrmB, Superfamily II DNA and RNA helicases [DNA replication, recombination, and repair / Transcription / Translation, ribosomal structure and biogenesis].	513	383	1e-124	56	436	63.1	74.66
GYF_00432	409	gnl|CDD|236985 PRK11790, PRK11790, D-3-phosphoglycerate dehydrogenase; Provisional.	409	807	0	83	409	100	100
GYF_00433	182	gnl|CDD|224168 COG1247, COG1247, Sortase and related acyltransferases [Cell envelope biogenesis, outer membrane].	169	207	8e-68	62	165	90.66	97.63
GYF_00434	276	gnl|CDD|224104 COG1183, PssA, Phosphatidylserine synthase [Lipid metabolism].	234	200	7e-63	53	243	86.96	99.57
GYF_00435	563	gnl|CDD|235154 PRK03739, PRK03739, 2-isopropylmalate synthase; Validated.	552	1042	0	79	551	96.98	99.82
GYF_00436	769	gnl|CDD|235976 PRK07232, PRK07232, bifunctional malic enzyme oxidoreductase/phosphotransacetylase; Reviewed.	752	1252	0	79	740	96.1	98.27
GYF_00437	317	gnl|CDD|233205 TIGR00950, 2A78, Carboxylate/Amino Acid/Amine Transporter. [Transport and binding proteins, Amino acids, peptides and amines].	260	68.5	2e-13	45	225	70.35	82.31
GYF_00438	196	gnl|CDD|224228 COG1309, AcrR, Transcriptional regulator [Transcription].	201	44.9	6e-06	33	149	76.02	73.63
GYF_00439	198	gnl|CDD|201228 pfam00440, TetR_N, Bacterial regulatory proteins, tetR family.	47	60.1	1e-12	66	47	23.74	100
GYF_00441	401	gnl|CDD|225371 COG2814, AraJ, Arabinose efflux permease [Carbohydrate transport and metabolism].	394	174	2e-49	59	360	89.28	91.37
GYF_00442	298	gnl|CDD|130753 TIGR01692, HIBADH, 3-hydroxyisobutyrate dehydrogenase. 3-hydroxyisobutyrate dehydrogenase is an enzyme that catalyzes the NAD+-dependent oxidation of 3-hydroxyisobutyrate to methylmalonate semialdehyde of the valine catabolism pathway. In Pseudomonas aeruginosa, 3-hydroxyisobutyrate dehydrogenase (mmsB) is co-induced with methylmalonate-semialdehyde dehydrogenase (mmsA) when grown …	288	312	1e-105	66	291	97.65	100
GYF_00445	386	gnl|CDD|173851 cd01162, IBD, Isobutyryl-CoA dehydrogenase. Isobutyryl-CoA dehydrogenase (IBD) catalyzes the alpha, beta- dehydrogenation of short branched chain acyl-CoA intermediates in valine catabolism. It is predicted to be a homotetramer.	375	547	0	76	347	89.9	92.53
GYF_00448	506	gnl|CDD|143404 cd07085, ALDH_F6_MMSDH, Methylmalonate semialdehyde dehydrogenase and ALDH family members 6A1 and 6B2. Methylmalonate semialdehyde dehydrogenase (MMSDH, EC=1.2.1.27) [acylating] from Bacillus subtilis is involved in valine metabolism and catalyses the NAD+- and CoA-dependent oxidation of methylmalonate semialdehyde into propionyl-CoA. Mitochondrial human MMSDH ALDH6A1 and Arabidops…	478	760	0	77	478	94.27	100
GYF_00449	251	gnl|CDD|223611 COG0537, Hit, Diadenosine tetraphosphate (Ap4A) hydrolase and other HIT family hydrolases [Nucleotide transport and metabolism / Carbohydrate transport and metabolism / General function prediction only].	138	144	1e-42	59	135	52.99	97.83
GYF_00450	363	gnl|CDD|234183 TIGR03361, VI_Rhs_Vgr, type VI secretion system Vgr family protein. Members of this protein family belong to the Rhs element Vgr protein family (see TIGR01646), but furthermore all are found in genomes with type VI secretion loci. However, members of this protein family, although recognizably correlated to type VI secretion according the partial phylogenetic profiling algorithm, ar…	513	319	2e-104	51	356	97.25	68.62
GYF_00451	413	gnl|CDD|234183 TIGR03361, VI_Rhs_Vgr, type VI secretion system Vgr family protein. Members of this protein family belong to the Rhs element Vgr protein family (see TIGR01646), but furthermore all are found in genomes with type VI secretion loci. However, members of this protein family, although recognizably correlated to type VI secretion according the partial phylogenetic profiling algorithm, ar…	513	318	4e-103	77	167	40.44	30.6
GYF_00452	371	gnl|CDD|220480 pfam09937, DUF2169, Uncharacterized protein conserved in bacteria (DUF2169). This domain, found in various hypothetical prokaryotic proteins, has no known function.	298	245	3e-78	50	309	82.75	97.32
GYF_00453	116	gnl|CDD|222301 pfam13665, DUF4150, Domain of unknown function (DUF4150).	110	75.7	3e-18	50	101	87.07	90.91
GYF_00457	1119	gnl|CDD|236848 PRK11107, PRK11107, hybrid sensory histidine kinase BarA; Provisional.	919	322	1e-93	49	527	46.65	52.77
GYF_00458	171	gnl|CDD|136097 PRK06863, PRK06863, single-stranded DNA-binding protein; Provisional.	168	186	8e-60	86	108	63.16	64.29
GYF_00459	408	gnl|CDD|219516 pfam07690, MFS_1, Major Facilitator Superfamily.	346	70.1	3e-13	43	352	85.78	98.55
GYF_00460	146	gnl|CDD|149835 pfam08897, DUF1841, Domain of unknown function (DUF1841). This family of proteins are functionally uncharacterized.	137	204	2e-67	71	138	94.52	100
GYF_00461	2169	gnl|CDD|223716 COG0643, CheA, Chemotaxis protein histidine kinase and related kinases [Cell motility and secretion / Signal transduction mechanisms].	716	360	3e-106	45	710	29.51	97.91
GYF_00462	740	gnl|CDD|214599 smart00283, MA, Methyl-accepting chemotaxis-like domains (chemotaxis sensory transducer). Thought to undergo reversible methylation in response to attractants or repellants during bacterial chemotaxis.	262	175	1e-49	63	262	35.41	100
GYF_00463	188	gnl|CDD|216587 pfam01584, CheW, CheW-like domain. CheW proteins are part of the chemotaxis signaling mechanism in bacteria. CheW interacts with the methyl accepting chemotaxis proteins (MCPs) and relays signals to CheY, which affects flageller rotation. This family includes CheW and other related proteins that are involved in chemotaxis. The CheW-like regulatory domain in CheA binds to CheW, sugg…	137	66.5	4e-14	41	113	60.11	78.1
GYF_00464	125	gnl|CDD|238088 cd00156, REC, Signal receiver domain; originally thought to be unique to bacteria (CheY, OmpR, NtrC, and PhoB), now recently identified in eukaroytes ETR1 Arabidopsis thaliana; this domain receives the signal from the sensor partner in a two-component systems; contains a phosphoacceptor site that is phosphorylated by histidine kinase homologs; usually found N-terminal to a DNA bind…	113	113	1e-32	61	114	91.2	99.12
GYF_00465	128	gnl|CDD|238088 cd00156, REC, Signal receiver domain; originally thought to be unique to bacteria (CheY, OmpR, NtrC, and PhoB), now recently identified in eukaroytes ETR1 Arabidopsis thaliana; this domain receives the signal from the sensor partner in a two-component systems; contains a phosphoacceptor site that is phosphorylated by histidine kinase homologs; usually found N-terminal to a DNA bind…	113	106	4e-30	58	113	88.28	98.23
GYF_00466	434	gnl|CDD|234607 PRK00062, PRK00062, glutamate-1-semialdehyde aminotransferase; Provisional.	426	733	0	77	420	96.77	97.42
GYF_00468	282	gnl|CDD|212508 cd11649, RsmI_like, Uncharacterized subfamily of the tetrapyrrole methylase family similar to ribosomal RNA small subunit methyltransferase I (RsmI). Tetrapyrrole methylase uses S-AdoMet (S-adenosyl-L-methionine or SAM) in the methylation of diverse substrates. This uncharacterized subfamily exhibits sequence similarity to the ribosomal RNA small subunit methyltransferase I (RsmI),…	229	274	2e-91	55	268	95.04	100
GYF_00469	614	gnl|CDD|224983 COG2072, TrkA, Predicted flavoprotein involved in K+ transport [Inorganic ion transport and metabolism].	443	330	5e-106	40	422	66.78	94.36
GYF_00470	707	gnl|CDD|225822 COG3284, AcoR, Transcriptional activator of acetoin/glycerol metabolism [Secondary metabolites biosynthesis, transport, and catabolism / Transcription].	606	542	0	53	688	97.31	98.84
GYF_00471	222	gnl|CDD|182907 PRK11023, PRK11023, outer membrane lipoprotein; Provisional.	191	147	1e-43	60	185	81.98	96.86
GYF_00472	292	gnl|CDD|130274 TIGR01207, rmlA, glucose-1-phosphate thymidylyltransferase, short form. Alternate name: dTDP-D-glucose synthase homotetramer This model describes a tightly conserved but broadly distributed subfamily (here designated as short form) of known and putative bacterial glucose-1-phosphate thymidylyltransferases. It is well characterized in several species as the first of four enzymes inv…	286	527	0	86	285	97.6	99.65
GYF_00473	182	gnl|CDD|233319 TIGR01221, rmlC, dTDP-4-dehydrorhamnose 3,5-epimerase. This enzyme participates in the biosynthesis of dTDP-L-rhamnose, often as a precursor to LPS O-antigen [Cell envelope, Biosynthesis and degradation of surface polysaccharides and lipopolysaccharides].	176	274	4e-94	71	178	97.8	100
GYF_00474	236	gnl|CDD|211329 cd02555, PSSA_1, Pseudouridine synthase, a subgroup of the RsuA family. This group is comprised of bacterial proteins assigned to the RsuA family of pseudouridine synthases. Pseudouridine synthases catalyze the isomerization of specific uridines in an RNA molecule to pseudouridines (5-ribosyluracil, psi). No cofactors are required. The TruA family is comprised of proteins related t…	177	229	1e-75	69	177	75	100
GYF_00475	291	gnl|CDD|119340 cd00377, ICL_PEPM, Members of the ICL/PEPM enzyme family catalyze either P-C or C-C bond formation/cleavage. Known members are phosphoenolpyruvate mutase (PEPM), phosphonopyruvate hydrolase (PPH), carboxyPEP mutase (CPEP mutase), oxaloacetate hydrolase (OAH), isocitrate lyase (ICL), and 2-methylisocitrate lyase (MICL). Isocitrate lyase (ICL) catalyzes the conversion of isocitrate t…	243	184	2e-56	68	179	59.45	72.84
GYF_00476	402	gnl|CDD|107338 cd06343, PBP1_ABC_ligand_binding_like_8, Type I periplasmic ligand-binding domain of uncharacterized ABC (ATPase Binding Cassette)-type active transport systems that are predicted to be involved in uptake of amino acids, peptides, or inorganic ions. This subgroup includes the type I periplasmic ligand-binding domain of uncharacterized ABC (ATPase Binding Cassette)-type active trans…	362	254	4e-80	48	366	88.81	100
GYF_00477	249	gnl|CDD|223487 COG0410, LivF, ABC-type branched-chain amino acid transport systems, ATPase component [Amino acid transport and metabolism].	237	329	2e-113	72	232	92.77	97.89
GYF_00478	281	gnl|CDD|223488 COG0411, LivG, ABC-type branched-chain amino acid transport systems, ATPase component [Amino acid transport and metabolism].	250	263	6e-87	63	248	88.26	96.4
GYF_00479	321	gnl|CDD|119323 cd06581, TM_PBP1_LivM_like, Transmembrane subunit (TM) of Escherichia coli LivM and related proteins. LivM is one of two TMs of the E. coli LIV-1/LS transporter, a Periplasmic Binding Protein (PBP)-dependent ATP-Binding Cassette (ABC) transporter involved in the uptake of branched-chain amino acids (AAs). These types of transporters generally bind type 1 PBPs. PBP-dependent ABC tra…	268	157	3e-45	60	269	82.87	100
GYF_00480	287	gnl|CDD|119324 cd06582, TM_PBP1_LivH_like, Transmembrane subunit (TM) of Escherichia coli LivH and related proteins. LivH is one of two TMs of the E. coli LIV-1/LS transporter, a Periplasmic Binding Protein (PBP)-dependent ATP-Binding Cassette (ABC) transporter involved in the uptake of branched-chain amino acids (AAs). These types of transporters generally bind type 1 PBPs. PBP-dependent ABC tra…	272	204	6e-64	69	273	94.77	100
GYF_00481	176	gnl|CDD|234762 PRK00439, leuD, 3-isopropylmalate dehydratase small subunit; Reviewed.	163	129	2e-37	50	165	93.75	100
GYF_00482	424	gnl|CDD|234748 PRK00402, PRK00402, 3-isopropylmalate dehydratase large subunit; Reviewed.	418	402	9e-137	56	426	98.58	100
GYF_00483	270	gnl|CDD|224332 COG1414, IclR, Transcriptional regulator [Transcription].	246	138	7e-39	50	237	86.67	95.53
GYF_00484	257	gnl|CDD|161702 TIGR00090, iojap_ybeB, iojap-like ribosome-associated protein. This model describes a widely distributed family of bacterial proteins related to iojap from plants. It includes YbeB from E. coli. The gene iojap is a pattern-striping gene in maize, reflecting a chloroplast development defect in some cells. More recent work in bacteria suggests that the bacterial iojap-related protein…	99	135	2e-39	64	99	38.52	100
GYF_00485	314	gnl|CDD|235413 PRK05330, PRK05330, coproporphyrinogen III oxidase; Provisional.	300	518	0	71	311	99.04	100
GYF_00486	427	gnl|CDD|234856 PRK00885, PRK00885, phosphoribosylamine--glycine ligase; Provisional.	420	727	0	78	427	100	100
GYF_00487	239	gnl|CDD|234640 PRK00110, PRK00110, hypothetical protein; Validated.	245	350	5e-122	76	237	99.16	95.92
GYF_00488	381	gnl|CDD|226361 COG3842, PotA, ABC-type spermidine/putrescine transport systems, ATPase components [Amino acid transport and metabolism].	352	370	4e-126	57	362	94.23	97.16
GYF_00489	596	gnl|CDD|224099 COG1178, ThiP, ABC-type Fe3+ transport system, permease component [Inorganic ion transport and metabolism].	540	212	1e-60	51	503	84.4	89.63
GYF_00490	331	gnl|CDD|224753 COG1840, AfuA, ABC-type Fe3+ transport system, periplasmic component [Inorganic ion transport and metabolism].	299	153	2e-43	48	298	87.01	99
GYF_00492	394	gnl|CDD|215325 PLN02605, PLN02605, monogalactosyldiacylglycerol synthase.	382	108	3e-26	46	252	59.64	63.61
GYF_00493	443	gnl|CDD|225661 COG3119, AslA, Arylsulfatase A and related enzymes [Inorganic ion transport and metabolism].	475	206	2e-60	40	460	92.1	94.32
GYF_00494	338	gnl|CDD|217535 pfam03401, TctC, Tripartite tricarboxylate transporter family receptor. These probable extra-cytoplasmic solute receptors are strongly overrepresented in several beta-proteobacteria. This family, formerly known as Bug - Bordetella uptake gene (bug) product - is a family of bacterial tripartite tricarboxylate receptors of the extracytoplasmic solute binding receptor-dependent transp…	274	177	1e-52	51	263	77.51	95.62
GYF_00495	193	gnl|CDD|153243 cd03169, GATase1_PfpI_1, Type 1 glutamine amidotransferase (GATase1)-like domain found in a subgroup of proteins similar to PfpI from Pyrococcus furiosus. Type 1 glutamine amidotransferase (GATase1)-like domain found in a subgroup of proteins similar to PfpI from Pyrococcus furiosus. PfpI is an ATP-independent intracellular proteases which may hydrolyze small peptides to provide a …	180	286	2e-98	75	183	94.82	100
GYF_00496	426	gnl|CDD|234685 PRK00197, proA, gamma-glutamyl phosphate reductase; Provisional.	417	659	0	73	422	99.06	100
GYF_00497	101	gnl|CDD|191913 pfam07978, NIPSNAP, NIPSNAP. Members of this family include many hypothetical proteins. It also includes members of the NIPSNAP family which have putative roles in vesicular transport. This domain is often found in duplicate.	102	92.8	4e-25	47	96	94.06	94.12
GYF_00498	557	gnl|CDD|234964 PRK01611, argS, arginyl-tRNA synthetase; Reviewed.	507	624	0	56	576	100	99.8
GYF_00500	257	gnl|CDD|216790 pfam01925, TauE, Sulfite exporter TauE/SafE. This is a family of integral membrane proteins where the alignment appears to contain two duplicated modules of three transmembrane helices. The proteins are involved in the transport of anions across the cytoplasmic membrane during taurine metabolism as an exporter of sulfoacetate. This family used to be known as DUF81.	236	48.3	9e-07	40	207	75.88	86.44
GYF_00501	398	gnl|CDD|182729 PRK10786, ribD, bifunctional diaminohydroxyphosphoribosylaminopyrimidine deaminase/5-amino-6-(5-phosphoribosylamino)uracil reductase; Provisional.	367	273	9e-88	61	389	95.48	97.28
GYF_00502	84	gnl|CDD|225261 COG2388, COG2388, Predicted acetyltransferase [General function prediction only].	99	45	1e-07	41	71	71.43	71.72
GYF_00503	349	gnl|CDD|223565 COG0491, GloB, Zn-dependent hydrolases, including glyoxylases [General function prediction only].	252	102	3e-25	31	261	74.5	89.68
GYF_00504	346	gnl|CDD|221672 pfam12625, Arabinose_bd, Arabinose-binding domain of AraC transcription regulator, N-term. AraC is a bacterial transcriptional regulatory protein with a DNA-binding domain at the C-terminus, HTH_AraC, pfam00165, and this dimerisation domain which harbours the arabinose-binding pocket at the N-terminus. AraC positively and negatively regulates expression of the proteins required for…	188	96.9	1e-23	51	184	52.02	97.87
GYF_00506	315	gnl|CDD|234533 TIGR04285, nucleoid_noc, nucleoid occlusion protein. This model describes nucleoid occlusion protein, a close homolog to ParB chromosome partitioning proteins including Spo0J in Bacillus subtilis. Its gene often is located near the gene for the Spo0J ortholog. This protein bind a specific DNA sequence and blocks cytokinesis from happening until chromosome segregation is complete.	255	200	6e-62	63	218	68.57	83.53
GYF_00507	188	gnl|CDD|219190 pfam06821, Ser_hydrolase, Serine hydrolase. Members of this family have serine hydrolase activity. They contain a conserved serine hydrolase motif, GXSXG/A, where the serine is a putative nucleophile. This family has an alpha-beta hydrolase fold. Eukaryotic members of this family have a conserved LXCXE motif, which binds to retinoblastomas. This motif is absent from prokaryotic mem…	171	176	2e-55	60	174	91.49	100
GYF_00508	279	gnl|CDD|224113 COG1192, Soj, ATPases involved in chromosome partitioning [Cell division and chromosome partitioning].	259	205	2e-64	59	254	90.32	97.68
GYF_00509	222	gnl|CDD|234637 PRK00107, gidB, 16S rRNA methyltransferase GidB; Reviewed.	187	223	4e-73	61	196	86.49	99.47
GYF_00510	665	gnl|CDD|235362 PRK05192, PRK05192, tRNA uridine 5-carboxymethylaminomethyl modification enzyme GidA; Validated.	618	1059	0	75	646	97.14	99.51
GYF_00511	313	gnl|CDD|223656 COG0583, LysR, Transcriptional regulator [Transcription].	297	132	7e-36	42	293	92.01	97.64
GYF_00512	210	gnl|CDD|180465 PRK06201, PRK06201, hypothetical protein; Validated.	221	209	2e-67	65	204	96.67	92.31
GYF_00513	329	gnl|CDD|217535 pfam03401, TctC, Tripartite tricarboxylate transporter family receptor. These probable extra-cytoplasmic solute receptors are strongly overrepresented in several beta-proteobacteria. This family, formerly known as Bug - Bordetella uptake gene (bug) product - is a family of bacterial tripartite tricarboxylate receptors of the extracytoplasmic solute binding receptor-dependent transp…	274	295	2e-98	66	275	82.98	100
GYF_00514	325	gnl|CDD|225117 COG2207, AraC, AraC-type DNA-binding domain-containing proteins [Transcription].	127	93.8	3e-23	50	108	33.23	84.25
GYF_00515	382	gnl|CDD|181262 PRK08163, PRK08163, salicylate hydroxylase; Provisional.	396	222	7e-68	49	348	88.74	84.34
GYF_00516	339	gnl|CDD|217535 pfam03401, TctC, Tripartite tricarboxylate transporter family receptor. These probable extra-cytoplasmic solute receptors are strongly overrepresented in several beta-proteobacteria. This family, formerly known as Bug - Bordetella uptake gene (bug) product - is a family of bacterial tripartite tricarboxylate receptors of the extracytoplasmic solute binding receptor-dependent transp…	274	215	3e-67	57	274	80.53	99.64
GYF_00517	202	gnl|CDD|182533 PRK10542, PRK10542, glutathionine S-transferase; Provisional.	201	253	3e-85	64	200	99.01	99.5
GYF_00518	204	gnl|CDD|224766 COG1853, COG1853, Conserved protein/domain typically associated with flavoprotein oxygenases, DIM6/NTAB family [General function prediction only].	176	87.7	3e-21	41	181	86.76	94.89
GYF_00519	238	gnl|CDD|183004 PRK11161, PRK11161, fumarate/nitrate reduction transcriptional regulator; Provisional.	235	203	2e-64	66	223	93.7	94.89
GYF_00520	490	gnl|CDD|236430 PRK09249, PRK09249, coproporphyrinogen III oxidase; Provisional.	453	728	0	68	463	94.49	98.68
GYF_00521	127	gnl|CDD|222309 pfam13673, Acetyltransf_10, Acetyltransferase (GNAT) domain. This family contains proteins with N-acetyltransferase functions such as Elp3-related proteins.	118	50.4	6e-09	50	78	61.42	63.56
GYF_00522	628	gnl|CDD|236861 PRK11147, PRK11147, ABC transporter ATPase component; Reviewed.	635	649	0	65	636	99.68	98.9
GYF_00523	139	gnl|CDD|219575 pfam07784, DUF1622, Protein of unknown function (DUF1622). This is a family of 14 highly conserved sequences, from hypothetical proteins expressed by both bacterial and archaeal species.	78	70.6	2e-16	71	79	56.83	100
GYF_00524	693	gnl|CDD|235134 PRK03584, PRK03584, acetoacetyl-CoA synthetase; Provisional.	655	954	0	62	681	98.12	97.71
GYF_00525	522	gnl|CDD|236417 PRK09224, PRK09224, threonine dehydratase; Reviewed.	504	907	0	77	513	98.08	100
GYF_00527	149	gnl|CDD|182688 PRK10738, PRK10738, hypothetical protein; Provisional.	134	153	1e-47	64	146	97.99	97.76
GYF_00528	406	gnl|CDD|219516 pfam07690, MFS_1, Major Facilitator Superfamily.	346	71.7	8e-14	38	318	75.86	89.31
GYF_00529	335	gnl|CDD|240641 cd12164, GDH_like_2, Putative glycerate dehydrogenase and related proteins of the D-specific 2-hydroxy dehydrogenase family. This group contains a variety of proteins variously identified as glycerate dehydrogenase (GDH, also known as hydroxypyruvate reductase) and other enzymes of the 2-hydroxyacid dehydrogenase family. GDH catalyzes the reversible reaction of (R)-glycerate + NAD+…	306	338	1e-114	65	293	86.87	95.75
GYF_00530	435	gnl|CDD|237355 PRK13342, PRK13342, recombination factor protein RarA; Reviewed.	413	711	0	72	419	96.32	100
GYF_00532	435	gnl|CDD|235461 PRK05431, PRK05431, seryl-tRNA synthetase; Provisional.	425	741	0	74	437	100	99.53
GYF_00533	280	gnl|CDD|223786 COG0714, COG0714, MoxR-like ATPases [General function prediction only].	329	157	3e-45	39	280	94.64	80.85
GYF_00535	200	gnl|CDD|224584 COG1670, RimL, Acetyltransferases, including N-acetylases of ribosomal proteins [Translation, ribosomal structure and biogenesis].	187	82.7	2e-19	40	149	73.5	78.07
GYF_00537	395	gnl|CDD|226346 COG3825, COG3825, Uncharacterized protein conserved in bacteria [Function unknown].	393	498	3e-175	76	398	100	99.75
GYF_00539	505	gnl|CDD|234217 TIGR03458, YgfH_subfam, succinate CoA transferase. This family of CoA transferases includes enzymes catalyzing at least two related but distinct activities. The E. coli YgfH protein has been characterized as a propionyl-CoA:succinate CoA transferase where it appears to be involved in a pathway for the decarboxylation of succinate to propionate. The Clostridium kluyveri CAT1 protein…	485	872	0	78	488	96.63	100
GYF_00540	194	gnl|CDD|237411 PRK13525, PRK13525, glutamine amidotransferase subunit PdxT; Provisional.	189	246	2e-82	61	185	94.33	97.35
GYF_00541	316	gnl|CDD|179769 PRK04180, PRK04180, pyridoxal biosynthesis lyase PdxS; Provisional.	293	490	4e-175	77	294	93.04	97.61
GYF_00542	476	gnl|CDD|224089 COG1167, ARO8, Transcriptional regulators containing a DNA-binding HTH domain and an aminotransferase domain (MocR family) and their eukaryotic orthologs [Transcription / Amino acid transport and metabolism].	459	373	4e-124	48	466	96.64	98.69
GYF_00543	274	gnl|CDD|181008 PRK07509, PRK07509, enoyl-CoA hydratase; Provisional.	262	264	4e-87	66	267	97.45	99.62
GYF_00545	306	gnl|CDD|187611 cd05353, hydroxyacyl-CoA-like_DH_SDR_c-like, (3R)-hydroxyacyl-CoA dehydrogenase-like, classical(c)-like SDRs. Beta oxidation of fatty acids in eukaryotes occurs by a four-reaction cycle, that may take place in mitochondria or in peroxisomes. (3R)-hydroxyacyl-CoA dehydrogenase is part of rat peroxisomal multifunctional MFE-2, it is a member of the NAD-dependent SDRs, but contains an…	250	291	1e-97	70	241	78.43	95.2
GYF_00546	317	gnl|CDD|213833 TIGR03596, GTPase_YlqF, ribosome biogenesis GTP-binding protein YlqF. Members of this protein family are GTP-binding proteins involved in ribosome biogenesis, including the essential YlqF protein of Bacillus subtilis, which is an essential protein. They are related to Era, EngA, and other GTPases of ribosome biogenesis, but are circularly permuted. This family is not universal, and…	276	375	6e-130	63	282	86.75	100
GYF_00548	163	gnl|CDD|216602 pfam01609, DDE_Tnp_1, Transposase DDE domain. Transposase proteins are necessary for efficient DNA transposition. This domain is a member of the DDE superfamily, which contain three carboxylate residues that are believed to be responsible for coordinating metal ions needed for catalysis. The catalytic activity of this enzyme involves DNA cleavage at a specific site followed by a st…	194	56.1	2e-10	33	155	78.53	78.87
GYF_00551	318	gnl|CDD|238416 cd00801, INT_P4, Bacteriophage P4 integrase. P4-like integrases are found in temperate bacteriophages, integrative plasmids, pathogenicity and symbiosis islands, and other mobile genetic elements. They share the same fold in their catalytic domain and the overall reaction mechanism with the superfamily of DNA breaking-rejoining enzymes. The P4 integrase mediates integrative and exc…	357	129	4e-34	48	145	45.28	40.34
GYF_00553	321	gnl|CDD|216566 pfam01551, Peptidase_M23, Peptidase family M23. Members of this family are zinc metallopeptidases with a range of specificities. The peptidase family M23 is included in this family, these are Gly-Gly endopeptidases. Peptidase family M23 are also endopeptidases. This family also includes some bacterial lipoproteins such as Escherichia coli murein hydrolase activator NlpD, for which …	96	153	8e-46	70	94	29.28	97.92
GYF_00554	916	gnl|CDD|237259 PRK12904, PRK12904, preprotein translocase subunit SecA; Reviewed.	830	1525	0	73	908	99.13	100
GYF_00555	252	gnl|CDD|182593 PRK10621, PRK10621, hypothetical protein; Provisional.	266	97.5	8e-24	51	256	98.41	94.74
GYF_00556	445	gnl|CDD|107324 cd06329, PBP1_SBP_like_3, Periplasmic solute-binding domain of active transport proteins. Periplasmic solute-binding domain of active transport proteins found in bacteria and Archaea. Members of this group are initial receptors in the process of active transport across cellular membrane, but their substrate specificities are not known in detail. However, they closely resemble the g…	342	385	5e-131	66	349	78.43	99.42
GYF_00557	418	gnl|CDD|222107 pfam13406, SLT_2, Transglycosylase SLT domain. This family is related to the SLT domain pfam01464.	292	307	8e-102	51	292	69.86	94.18
GYF_00558	702	gnl|CDD|221363 pfam11992, DUF3488, Domain of unknown function (DUF3488). This presumed domain is functionally uncharacterized. This domain is found in bacteria. This domain is typically between 323 to 339 amino acids in length. This domain is found associated with pfam01841. This domain has a conserved PLW sequence motif. This domain contains 6 transmembrane helices.	321	221	2e-65	54	337	48.01	98.75
GYF_00559	335	gnl|CDD|224635 COG1721, COG1721, Uncharacterized conserved protein (some members contain a von Willebrand factor type A (vWA) domain) [General function prediction only].	416	76.4	2e-15	35	305	87.16	71.39
GYF_00560	306	gnl|CDD|116340 pfam07726, AAA_3, ATPase family associated with various cellular activities (AAA). This Pfam entry includes some of the AAA proteins not detected by the pfam00004 model.	131	249	8e-83	80	131	42.81	100
GYF_00561	317	gnl|CDD|212541 cd11599, HDAC_classII_2, Histone deacetylases and histone-like deacetylases, classII. This subfamily includes eukaryotic as well as bacterial Class II histone deacetylase (HDAC) and related proteins. Deacetylases of class II are Zn-dependent enzymes that catalyze hydrolysis of N(6)-acetyl-lysine residues of histones (EC 3.5.1.98) and possibly other proteins to yield deacetylated hi…	288	427	2e-150	67	297	93.06	100
GYF_00562	258	gnl|CDD|181249 PRK08139, PRK08139, enoyl-CoA hydratase; Validated.	266	311	5e-106	68	238	92.25	89.47
GYF_00563	472	gnl|CDD|225803 COG3264, COG3264, Small-conductance mechanosensitive channel [Cell envelope biogenesis, outer membrane].	835	147	7e-38	47	334	69.92	38.44
GYF_00564	250	gnl|CDD|224997 COG2086, FixA, Electron transfer flavoprotein, beta subunit [Energy production and conversion].	260	259	1e-85	65	239	91.2	91.92
GYF_00565	310	gnl|CDD|224936 COG2025, FixB, Electron transfer flavoprotein, alpha subunit [Energy production and conversion].	313	324	1e-109	65	316	100	99.04
GYF_00566	596	gnl|CDD|185635 PTZ00456, PTZ00456, acyl-CoA dehydrogenase; Provisional.	622	457	5e-153	55	603	100	95.98
GYF_00567	192	gnl|CDD|216788 pfam01923, Cob_adeno_trans, Cobalamin adenosyltransferase. Cobalamin adenosyltransferase This family contains the gene products of PduO and EutT which are both cobalamin adenosyltransferases. PduO is a protein with ATP:cob(I)alamin adenosyltransferase activity. The main role of this protein is the conversion of inactive cobalamins to AdoCbl for 1,2-propanediol degradation.The EutT …	162	178	3e-56	65	164	84.38	100
GYF_00568	325	gnl|CDD|182999 PRK11151, PRK11151, DNA-binding transcriptional regulator OxyR; Provisional.	305	246	3e-79	57	316	94.15	94.1
GYF_00569	255	gnl|CDD|221994 pfam13230, GATase_4, Glutamine amidotransferases class-II. This family captures members that are not found in pfam00310.	272	393	5e-138	73	251	98.04	92.28
GYF_00570	509	gnl|CDD|129794 TIGR00711, efflux_EmrB, drug resistance transporter, EmrB/QacA subfamily. This subfamily of drug efflux proteins, a part of the major faciliator family, is predicted to have 14 potential membrane-spanning regions. Members with known activities include EmrB (multiple drug resistance efflux pump) in E. coli, FarB (antibacterial fatty acid resistance) in Neisseria gonorrhoeae, TcmA (t…	485	198	9e-57	54	417	81.14	84.12
GYF_00571	497	gnl|CDD|223587 COG0513, SrmB, Superfamily II DNA and RNA helicases [DNA replication, recombination, and repair / Transcription / Translation, ribosomal structure and biogenesis].	513	417	4e-140	68	377	74.85	72.32
GYF_00572	461	gnl|CDD|236700 PRK10489, PRK10489, enterobactin exporter EntS; Provisional.	417	106	4e-25	40	417	85.9	93.29
GYF_00573	311	gnl|CDD|236160 PRK08136, PRK08136, glycosyl transferase family protein; Provisional.	317	357	3e-122	61	303	95.82	95.58
GYF_00574	253	gnl|CDD|234970 PRK01683, PRK01683, trans-aconitate 2-methyltransferase; Provisional.	258	350	3e-121	66	256	100	98.84
GYF_00575	141	gnl|CDD|161843 TIGR00369, unchar_dom_1, uncharacterized domain 1. Most proteins containing this domain consist almost entirely of a single copy of this domain. A protein from C. elegans consists of two tandem copies of the domain. The domain is also found as the N-terminal region of an apparent initiation factor eIF-2B alpha subunit of Aquifex aeolicus. The function of the domain is unknown.	117	145	9e-45	64	117	82.98	100
GYF_00576	168	gnl|CDD|238182 cd00293, USP_Like, Usp: Universal stress protein family. The universal stress protein Usp is a small cytoplasmic bacterial protein whose expression is enhanced when the cell is exposed to stress agents. Usp enhances the rate of cell survival during prolonged exposure to such conditions, and may provide a general "stress endurance" activity. The crystal structure of Haemophilus infl…	130	83.6	1e-20	51	127	75.6	90
GYF_00577	401	gnl|CDD|183211 PRK11578, PRK11578, macrolide transporter subunit MacA; Provisional.	370	274	5e-88	57	387	96.51	99.46
GYF_00578	675	gnl|CDD|182528 PRK10535, PRK10535, macrolide transporter ATP-binding /permease protein; Provisional.	648	739	0	69	664	98.37	99.54
GYF_00579	521	gnl|CDD|233595 TIGR01845, outer_NodT, efflux transporter, outer membrane factor (OMF) lipoprotein, NodT family. Members of This model comprise a subfamily of the Outer Membrane Factor (TCDB 1.B.17) porins. OMF proteins operate in conjunction with a primary transporter of the RND, MFS, ABC, or PET systems, and a MFP (membrane fusion protein) to tranport substrates across membranes. The complex thu…	454	198	6e-57	54	417	78.31	90.75
GYF_00580	282	gnl|CDD|224332 COG1414, IclR, Transcriptional regulator [Transcription].	246	187	1e-57	51	242	85.82	97.97
GYF_00581	253	gnl|CDD|215950 pfam00497, SBP_bac_3, Bacterial extracellular solute-binding proteins, family 3.	220	195	2e-61	58	221	87.35	98.64
GYF_00582	219	gnl|CDD|223836 COG0765, HisM, ABC-type amino acid transport system, permease component [Amino acid transport and metabolism].	222	192	8e-61	65	209	94.98	94.14
GYF_00583	244	gnl|CDD|224051 COG1126, GlnQ, ABC-type polar amino acid transport system, ATPase component [Amino acid transport and metabolism].	240	413	1e-146	77	239	97.95	99.17
GYF_00584	428	gnl|CDD|223737 COG0665, DadA, Glycine/D-amino acid oxidases (deaminating) [Amino acid transport and metabolism].	387	191	1e-55	39	373	84.11	94.32
GYF_00585	452	gnl|CDD|223737 COG0665, DadA, Glycine/D-amino acid oxidases (deaminating) [Amino acid transport and metabolism].	387	165	7e-46	40	431	92.92	99.48
GYF_00586	122	gnl|CDD|225981 COG3450, COG3450, Predicted enzyme of the cupin superfamily [General function prediction only].	116	85.5	7e-22	52	94	77.05	80.17
GYF_00587	476	gnl|CDD|182922 PRK11040, PRK11040, peptidase PmbA; Provisional.	446	450	2e-154	68	408	85.08	89.46
GYF_00588	234	gnl|CDD|218242 pfam04751, DUF615, Protein of unknown function (DUF615). This family of bacterial proteins has no known function.	153	141	1e-41	63	166	70.51	99.35
GYF_00589	156	gnl|CDD|223394 COG0317, SpoT, Guanosine polyphosphate pyrophosphohydrolases/synthetases [Signal transduction mechanisms / Transcription].	701	51.1	4e-08	44	124	71.15	17.55
GYF_00590	212	gnl|CDD|224228 COG1309, AcrR, Transcriptional regulator [Transcription].	201	62.3	3e-12	40	167	77.83	83.08
GYF_00592	421	gnl|CDD|107324 cd06329, PBP1_SBP_like_3, Periplasmic solute-binding domain of active transport proteins. Periplasmic solute-binding domain of active transport proteins found in bacteria and Archaea. Members of this group are initial receptors in the process of active transport across cellular membrane, but their substrate specificities are not known in detail. However, they closely resemble the g…	342	347	1e-116	61	345	81.24	99.71
GYF_00593	547	gnl|CDD|183199 PRK11561, PRK11561, isovaleryl CoA dehydrogenase; Provisional.	538	463	4e-157	60	518	94.15	94.8
GYF_00594	502	gnl|CDD|213295 cd05929, BACL_like, Bacterial Bile acid CoA ligases and similar proteins. Bile acid-Coenzyme A ligase catalyzes the formation of bile acid-CoA conjugates in a two-step reaction: the formation of a bile acid-AMP molecule as an intermediate, followed by the formation of a bile acid-CoA. This ligase requires a bile acid with a free carboxyl group, ATP, Mg2+, and CoA for synthesis of t…	342	415	6e-142	65	345	68.73	99.42
GYF_00595	143	gnl|CDD|234661 PRK00140, rplK, 50S ribosomal protein L11; Validated.	141	269	5e-93	89	142	99.3	100
GYF_00596	232	gnl|CDD|180071 PRK05424, rplA, 50S ribosomal protein L1; Validated.	230	354	8e-124	82	230	99.14	100
GYF_00597	174	gnl|CDD|234632 PRK00099, rplJ, 50S ribosomal protein L10; Reviewed.	172	171	5e-54	72	154	87.93	89.53
GYF_00598	123	gnl|CDD|234671 PRK00157, rplL, 50S ribosomal protein L7/L12; Reviewed.	123	115	2e-33	82	97	78.86	78.86
GYF_00599	1372	gnl|CDD|234749 PRK00405, rpoB, DNA-directed RNA polymerase subunit beta; Reviewed.	1112	1567	0	75	945	68.88	76.98
GYF_00600	1401	gnl|CDD|234794 PRK00566, PRK00566, DNA-directed RNA polymerase subunit beta'; Provisional.	1156	1828	0	80	1030	72.73	85.21
GYF_00601	455	gnl|CDD|236790 PRK10901, PRK10901, 16S rRNA methyltransferase B; Provisional.	427	397	4e-134	55	417	89.89	91.33
GYF_00602	214	gnl|CDD|222688 pfam14334, DUF4390, Domain of unknown function (DUF4390). This family of proteins is functionally uncharacterized. This family of proteins is found in bacteria and eukaryotes. Proteins in this family are typically between 192 and 203 amino acids in length.	165	139	5e-41	59	147	68.69	83.64
GYF_00603	778	gnl|CDD|227333 COG5000, NtrY, Signal transduction histidine kinase involved in nitrogen fixation and metabolism regulation [Signal transduction mechanisms].	712	424	2e-136	48	717	91	94.24
GYF_00604	232	gnl|CDD|225114 COG2204, AtoC, Response regulator containing CheY-like receiver, AAA-type ATPase, and DNA-binding domains [Signal transduction mechanisms].	464	148	2e-41	68	120	51.72	25.65
GYF_00610	535	gnl|CDD|173882 cd08517, PBP2_NikA_DppA_OppA_like_13, The substrate-binding component of an uncharacterized ABC-type nickel/dipeptide/oligopeptide-like import system contains the type 2 periplasmic binding fold. This CD represents the substrate-binding domain of an uncharacterized ATP-binding cassette (ABC) type nickel/dipeptide/oligopeptide-like transporter. The oligopeptide-binding protein OppA …	480	604	0	62	481	89.35	100
GYF_00611	250	gnl|CDD|238527 cd01094, Alkanesulfonate_monoxygenase, Alkanesulfonate monoxygenase is the monoxygenase of a two-component system that catalyzes the conversion of alkanesulfonates to the corresponding aldehyde and sulfite. Alkanesulfonate monoxygenase (SsuD) has an absolute requirement for reduced flavin mononucleotide (FMNH2), which is provided by the NADPH-dependent FMN oxidoreductase (SsuE).	244	129	9e-36	47	163	65.2	60.66
GYF_00612	280	gnl|CDD|173882 cd08517, PBP2_NikA_DppA_OppA_like_13, The substrate-binding component of an uncharacterized ABC-type nickel/dipeptide/oligopeptide-like import system contains the type 2 periplasmic binding fold. This CD represents the substrate-binding domain of an uncharacterized ATP-binding cassette (ABC) type nickel/dipeptide/oligopeptide-like transporter. The oligopeptide-binding protein OppA …	480	185	4e-54	58	156	55.36	32.5
GYF_00613	333	gnl|CDD|223674 COG0601, DppB, ABC-type dipeptide/oligopeptide/nickel transport systems, permease components [Amino acid transport and metabolism / Inorganic ion transport and metabolism].	317	308	7e-103	68	318	95.5	98.42
GYF_00614	315	gnl|CDD|224094 COG1173, DppC, ABC-type dipeptide/oligopeptide/nickel transport systems, permease components [Amino acid transport and metabolism / Inorganic ion transport and metabolism].	289	257	2e-83	66	276	86.98	95.5
GYF_00615	584	gnl|CDD|224048 COG1123, COG1123, ATPase components of various ABC-type transport systems, contain duplicated ATPase [General function prediction only].	539	735	0	67	568	96.06	99.44
GYF_00616	85	gnl|CDD|221060 pfam11287, DUF3088, Protein of unknown function (DUF3088). This family of proteins with unknown function appears to be restricted to Proteobacteria.	111	71.2	5e-17	51	101	92.94	90.09
GYF_00617	362	gnl|CDD|226359 COG3839, MalK, ABC-type sugar transport systems, ATPase components [Carbohydrate transport and metabolism].	338	407	6e-141	63	342	92.82	99.11
GYF_00618	434	gnl|CDD|224567 COG1653, UgpB, ABC-type sugar transport system, periplasmic component [Carbohydrate transport and metabolism].	433	179	9e-51	43	402	90.09	90.99
GYF_00619	319	gnl|CDD|224096 COG1175, UgpA, ABC-type sugar transport systems, permease components [Carbohydrate transport and metabolism].	295	212	3e-66	58	236	73.67	80
GYF_00620	277	gnl|CDD|223472 COG0395, UgpE, ABC-type sugar transport system, permease component [Carbohydrate transport and metabolism].	281	183	2e-55	62	230	81.95	81.85
GYF_00621	286	gnl|CDD|226098 COG3568, ElsH, Metal-dependent hydrolase [General function prediction only].	259	105	3e-26	34	288	100	95.75
GYF_00622	287	gnl|CDD|180402 PRK06106, PRK06106, nicotinate-nucleotide pyrophosphorylase; Provisional.	281	428	4e-151	81	280	97.56	99.64
GYF_00623	395	gnl|CDD|236489 PRK09375, PRK09375, quinolinate synthetase; Provisional.	319	474	3e-167	64	329	83.29	98.75
GYF_00624	241	gnl|CDD|178546 PLN02961, PLN02961, alanine-tRNA ligase.	223	85.1	8e-20	38	222	75.1	99.1
GYF_00628	194	gnl|CDD|224109 COG1188, COG1188, Ribosome-associated heat shock protein implicated in the recycling of the 50S subunit (S4 paralog) [Translation, ribosomal structure and biogenesis].	100	104	2e-28	66	87	44.85	87
GYF_00630	447	gnl|CDD|237673 PRK14325, PRK14325, (dimethylallyl)adenosine tRNA methylthiotransferase; Provisional.	444	885	0	79	448	99.78	99.55
GYF_00631	370	gnl|CDD|163666 cd07423, MPP_PrpE, Bacillus subtilis PrpE and related proteins, metallophosphatase domain. PrpE (protein phosphatase E) is a bacterial member of the PPP (phosphoprotein phosphatase) family of serine/threonine phosphatases and a key signal transduction pathway component controlling the expression of spore germination receptors GerA and GerK in Bacillus subtilis. PrpE is closely rela…	234	102	3e-25	63	83	21.35	35.47
GYF_00632	825	gnl|CDD|234928 PRK01254, PRK01254, hypothetical protein; Provisional.	707	1250	0	71	799	96.85	99.43
GYF_00633	562	gnl|CDD|225043 COG2132, SufI, Putative multicopper oxidases [Secondary metabolites biosynthesis, transport, and catabolism].	451	268	6e-83	45	453	79.36	94.68
GYF_00634	348	gnl|CDD|224919 COG2008, GLY1, Threonine aldolase [Amino acid transport and metabolism].	342	284	6e-93	51	347	98.56	99.42
GYF_00643	471	gnl|CDD|234953 PRK01406, gltX, glutamyl-tRNA synthetase; Reviewed.	476	706	0	66	476	99.15	99.79
GYF_00645	408	gnl|CDD|181244 PRK08133, PRK08133, O-succinylhomoserine sulfhydrylase; Validated.	390	582	0	74	396	97.06	99.49
GYF_00646	98	gnl|CDD|178943 PRK00239, rpsT, 30S ribosomal protein S20; Reviewed.	88	57.1	9e-12	62	74	75.51	84.09
GYF_00647	529	gnl|CDD|223411 COG0334, GdhA, Glutamate dehydrogenase/leucine dehydrogenase [Amino acid transport and metabolism].	411	564	0	69	411	77.69	100
GYF_00648	157	gnl|CDD|226610 COG4125, COG4125, Predicted membrane protein [Function unknown].	149	133	1e-39	63	145	92.36	96.64
GYF_00649	926	gnl|CDD|236539 PRK09490, metH, B12-dependent methionine synthase; Provisional.	1229	1735	0	80	910	97.73	72.17
GYF_00651	138	gnl|CDD|222545 pfam14106, DUF4279, Domain of unknown function (DUF4279). This family of proteins is functionally uncharacterized. This family of proteins is found in bacteria. Proteins in this family are typically between 134 and 145 amino acids in length.	118	75.8	5e-18	47	122	83.33	100
GYF_00653	206	gnl|CDD|224854 COG1943, COG1943, Transposase and inactivated derivatives [DNA replication, recombination, and repair].	136	81.2	3e-19	46	85	41.26	62.5
GYF_00655	430	gnl|CDD|223857 COG0786, GltS, Na+/glutamate symporter [Amino acid transport and metabolism].	404	355	1e-118	67	424	98.6	98.51
GYF_00657	225	gnl|CDD|198298 cd03189, GST_C_GTT1_like, C-terminal, alpha helical domain of GTT1-like Glutathione S-transferases. Glutathione S-transferase (GST) C-terminal domain family, Saccharomyces cerevisiae GTT1-like subfamily; composed of predominantly uncharacterized proteins with similarity to the S. cerevisiae GST protein, GTT1, and the Schizosaccharomyces pombe GST-III. GSTs are cytosolic dimeric pro…	123	165	2e-51	65	124	55.11	100
GYF_00658	348	gnl|CDD|201506 pfam00924, MS_channel, Mechanosensitive ion channel. Two members of this protein family from M. jannaschii have been functionally characterized. Both proteins form mechanosensitive (MS) ion channels upon reconstitution into liposomes and functional examination by the patch-clamp technique. Therefore this family are likely to also be MS channel proteins.	202	163	3e-48	56	203	58.05	99.01
GYF_00659	419	gnl|CDD|223587 COG0513, SrmB, Superfamily II DNA and RNA helicases [DNA replication, recombination, and repair / Transcription / Translation, ribosomal structure and biogenesis].	513	371	1e-123	57	426	100	81.87
GYF_00660	165	gnl|CDD|217354 pfam03073, TspO_MBR, TspO/MBR family. Tryptophan-rich sensory protein (TspO) is an integral membrane protein that acts as a negative regulator of the expression of specific photosynthesis genes in response to oxygen/light. It is involved in the efflux of porphyrin intermediates from the cell. This reduces the activity of coproporphyrinogen III oxidase, which is thought to lead to t…	147	119	7e-34	66	147	88.48	100
GYF_00662	238	gnl|CDD|182251 PRK10119, PRK10119, putative hydrolase; Provisional.	231	179	3e-55	61	183	76.05	79.22
GYF_00663	186	gnl|CDD|223340 COG0262, FolA, Dihydrofolate reductase [Coenzyme metabolism].	167	75.4	4e-17	43	146	78.49	79.64
GYF_00664	166	gnl|CDD|234860 PRK00901, PRK00901, methylated-DNA--protein-cysteine methyltransferase; Provisional.	155	177	3e-56	73	111	66.87	71.61
GYF_00668	474	gnl|CDD|216566 pfam01551, Peptidase_M23, Peptidase family M23. Members of this family are zinc metallopeptidases with a range of specificities. The peptidase family M23 is included in this family, these are Gly-Gly endopeptidases. Peptidase family M23 are also endopeptidases. This family also includes some bacterial lipoproteins such as Escherichia coli murein hydrolase activator NlpD, for which …	96	160	5e-47	70	96	20.25	100
GYF_00669	411	gnl|CDD|235645 PRK05912, PRK05912, tyrosyl-tRNA synthetase; Validated.	408	567	0	62	405	94.65	97.79
GYF_00670	180	gnl|CDD|100051 cd04645, LbH_gamma_CA_like, Gamma carbonic anhydrase-like: This family is composed of gamma carbonic anhydrase (CA), Ferripyochelin Binding Protein (FBP), E. coli paaY protein, and similar proteins. CAs are zinc-containing enzymes that catalyze the reversible hydration of carbon dioxide in a two-step mechanism, involving the nucleophilic attack of a zinc-bound hydroxide ion on carb…	153	238	4e-80	73	151	83.89	98.69
GYF_00671	273	gnl|CDD|212491 cd05233, SDR_c, classical (c) SDRs. SDRs are a functionally diverse family of oxidoreductases that have a single domain with a structurally conserved Rossmann fold (alpha/beta folding pattern with a central beta-sheet), an NAD(P)(H)-binding region, and a structurally diverse C-terminal region. Classical SDRs are typically about 250 residues long, while extended SDRs are approximate…	234	215	9e-69	56	235	86.08	99.57
GYF_00673	548	gnl|CDD|180988 PRK07470, PRK07470, acyl-CoA synthetase; Validated.	528	905	0	80	525	95.62	98.48
GYF_00674	389	gnl|CDD|181013 PRK07516, PRK07516, acetyl-CoA acetyltransferase; Provisional.	389	653	0	80	387	99.23	99.49
GYF_00675	264	gnl|CDD|224332 COG1414, IclR, Transcriptional regulator [Transcription].	246	177	1e-53	51	247	93.56	99.59
GYF_00676	337	gnl|CDD|224553 COG1638, DctP, TRAP-type C4-dicarboxylate transport system, periplasmic component [Carbohydrate transport and metabolism].	332	288	6e-95	55	326	96.74	97.29
GYF_00677	621	gnl|CDD|224509 COG1593, DctQ, TRAP-type C4-dicarboxylate transport system, large permease component [Carbohydrate transport and metabolism].	379	262	2e-80	55	375	60.39	98.94
GYF_00678	267	gnl|CDD|235975 PRK07231, fabG, 3-ketoacyl-(acyl-carrier-protein) reductase; Provisional.	251	192	2e-59	55	257	95.13	97.61
GYF_00680	150	gnl|CDD|178927 PRK00203, rnhA, ribonuclease H; Reviewed.	150	246	5e-84	77	144	96	94.67
GYF_00681	366	gnl|CDD|236863 PRK11153, metN, DL-methionine transporter ATP-binding subunit; Provisional.	343	440	1e-153	66	351	93.99	99.13
GYF_00682	223	gnl|CDD|224922 COG2011, AbcD, ABC-type metal ion transport system, permease component [Inorganic ion transport and metabolism].	222	241	7e-80	76	208	93.27	93.69
GYF_00683	509	gnl|CDD|163712 cd08156, catalase_clade_3, Clade 3 of the heme-binding enzyme catalase. Catalase is a ubiquitous enzyme found in both prokaryotes and eukaryotes, which is involved in the protection of cells from the toxic effects of peroxides. It catalyzes the conversion of hydrogen peroxide to water and molecular oxygen. Catalases also utilize hydrogen peroxide to oxidize various substrates such …	429	821	0	80	422	82.91	98.14
GYF_00684	733	gnl|CDD|237891 PRK15061, PRK15061, catalase/hydroperoxidase HPI(I); Provisional.	726	1375	0	82	729	99.18	99.86
GYF_00685	195	gnl|CDD|211400 cd11524, SYLF, The SYLF domain (also called DUF500), a novel lipid-binding module. The SYLF domain is named after SH3YL1, Ysc84p/Lsb4p, Lsb3p, and plant FYVE, which are proteins that contain it. It is also called DUF500 and is highly conserved from bacteria to mammals. Some members, such as SH3YL1, Ysc84p, and Lsb3p, which represent the best characterized members of the family, als…	194	95.4	5e-24	49	135	66.67	69.07
GYF_00686	598	gnl|CDD|223233 COG0155, CysI, Sulfite reductase, beta subunit (hemoprotein) [Inorganic ion transport and metabolism].	510	367	2e-119	45	589	97.16	100
GYF_00687	137	gnl|CDD|191441 pfam06073, DUF934, Bacterial protein of unknown function (DUF934). This family consists of several bacterial proteins of unknown function. One of the members of this family, BMEI1764, is thought to be an oxidoreductase.	110	133	2e-40	63	100	72.99	90
GYF_00688	210	gnl|CDD|234997 PRK02090, PRK02090, phosphoadenosine phosphosulfate reductase; Provisional.	241	138	7e-40	49	242	99.52	95.85
GYF_00689	319	gnl|CDD|235375 PRK05253, PRK05253, sulfate adenylyltransferase subunit 2; Provisional.	301	508	0	72	302	94.36	100
GYF_00690	450	gnl|CDD|225448 COG2895, CysN, GTPases - Sulfate adenylate transferase subunit 1 [Inorganic ion transport and metabolism].	431	397	2e-134	56	443	97.78	94.2
GYF_00691	109	gnl|CDD|204794 pfam11953, DUF3470, Domain of unknown function (DUF3470). This presumed domain is functionally uncharacterized. This domain is found in bacteria. This domain is about 50 amino acids in length. This domain is found associated with pfam00037. This domain has a single completely conserved residue N that may be functionally important.	43	65.3	5e-15	76	45	41.28	100
GYF_00692	364	gnl|CDD|223566 COG0492, TrxB, Thioredoxin reductase [Posttranslational modification, protein turnover, chaperones].	305	99.7	9e-24	43	325	88.19	97.38
GYF_00693	261	gnl|CDD|224381 COG1464, NlpA, ABC-type metal ion transport system, periplasmic component/surface antigen [Inorganic ion transport and metabolism].	268	340	3e-117	70	269	100	99.63
GYF_00694	81	gnl|CDD|237102 PRK12442, PRK12442, translation initiation factor IF-1; Reviewed.	87	140	3e-44	79	80	98.77	91.95
GYF_00695	195	gnl|CDD|130981 TIGR01926, peroxid_rel, uncharacterized peroxidase-related enzyme. This protein family with length of about 200 amino acids. One member, from Myxococcus xanthus, is a selenoprotein, with an otherwise conserved Cys replaced by Sec. This family is drawn narrowly enough to suggest that These proteins contain a domain described by TIGR00778, with a CxxCxxxHxxxxxxxG motif. Some members …	177	220	1e-72	60	177	90.77	99.44
GYF_00696	535	gnl|CDD|226364 COG3845, COG3845, ABC-type uncharacterized transport systems, ATPase components [General function prediction only].	501	602	0	65	501	91.78	99.2
GYF_00697	369	gnl|CDD|226962 COG4603, COG4603, ABC-type uncharacterized transport system, permease component [General function prediction only].	356	283	4e-92	64	346	93.5	97.19
GYF_00698	303	gnl|CDD|224005 COG1079, COG1079, Uncharacterized ABC-type transport system, permease component [General function prediction only].	304	225	3e-71	59	299	98.68	96.71
GYF_00699	405	gnl|CDD|107348 cd06353, PBP1_BmpA_Med_like, Periplasmic binding domain of the basic membrane lipoprotein Med in Bacillus and its close homologs from other bacteria and Archaea. Periplasmic binding domain of the basic membrane lipoprotein Med in Bacillus and its close homologs from other bacteria and Archaea. Med, a cell-surface localized protein, which regulates the competence transcription facto…	258	378	4e-130	72	260	64.2	100
GYF_00700	455	gnl|CDD|235385 PRK05277, PRK05277, chloride channel protein; Provisional.	438	427	1e-145	71	426	93.63	97.26
GYF_00701	313	gnl|CDD|217608 pfam03547, Mem_trans, Membrane transport protein. This family includes auxin efflux carrier proteins and other transporter proteins from all domains of life.	321	80.8	2e-17	44	303	91.69	94.39
GYF_00702	363	gnl|CDD|223751 COG0679, COG0679, Predicted permeases [General function prediction only].	311	133	2e-35	52	305	83.75	93.57
GYF_00703	568	gnl|CDD|236235 PRK08314, PRK08314, long-chain-fatty-acid--CoA ligase; Validated.	546	918	0	77	554	97.18	99.63
GYF_00704	202	gnl|CDD|216363 pfam01205, UPF0029, Uncharacterized protein family UPF0029.	110	131	8e-39	63	109	51.49	99.09
GYF_00705	356	gnl|CDD|234129 TIGR03160, cobT_DBIPRT, nicotinate-nucleotide--dimethylbenzimidazole phosphoribosyltransferase. Members of this family are nicotinate-nucleotide--dimethylbenzimidazole phosphoribosyltransferase, an enzyme of cobalamin biosynthesis [Biosynthesis of cofactors, prosthetic groups, and carriers, Heme, porphyrin, and cobalamin].	333	388	2e-133	64	333	92.42	100
GYF_00706	298	gnl|CDD|234697 PRK00235, cobS, cobalamin synthase; Reviewed.	249	76.8	1e-16	44	277	91.61	98.39
GYF_00707	199	gnl|CDD|234131 TIGR03162, ribazole_cobC, alpha-ribazole phosphatase. Members of this protein family include the known CobC protein of Salmonella and Eschichia coli species, and homologous proteins found in cobalamin biosynthesis regions in other bacteria. This protein is alpha-ribazole phosphatase (EC 3.1.3.73) and, like many phosphatases, can be closely related in sequence to other phosphatases …	177	97.7	5e-25	45	183	89.95	97.18
GYF_00708	349	gnl|CDD|236710 PRK10534, PRK10534, L-threonine aldolase; Provisional.	333	360	1e-122	69	344	98.57	99.7
GYF_00709	314	gnl|CDD|176171 cd08482, PBP2_TrpI, The C-terminal substrate binding domain of LysR-type transcriptional regulator TrpI, which is involved in control of tryptophan synthesis, contains type 2 periplasmic binding fold. TrpI and indoleglycerol phosphate (InGP), are required to activate transcription of the trpBA, the genes for tryptophan synthase. The trpBA is induced by the InGp substrate, rather th…	195	191	4e-59	52	216	68.47	100
GYF_00713	814	gnl|CDD|235549 PRK05658, PRK05658, RNA polymerase sigma factor RpoD; Validated.	619	875	0	74	608	73.83	98.06
GYF_00714	257	gnl|CDD|182522 PRK10529, PRK10529, DNA-binding transcriptional activator KdpE; Provisional.	225	231	3e-75	69	221	85.99	98.22
GYF_00715	917	gnl|CDD|225115 COG2205, KdpD, Osmosensitive K+ channel histidine kinase [Signal transduction mechanisms].	890	814	0	58	899	97.6	99.1
GYF_00717	219	gnl|CDD|234724 PRK00315, PRK00315, potassium-transporting ATPase subunit C; Reviewed.	193	175	2e-54	62	154	68.95	79.79
GYF_00718	683	gnl|CDD|234905 PRK01122, PRK01122, potassium-transporting ATPase subunit B; Provisional.	679	971	0	79	661	95.61	97.35
GYF_00719	572	gnl|CDD|235494 PRK05482, PRK05482, potassium-transporting ATPase subunit A; Provisional.	559	642	0	62	550	95.1	94.81
GYF_00720	433	gnl|CDD|107324 cd06329, PBP1_SBP_like_3, Periplasmic solute-binding domain of active transport proteins. Periplasmic solute-binding domain of active transport proteins found in bacteria and Archaea. Members of this group are initial receptors in the process of active transport across cellular membrane, but their substrate specificities are not known in detail. However, they closely resemble the g…	342	385	5e-131	65	346	79.45	99.71
GYF_00721	230	gnl|CDD|201228 pfam00440, TetR_N, Bacterial regulatory proteins, tetR family.	47	62	5e-13	64	47	20.43	100
GYF_00722	542	gnl|CDD|235724 PRK06178, PRK06178, acyl-CoA synthetase; Validated.	567	517	7e-178	61	536	96.86	93.47
GYF_00723	1104	gnl|CDD|227136 COG4799, COG4799, Acetyl-CoA carboxylase, carboxyltransferase component (subunits alpha and beta) [Lipid metabolism].	526	474	1e-154	51	516	45.56	93.73
GYF_00724	544	gnl|CDD|239202 cd02808, GltS_FMN, Glutamate synthase (GltS) FMN-binding domain. GltS is a complex iron-sulfur flavoprotein that catalyzes the reductive synthesis of L-glutamate from 2-oxoglutarate and L-glutamine via intramolecular channelling of ammonia, a reaction in the plant, yeast and bacterial pathway for ammonia assimilation. It is a multifunctional enzyme that functions through three dist…	392	521	0	53	422	77.39	100
GYF_00725	366	gnl|CDD|225921 COG3386, COG3386, Gluconolactonase [Carbohydrate transport and metabolism].	307	231	9e-73	48	311	84.15	89.9
GYF_00726	342	gnl|CDD|238208 cd00342, gram_neg_porins, Porins form aqueous channels for the diffusion of small hydrophillic molecules across the outer membrane. Individual 16-strand anti-parallel beta-barrels form a central pore, and trimerizes thru mainly hydrophobic interactions at the interface. Trimers are stabilized by hytrophillic clamping of Loop L2. Loop 3 bends into the pore, creating an elliptical co…	329	142	1e-38	41	338	92.11	100
GYF_00727	705	gnl|CDD|235395 PRK05298, PRK05298, excinuclease ABC subunit B; Provisional.	652	1311	0	80	670	94.89	99.85
GYF_00728	398	gnl|CDD|181731 PRK09257, PRK09257, aromatic amino acid aminotransferase; Provisional.	396	667	0	74	396	99.5	100
GYF_00731	436	gnl|CDD|182876 PRK10974, PRK10974, glycerol-3-phosphate transporter periplasmic binding protein; Provisional.	438	437	5e-150	65	414	94.04	94.06
GYF_00732	293	gnl|CDD|182550 PRK10561, PRK10561, glycerol-3-phosphate transporter permease; Provisional.	280	262	3e-86	71	279	95.22	99.64
GYF_00733	298	gnl|CDD|182875 PRK10973, PRK10973, glycerol-3-phosphate transporter membrane protein; Provisional.	281	279	2e-92	72	265	88.93	93.95
GYF_00734	351	gnl|CDD|236947 PRK11650, ugpC, glycerol-3-phosphate transporter ATP-binding subunit; Provisional.	356	597	0	71	362	99.72	99.72
GYF_00738	533	gnl|CDD|220508 pfam09992, DUF2233, Predicted periplasmic protein (DUF2233). This domain, found in various hypothetical bacterial proteins, has no known function.	166	94.3	3e-22	45	159	27.39	92.77
GYF_00740	270	gnl|CDD|99750 cd06259, YdcF-like, YdcF-like. YdcF-like is a large family of mainly bacterial proteins, with a few members found in fungi, plants, and archaea. Escherichia coli YdcF has been shown to bind S-adenosyl-L-methionine (AdoMet), but a biochemical function has not been idenitified. The family also includes Escherichia coli sanA and Salmonella typhimurium sfiX, which are involved in vancom…	150	123	3e-34	50	153	54.44	99.33
GYF_00741	152	gnl|CDD|211351 cd07251, Glo_EDI_BRP_like_10, This conserved domain belongs to a superfamily including the bleomycin resistance protein, glyoxalase I, and type I ring-cleaving dioxygenases. This protein family belongs to a conserved domain superfamily that is found in a variety of structurally related metalloproteins, including the bleomycin resistance protein, glyoxalase I, and type I ring-cleavi…	120	136	4e-41	73	125	82.24	100
GYF_00742	144	gnl|CDD|226066 COG3536, COG3536, Uncharacterized protein conserved in bacteria [Function unknown].	120	150	8e-47	64	109	75.69	90.83
GYF_00743	156	gnl|CDD|223611 COG0537, Hit, Diadenosine tetraphosphate (Ap4A) hydrolase and other HIT family hydrolases [Nucleotide transport and metabolism / Carbohydrate transport and metabolism / General function prediction only].	138	66.6	2e-14	38	89	53.85	64.49
GYF_00744	213	gnl|CDD|234653 PRK00129, upp, uracil phosphoribosyltransferase; Reviewed.	209	354	2e-124	79	206	96.71	98.56
GYF_00745	303	gnl|CDD|216274 pfam01062, Bestrophin, Bestrophin, RFP-TM, chloride channel. Bestrophin is a 68-kDa basolateral plasma membrane protein expressed in retinal pigment epithelial cells (RPE). It is encoded by the VMD2 gene, which is mutated in Best macular dystrophy, a disease characterized by a depressed light peak in the electrooculogram. VMD2 encodes a 585-amino acid protein with an approximate ma…	284	325	2e-110	62	284	93.73	100
GYF_00746	619	gnl|CDD|237104 PRK12448, PRK12448, dihydroxy-acid dehydratase; Provisional.	615	1366	0	87	622	99.84	100
GYF_00747	201	gnl|CDD|239320 cd03022, DsbA_HCCA_Iso, DsbA family, 2-hydroxychromene-2-carboxylate (HCCA) isomerase subfamily; HCCA isomerase is a glutathione (GSH) dependent enzyme involved in the naphthalene catabolic pathway. It converts HCCA, a hemiketal formed spontaneously after ring cleavage of 1,2-dihydroxynapthalene by a dioxygenase, into cis-o-hydroxybenzylidenepyruvate (cHBPA). This is the fourth rea…	192	145	7e-43	51	195	96.52	100
GYF_00748	119	gnl|CDD|203549 pfam06945, DUF1289, Protein of unknown function (DUF1289). This family consists of a number of hypothetical bacterial proteins. The aligned region spans around 56 residues and contains 4 highly conserved cysteine residues towards the N-terminus. The function of this family is unknown. Structural modelling suggests this domain may bind nucleic acids.	51	55.3	3e-11	47	55	46.22	98.04
GYF_00749	174	gnl|CDD|239825 cd04333, ProX_deacylase, This CD, composed mainly of bacterial single-domain proteins, includes the Thermus thermophilus (Tt) YbaK-like protein, a homolog of the trans-acting Escherichia coli YbaK Cys-tRNA(Pro) deacylase and the Agrobacterium tumefaciens ProX Ala-tRNA(Pro) deacylase and also the cis-acting prolyl-tRNA synthetase-editing domain (ProRS-INS). While ProX and ProRS-INS …	148	163	5e-51	58	150	85.63	100
GYF_00750	313	gnl|CDD|163676 cd07938, DRE_TIM_HMGL, 3-hydroxy-3-methylglutaryl-CoA lyase, catalytic TIM barrel domain. 3-hydroxy-3-methylglutaryl-CoA lyase (HMGL) catalyzes the cleavage of HMG-CoA to acetyl-CoA and acetoacetate, one of the terminal steps in ketone body generation and leucine degradation, and is a key enzyme in the pathway that supplies metabolic fuel to extrahepatic tissues. Mutations in HMGL …	274	444	3e-157	74	274	87.54	100
GYF_00751	114	gnl|CDD|223424 COG0347, GlnK, Nitrogen regulatory protein PII [Amino acid transport and metabolism].	112	172	4e-56	87	112	98.25	100
GYF_00752	580	gnl|CDD|237577 PRK13981, PRK13981, NAD synthetase; Provisional.	540	736	0	65	577	99.48	99.63
GYF_00753	423	gnl|CDD|218033 pfam04339, DUF482, Protein of unknown function, DUF482. This family contains several proteins of uncharacterized function.	370	482	6e-169	61	367	85.82	95.41
GYF_00756	118	gnl|CDD|225730 COG3189, COG3189, Uncharacterized conserved protein [Function unknown].	117	155	5e-49	66	115	96.61	98.29
GYF_00757	142	gnl|CDD|238256 cd00454, Trunc_globin, Truncated hemoglobins (trHbs) are a family of oxygen-binding heme proteins found in cyanobacteria, eubacteria, unicellular eukaryotes, and plants. The truncated hemoglobins have a characteristic two-over-two alpha helical folding pattern that is distinct from the three-over-three pattern found in other globins. A subset of these have been demonstrated to form…	116	82.3	2e-20	47	89	61.97	74.14
GYF_00758	532	gnl|CDD|223446 COG0369, CysJ, Sulfite reductase, alpha subunit (flavoprotein) [Inorganic ion transport and metabolism].	587	334	1e-106	47	561	100	92.84
GYF_00759	141	gnl|CDD|131984 TIGR02938, nifL_nitrog, nitrogen fixation negative regulator NifL. NifL is a modulator of the nitrogen fixation positive regulator protein NifA, and is therefore a negative regulator. It binds NifA. NifA and NifL are encoded by adjacent genes [Central intermediary metabolism, Nitrogen fixation, Regulatory functions, Protein interactions].	494	88.4	5e-21	62	102	72.34	20.65
GYF_00760	174	gnl|CDD|236820 PRK11014, PRK11014, transcriptional repressor NsrR; Provisional.	141	137	5e-41	62	136	77.59	92.2
GYF_00761	227	gnl|CDD|224715 COG1802, GntR, Transcriptional regulators [Transcription].	230	84	2e-19	42	224	96.92	96.52
GYF_00762	247	gnl|CDD|235546 PRK05653, fabG, 3-ketoacyl-(acyl-carrier-protein) reductase; Validated.	246	166	8e-50	61	243	95.95	98.37
GYF_00763	398	gnl|CDD|173838 cd00567, ACAD, Acyl-CoA dehydrogenase. Both mitochondrial acyl-CoA dehydrogenases (ACAD) and peroxisomal acyl-CoA oxidases (AXO) catalyze the alpha,beta dehydrogenation of the corresponding trans-enoyl-CoA by FAD, which becomes reduced. The reduced form of ACAD is reoxidized in the oxidative half-reaction by electron-transferring flavoprotein (ETF), from which the electrons are tra…	327	251	1e-79	53	290	72.61	87.16
GYF_00764	356	gnl|CDD|240175 cd05154, ACAD10_11_like, Acyl-CoA dehydrogenase (ACAD) 10 and 11, N-terminal domain, and similar proteins. This subfamily is part of a larger superfamily that includes the catalytic domains of other kinases, such as the typical serine/threonine/tyrosine protein kinases (PKs), RIO kinases, actin-fragmin kinase (AFK), and phosphoinositide 3-kinase (PI3K). This subfamily is composed o…	223	306	3e-103	63	224	62.36	100
GYF_00765	195	gnl|CDD|224715 COG1802, GntR, Transcriptional regulators [Transcription].	230	97.5	1e-24	47	182	92.82	75.65
GYF_00766	424	gnl|CDD|224509 COG1593, DctQ, TRAP-type C4-dicarboxylate transport system, large permease component [Carbohydrate transport and metabolism].	379	265	5e-84	63	377	88.44	97.89
GYF_00767	181	gnl|CDD|218009 pfam04290, DctQ, Tripartite ATP-independent periplasmic transporters, DctQ component. The function of the members of this family is unknown, but DctQ homologues are invariably found in the tripartite ATP-independent periplasmic transporters.	133	55.3	3e-10	48	134	72.93	100
GYF_00768	334	gnl|CDD|224553 COG1638, DctP, TRAP-type C4-dicarboxylate transport system, periplasmic component [Carbohydrate transport and metabolism].	332	229	5e-72	54	317	94.01	93.98
GYF_00769	585	gnl|CDD|223107 COG0028, IlvB, Thiamine pyrophosphate-requiring enzymes [acetolactate synthase, pyruvate dehydrogenase (cytochrome), glyoxylate carboligase, phosphonopyruvate decarboxylase] [Amino acid transport and metabolism / Coenzyme metabolism].	550	329	2e-104	48	555	92.48	96.91
GYF_00770	519	gnl|CDD|235730 PRK06187, PRK06187, long-chain-fatty-acid--CoA ligase; Validated.	521	441	2e-149	53	526	99.42	99.23
GYF_00771	135	gnl|CDD|233204 TIGR00949, 2A76, The Resistance to Homoserine/Threonine (RhtB) Family protein. [Transport and binding proteins, Amino acids, peptides and amines].	185	54.3	4e-10	42	88	62.22	47.57
GYF_00772	674	gnl|CDD|239569 cd03487, RT_Bac_retron_II, RT_Bac_retron_II: Reverse transcriptases (RTs) in bacterial retrotransposons or retrons. The polymerase reaction of this enzyme leads to the production of a unique RNA-DNA complex called msDNA (multicopy single-stranded (ss)DNA) in which a small ssDNA branches out from a small ssRNA molecule via a 2'-5'phosphodiester linkage. Bacterial retron RTs produce …	214	301	4e-97	64	235	34.72	100
GYF_00776	155	gnl|CDD|183009 PRK11169, PRK11169, leucine-responsive transcriptional regulator; Provisional.	164	175	1e-55	70	152	98.06	92.68
GYF_00777	431	gnl|CDD|234819 PRK00711, PRK00711, D-amino acid dehydrogenase small subunit; Validated.	416	797	0	81	416	96.29	100
GYF_00778	134	gnl|CDD|225981 COG3450, COG3450, Predicted enzyme of the cupin superfamily [General function prediction only].	116	83.9	4e-21	45	117	85.82	97.41
GYF_00779	1115	gnl|CDD|238020 cd00063, FN3, Fibronectin type 3 domain; One of three types of internal repeats found in the plasma protein fibronectin. Its tenth fibronectin type III repeat contains an RGD cell recognition sequence in a flexible loop between 2 strands. Approximately 2% of all animal proteins contain the FN3 repeat; including extracellular and intracellular proteins, membrane spanning cytokine re…	93	57.5	1e-09	50	94	8.25	100
GYF_00780	714	gnl|CDD|233575 TIGR01783, TonB-siderophor, TonB-dependent siderophore receptor. This subfamily model encompasses a wide variety of TonB-dependent outer membrane siderophore receptors. It has no overlap with TonB receptors known to transport other substances, but is likely incomplete due to lack of characterizations. It is likely that genuine siderophore receptors will be identified which score be…	651	258	3e-75	39	684	89.92	100
GYF_00781	583	gnl|CDD|227111 COG4770, COG4770, Acetyl/propionyl-CoA carboxylase, alpha subunit [Lipid metabolism].	645	625	0	70	463	79.07	70.85
GYF_00782	565	gnl|CDD|217152 pfam02626, AHS2, Allophanate hydrolase subunit 2. This domain forms the second subunit of allophanate hydrolase. In yeast urea amidolyase this domain is found between pfam00289 and pfam00364.	270	253	2e-79	51	268	47.43	94.81
GYF_00783	254	gnl|CDD|235446 PRK05406, PRK05406, LamB/YcsF family protein; Provisional.	246	351	3e-122	75	243	95.67	98.78
GYF_00784	223	gnl|CDD|224715 COG1802, GntR, Transcriptional regulators [Transcription].	230	112	8e-30	46	217	95.96	93.91
GYF_00787	327	gnl|CDD|224553 COG1638, DctP, TRAP-type C4-dicarboxylate transport system, periplasmic component [Carbohydrate transport and metabolism].	332	169	3e-49	44	317	95.11	93.98
GYF_00788	173	gnl|CDD|218009 pfam04290, DctQ, Tripartite ATP-independent periplasmic transporters, DctQ component. The function of the members of this family is unknown, but DctQ homologues are invariably found in the tripartite ATP-independent periplasmic transporters.	133	50.3	1e-08	44	126	72.25	93.98
GYF_00789	432	gnl|CDD|129868 TIGR00786, dctM, TRAP transporter, DctM subunit. The Tripartite ATP-independent Periplasmic Transporter (TRAP-T) Family (TC 2.A.56)- DctM subunit TRAP-T family permeases generally consist of three components, and these systems have so far been found in Gram-negative bacteria, Gram-postive bacteria and archaea. Only one member of the family has been both sequenced and functionally c…	405	265	1e-83	54	396	91.44	97.04
GYF_00790	688	gnl|CDD|225822 COG3284, AcoR, Transcriptional activator of acetoin/glycerol metabolism [Secondary metabolites biosynthesis, transport, and catabolism / Transcription].	606	437	4e-144	49	679	97.53	97.69
GYF_00791	509	gnl|CDD|143434 cd07116, ALDH_ACDHII-AcoD, Ralstonia eutrophus NAD+-dependent acetaldehyde dehydrogenase II-like. Included in this CD is the NAD+-dependent, acetaldehyde dehydrogenase II (AcDHII, AcoD, EC=1.2.1.3) from Ralstonia (Alcaligenes) eutrophus H16 involved in the catabolism of acetoin and ethanol, and similar proteins, such as, the dimeric dihydrolipoamide dehydrogenase of the acetoin deh…	479	854	0	85	480	94.3	100
GYF_00792	168	gnl|CDD|217134 pfam02600, DsbB, Disulfide bond formation protein DsbB. This family consists of disulfide bond formation protein DsbB from bacteria. The DsbB protein oxidises the periplasmic protein DsbA which in turn oxidises cysteines in other periplasmic proteins in order to make disulfide bonds. DsbB acts as a redox potential transducer across the cytoplasmic membrane and is an integral membra…	159	106	9e-29	53	133	79.17	82.39
GYF_00793	372	gnl|CDD|213263 cd03296, ABC_CysA_sulfate_importer, ATP-binding cassette domain of the sulfate transporter. Part of the ABC transporter complex cysAWTP involved in sulfate import. Responsible for energy coupling to the transport system. The complex is composed of two ATP-binding proteins (cysA), two transmembrane proteins (cysT and cysW), and a solute-binding protein (cysP). ABC transporters are a…	239	400	2e-139	91	239	64.25	100
GYF_00794	325	gnl|CDD|226665 COG4208, CysW, ABC-type sulfate transport system, permease component [Inorganic ion transport and metabolism].	287	345	5e-118	79	248	76.31	86.41
GYF_00795	298	gnl|CDD|131194 TIGR02139, permease_CysT, sulfate ABC transporter, permease protein CysT. This model represents CysT, one of two homologous, tandem permeases in the sulfate ABC transporter system; the other is CysW (TIGR02140). The sulfate transporter has been described in E. coli as transporting sulfate, thiosulfate, selenate, and selenite. Sulfate transporters may also transport molybdate ion if…	265	375	1e-130	84	264	88.59	99.62
GYF_00796	337	gnl|CDD|224529 COG1613, Sbp, ABC-type sulfate transport system, periplasmic component [Inorganic ion transport and metabolism].	348	429	1e-149	71	310	91.39	89.08
GYF_00797	163	gnl|CDD|149847 pfam08909, DUF1854, Domain of unknown function (DUF1854). This potential domain is functionally uncharacterized. It is found at the C-terminus of a number of ATP transporter proteins suggesting this domain may be involved in ligand binding.	133	204	2e-67	78	134	82.21	100
GYF_00798	765	gnl|CDD|224055 COG1132, MdlB, ABC-type multidrug transport system, ATPase and permease components [Defense mechanisms].	567	507	8e-171	63	569	74.12	98.41
GYF_00799	727	gnl|CDD|237586 PRK14016, PRK14016, cyanophycin synthetase; Provisional.	727	1067	0	67	726	98.76	98.35
GYF_00800	708	gnl|CDD|237586 PRK14016, PRK14016, cyanophycin synthetase; Provisional.	727	1129	0	72	718	99.86	98.62
GYF_00801	289	gnl|CDD|235450 PRK05416, PRK05416, glmZ(sRNA)-inactivating NTPase; Provisional.	288	382	5e-133	66	290	99.65	98.61
GYF_00802	579	gnl|CDD|223571 COG0497, RecN, ATPase involved in DNA repair [DNA replication, recombination, and repair].	557	497	2e-169	60	560	95.68	99.82
GYF_00803	309	gnl|CDD|179379 PRK02155, ppnK, NAD(+)/NADH kinase family protein; Provisional.	291	439	4e-155	73	298	96.44	100
GYF_00806	662	gnl|CDD|235865 PRK06814, PRK06814, acylglycerophosphoethanolamine acyltransferase; Provisional.	1140	518	2e-169	58	586	87.92	50.18
GYF_00807	213	gnl|CDD|226472 COG3963, COG3963, Phospholipid N-methyltransferase [Lipid metabolism].	194	139	2e-40	53	187	86.85	93.3
GYF_00808	305	gnl|CDD|143586 cd07185, OmpA_C-like, Peptidoglycan binding domains similar to the C-terminal domain of outer-membrane protein OmpA. OmpA-like domains (named after the C-terminal domain of Escherichia coli OmpA protein) have been shown to non-covalently associate with peptidoglycan, a network of glycan chains composed of disaccharides, which are crosslinked via short peptide bridges. Well-studied …	106	73.7	2e-16	51	107	32.13	100
GYF_00809	418	gnl|CDD|233781 TIGR02212, lolCE, lipoprotein releasing system, transmembrane protein, LolC/E family. This model describes the LolC protein, and its paralog LolE found in some species. These proteins are homologous to permease proteins of ABC transporters. In some species, two paralogs occur, designated LolC and LolE. In others, a single form is found and tends to be designated LolC [Protein fate,…	411	403	1e-137	66	416	99.28	100
GYF_00810	231	gnl|CDD|131266 TIGR02211, LolD_lipo_ex, lipoprotein releasing system, ATP-binding protein. This model represents LolD, a member of the ABC transporter family (pfam00005). LolD is involved in localization of lipoproteins in some bacteria. It works with a transmembrane protein LolC, which in some species is a paralogous pair LolC and LolE. Depending on whether the residue immediately following the …	221	319	3e-110	75	218	94.37	98.64
GYF_00811	99	gnl|CDD|218043 pfam04359, DUF493, Protein of unknown function (DUF493). This domain is likely to act in a regulatory capacity like pfam01842 domains. This domain has a remarkable property in that the C-terminal residue of every protein in the family lies up in the alignment. This suggests that the C-terminal residue plays some important functional role (Bateman A pers obs).	85	119	1e-35	71	84	84.85	98.82
GYF_00812	266	gnl|CDD|237684 PRK14346, PRK14346, lipoate-protein ligase B; Provisional.	230	277	4e-93	73	204	74.81	88.7
GYF_00813	326	gnl|CDD|235493 PRK05481, PRK05481, lipoyl synthase; Provisional.	289	574	0	78	287	88.04	98.62
GYF_00814	400	gnl|CDD|179591 PRK03545, PRK03545, putative arabinose transporter; Provisional.	390	433	7e-150	77	356	89	91.28
GYF_00815	558	gnl|CDD|226641 COG4172, COG4172, ABC-type uncharacterized transport system, duplicated ATPase component [General function prediction only].	534	662	0	68	542	95.88	98.69
GYF_00816	380	gnl|CDD|226690 COG4239, COG4239, ABC-type uncharacterized transport system, permease component [General function prediction only].	341	442	3e-154	75	336	88.42	98.24
GYF_00817	897	gnl|CDD|223972 COG1042, COG1042, Acyl-CoA synthetase (NDP forming) [Energy production and conversion].	598	359	4e-112	54	637	69.23	99.5
GYF_00818	175	gnl|CDD|179262 PRK01250, PRK01250, inorganic pyrophosphatase; Provisional.	176	307	4e-107	77	175	100	99.43
GYF_00819	162	gnl|CDD|239315 cd03017, PRX_BCP, Peroxiredoxin (PRX) family, Bacterioferritin comigratory protein (BCP) subfamily; composed of thioredoxin-dependent thiol peroxidases, widely expressed in pathogenic bacteria, that protect cells against toxicity from reactive oxygen species by reducing and detoxifying hydroperoxides. The protein was named BCP based on its electrophoretic mobility before its functi…	140	200	7e-66	64	143	88.27	100
GYF_00820	126	gnl|CDD|240187 cd05560, Xcc1710_like, Xcc1710_like family, specific to proteobacteria. Xcc1710 is a hypothetical protein from Xanthomonas campestris pv. campestris str. ATCC 33913, similar to Mth938, a hypothetical protein encoded by the Methanobacterium thermoautotrophicum (Mth) genome. Their three-dimensional structures have been determined, but their functions are unknown.	109	134	8e-41	60	113	89.68	100
GYF_00821	433	gnl|CDD|181738 PRK09265, PRK09265, aminotransferase AlaT; Validated.	404	844	0	81	404	93.3	100
GYF_00822	444	gnl|CDD|235783 PRK06349, PRK06349, homoserine dehydrogenase; Provisional.	426	635	0	72	441	99.32	100
GYF_00823	477	gnl|CDD|236418 PRK09225, PRK09225, threonine synthase; Validated.	462	698	0	65	478	99.79	100
GYF_00824	525	gnl|CDD|224202 COG1283, NptA, Na+/phosphate symporter [Inorganic ion transport and metabolism].	533	125	9e-31	57	387	72.95	70.17
GYF_00825	190	gnl|CDD|221328 pfam11937, DUF3455, Protein of unknown function (DUF3455). This family of proteins are functionally uncharacterized. This protein is found in bacteria and eukaryotes. Proteins in this family are typically between 174 to 251 amino acids in length.	159	131	3e-38	50	165	74.21	100
GYF_00826	191	gnl|CDD|171568 PRK12537, PRK12537, RNA polymerase sigma factor; Provisional.	182	237	3e-79	72	186	97.38	98.9
GYF_00827	249	gnl|CDD|227648 COG5343, COG5343, Uncharacterized protein conserved in bacteria [Function unknown].	240	113	6e-30	44	227	89.96	92.08
GYF_00828	498	gnl|CDD|236427 PRK09246, PRK09246, amidophosphoribosyltransferase; Provisional.	501	941	0	78	499	99.8	98.8
GYF_00829	182	gnl|CDD|217178 pfam02674, Colicin_V, Colicin V production protein. Colicin V production protein is required in E. Coli for colicin V production from plasmid pColV-K30. This protein is coded for in the purF operon.	145	67.9	1e-14	54	143	77.47	98.62
GYF_00830	343	gnl|CDD|113793 pfam05036, SPOR, Sporulation related domain. This 70 residue domain is composed of two 35 residue repeats found in proteins involved in sporulation and cell division such as FtsN, DedD, and CwlM. This domain is involved in binding peptidoglycan. Two tandem repeats fold into a pseudo-2-fold symmetric single-domain structure containing numerous contacts between the repeats. FtsN is a…	75	52.3	9e-09	53	74	21.57	97.33
GYF_00831	463	gnl|CDD|223362 COG0285, FolC, Folylpolyglutamate synthase [Coenzyme metabolism].	427	417	6e-142	59	432	92.01	97.19
GYF_00832	580	gnl|CDD|217621 pfam03573, OprD, outer membrane porin, OprD family. This family includes outer membrane proteins related to OprD. OprD has been described as a serine type peptidase. However the proposed catalytic residues are not conserved suggesting that many of these proteins are not peptidases.	391	363	7e-120	56	421	71.38	99.74
GYF_00834	1005	gnl|CDD|236445 PRK09277, PRK09277, aconitate hydratase; Validated.	888	1442	0	67	971	96.22	99.89
GYF_00836	150	gnl|CDD|239997 cd04625, CBS_pair_12, The CBS domain, named after human CBS, is a small domain originally identified in cystathionine beta-synthase and is subsequently found in a wide range of different proteins. CBS domains usually occur in tandem repeats. They associate to form a so-called Bateman domain or a CBS pair based on crystallographic studies in bacteria. The CBS pair was used as a basi…	112	141	6e-43	78	112	74.67	100
GYF_00837	448	gnl|CDD|236159 PRK08134, PRK08134, O-acetylhomoserine aminocarboxypropyltransferase; Validated.	433	725	0	87	423	94.42	97.69
GYF_00838	282	gnl|CDD|223669 COG0596, MhpC, Predicted hydrolases or acyltransferases (alpha/beta hydrolase superfamily) [General function prediction only].	282	90.8	3e-21	37	265	89.01	92.55
GYF_00840	541	gnl|CDD|233585 TIGR01818, ntrC, nitrogen regulation protein NR(I). This model represents NtrC, a DNA-binding response regulator that is phosphorylated by NtrB and interacts with sigma-54. NtrC usually controls the expression of glutamine synthase, GlnA, and may be called GlnL, GlnG, etc [Central intermediary metabolism, Nitrogen metabolism, Regulatory functions, DNA interactions, Signal transduct…	463	599	0	66	527	97.04	100
GYF_00841	350	gnl|CDD|226370 COG3852, NtrB, Signal transduction histidine kinase, nitrogen specific [Signal transduction mechanisms].	363	324	4e-108	57	348	98.57	94.21
GYF_00843	471	gnl|CDD|181884 PRK09469, glnA, glutamine synthetase; Provisional.	469	791	0	81	468	99.36	99.79
GYF_00847	412	gnl|CDD|238537 cd01117, YbiR_permease, Putative anion permease YbiR. Based on sequence similarity, YbiR proteins are predicted to function as anion translocating permeases in eubacteria, archaea and plants. They belong to ArsB/NhaD superfamily of permeases that have been shown to translocate sodium, sulfate, arsenite and organic anions. A typical ArsB/NhaD permease is composed of 8-13 transmembra…	384	214	1e-64	54	397	95.87	100
GYF_00849	109	gnl|CDD|216529 pfam01491, Frataxin_Cyay, Frataxin-like domain. This family contains proteins that have a domain related to the globular C-terminus of Frataxin the protein that is mutated in Friedreich's ataxia. This domain is found in a family of bacterial proteins. The function of this domain is currently unknown. It has been suggested that this family is involved in iron transport.	107	154	7e-49	69	107	98.17	100
GYF_00851	429	gnl|CDD|143501 cd06828, PLPDE_III_DapDC, Type III Pyridoxal 5-phosphate (PLP)-Dependent Enzyme Diaminopimelate Decarboxylase. Diaminopimelate decarboxylase (DapDC, EC 4.1.1.20) participates in the last step of lysine biosynthesis. It converts meso-2,6-diaminoheptanedioate to L-lysine. It is a fold type III PLP-dependent enzyme that contains an N-terminal PLP-binding TIM-barrel domain and a C-term…	373	434	5e-150	65	376	86.71	100
GYF_00852	184	gnl|CDD|223508 COG0431, COG0431, Predicted flavoprotein [General function prediction only].	184	144	7e-43	48	186	98.91	98.91
GYF_00853	423	gnl|CDD|180810 PRK07050, PRK07050, cystathionine beta-lyase; Provisional.	394	370	9e-125	59	396	92.91	95.43
GYF_00854	304	gnl|CDD|214854 smart00849, Lactamase_B, Metallo-beta-lactamase superfamily. Apart from the beta-lactamases a number of other proteins contain this domain. These proteins include thiolesterases, members of the glyoxalase II family, that catalyse the hydrolysis of S-D-lactoyl-glutathione to form glutathione and D-lactic acid and a competence protein that is essential for natural transformation in N…	177	103	2e-26	44	184	60.53	100
GYF_00855	195	gnl|CDD|216602 pfam01609, DDE_Tnp_1, Transposase DDE domain. Transposase proteins are necessary for efficient DNA transposition. This domain is a member of the DDE superfamily, which contain three carboxylate residues that are believed to be responsible for coordinating metal ions needed for catalysis. The catalytic activity of this enzyme involves DNA cleavage at a specific site followed by a st…	194	54.1	2e-09	35	186	80.51	95.36
GYF_00856	58	gnl|CDD|222316 pfam13683, rve_3, Integrase core domain.	67	68.7	7e-17	59	49	84.48	73.13
GYF_00857	150	gnl|CDD|216602 pfam01609, DDE_Tnp_1, Transposase DDE domain. Transposase proteins are necessary for efficient DNA transposition. This domain is a member of the DDE superfamily, which contain three carboxylate residues that are believed to be responsible for coordinating metal ions needed for catalysis. The catalytic activity of this enzyme involves DNA cleavage at a specific site followed by a st…	194	53.4	1e-09	36	108	71.33	55.67
GYF_00859	274	gnl|CDD|222853 PHA02517, PHA02517, putative transposase OrfB; Reviewed.	277	203	1e-63	51	268	95.62	95.67
GYF_00862	144	gnl|CDD|216050 pfam00665, rve, Integrase core domain. Integrase mediates integration of a DNA copy of the viral genome into the host chromosome. Integrase is composed of three domains. The amino-terminal domain is a zinc binding domain pfam02022. This domain is the central catalytic domain. The carboxyl terminal domain that is a non-specific DNA binding domain pfam00552. The catalytic domain acts…	113	95.8	1e-25	54	99	68.75	82.3
GYF_00863	371	gnl|CDD|224748 COG1835, COG1835, Predicted acyltransferases [Lipid metabolism].	386	76.4	3e-15	33	373	95.69	90.93
GYF_00864	564	gnl|CDD|179105 PRK00741, prfC, peptide chain release factor 3; Provisional.	526	924	0	72	534	94.5	99.81
GYF_00865	296	gnl|CDD|236763 PRK10797, PRK10797, glutamate and aspartate transporter subunit; Provisional.	302	233	2e-74	59	270	90.54	89.4
GYF_00866	250	gnl|CDD|223836 COG0765, HisM, ABC-type amino acid transport system, permease component [Amino acid transport and metabolism].	222	174	3e-53	58	213	85.2	94.59
GYF_00867	221	gnl|CDD|223836 COG0765, HisM, ABC-type amino acid transport system, permease component [Amino acid transport and metabolism].	222	198	8e-63	58	222	100	99.55
GYF_00868	245	gnl|CDD|224051 COG1126, GlnQ, ABC-type polar amino acid transport system, ATPase component [Amino acid transport and metabolism].	240	393	1e-138	76	243	99.18	99.58
GYF_00870	374	gnl|CDD|236435 PRK09261, PRK09261, phospho-2-dehydro-3-deoxyheptonate aldolase; Validated.	349	617	0	76	354	94.39	99.43
GYF_00872	202	gnl|CDD|200428 TIGR04177, exosort_XrtH, exosortase H, IPTLxxWG-CTERM-specific. This model describes exosortase subfamily H, for which most cognate recognition sequences are found by the IPTLxxWG-CTERM model TIGR04174. Species with this exosortase and multiple (up to 15) copies of the target domain include Acidovorax citrulli, Acidovorax delafieldii 2AN, Delftia acidovorans SPH-1, and gamma proteo…	158	199	2e-64	69	154	76.24	97.47
GYF_00873	164	gnl|CDD|239647 cd03675, Nudix_Hydrolase_2, Contains a crystal structure of the Nudix hydrolase from Nitrosomonas europaea, which has an unknown function. In general, members of the Nudix hydrolase superfamily catalyze the hydrolysis of NUcleoside DIphosphates linked to other moieties, X. Enzymes belonging to this superfamily require a divalent cation, such as Mg2+ or Mn2+, for their activity. The…	134	220	7e-74	70	138	84.15	100
GYF_00874	467	gnl|CDD|182804 PRK10879, PRK10879, proline aminopeptidase P II; Provisional.	438	433	7e-148	58	460	97.64	97.95
GYF_00875	182	gnl|CDD|218125 pfam04519, Bactofilin, Polymer-forming cytoskeletal. This is a family of bactofilins, a functionally diverse class of cytoskeletal, polymer-forming, proteins that is widely conserved among bacteria. In the example species C. crescentus, two bactofilins assemble into a membrane-associated laminar structure that shows cell-cycle-dependent polar localisation and acts as a platform for…	101	80.2	2e-19	55	97	52.75	95.05
GYF_00876	426	gnl|CDD|112412 pfam03594, BenE, Benzoate membrane transport protein.	378	331	1e-109	70	377	88.5	99.74
GYF_00877	97	gnl|CDD|216134 pfam00816, Histone_HNS, H-NS histone family.	92	70.7	8e-17	50	92	93.81	98.91
GYF_00879	281	gnl|CDD|234673 PRK00166, apaH, diadenosine tetraphosphatase; Reviewed.	275	421	9e-149	67	282	100	100
GYF_00880	812	gnl|CDD|223542 COG0466, Lon, ATP-dependent Lon protease, bacterial type [Posttranslational modification, protein turnover, chaperones].	782	1279	0	82	776	95.2	99.1
GYF_00882	123	gnl|CDD|100007 cd06150, YjgF_YER057c_UK114_like_2, This group of proteins belong to a large family of YjgF/YER057c/UK114-like proteins present in bacteria, archaea, and eukaryotes with no definitive function. The conserved domain is similar in structure to chorismate mutase but there is no sequence similarity and no functional connection. Members of this family have been implicated in isoleucine …	105	144	9e-45	69	99	80.49	93.33
GYF_00883	488	gnl|CDD|143470 cd07152, ALDH_BenzADH, NAD-dependent benzaldehyde dehydrogenase II-like. NAD-dependent, benzaldehyde dehydrogenase II (XylC, BenzADH, EC=1.2.1.28) is involved in the oxidation of benzyl alcohol to benzoate. In Acinetobacter calcoaceticus, this process is carried out by the chromosomally encoded, benzyl alcohol dehydrogenase (xylB) and benzaldehyde dehydrogenase II (xylC) enzymes; w…	443	625	0	80	411	84.22	92.78
GYF_00884	189	gnl|CDD|216577 pfam01569, PAP2, PAP2 superfamily. This family includes the enzyme type 2 phosphatidic acid phosphatase (PAP2), Glucose-6-phosphatase EC:3.1.3.9, Phosphatidylglycerophosphatase B EC:3.1.3.27 and bacterial acid phosphatase EC:3.1.3.2. The family also includes a variety of haloperoxidases that function by oxidising halides in the presence of hydrogen peroxide to form the correspondin…	123	62.5	7e-13	46	101	51.32	80.49
GYF_00885	208	gnl|CDD|226932 COG4566, TtrR, Response regulator [Signal transduction mechanisms].	202	221	2e-72	69	185	88.94	91.58
GYF_00886	385	gnl|CDD|223715 COG0642, BaeS, Signal transduction histidine kinase [Signal transduction mechanisms].	336	106	6e-26	42	244	61.56	68.45
GYF_00887	244	gnl|CDD|224204 COG1285, SapB, Uncharacterized membrane protein [Function unknown].	221	169	3e-51	55	221	90.57	94.57
GYF_00888	460	gnl|CDD|225148 COG2239, MgtE, Mg/Co/Ni transporter MgtE (contains CBS domain) [Inorganic ion transport and metabolism].	451	249	9e-77	58	446	96.96	97.12
GYF_00890	351	gnl|CDD|240081 cd04730, NPD_like, 2-Nitropropane dioxygenase (NPD), one of the nitroalkane oxidizing enzyme families, catalyzes oxidative denitrification of nitroalkanes to their corresponding carbonyl compounds and nitrites. NDP is a member of the NAD(P)H-dependent flavin oxidoreductase family that reduce a range of alternative electron acceptors. Most use FAD/FMN as a cofactor and NAD(P)H as el…	236	221	4e-70	54	272	77.49	95.76
GYF_00891	168	gnl|CDD|239264 cd02966, TlpA_like_family, TlpA-like family; composed of TlpA, ResA, DsbE and similar proteins. TlpA, ResA and DsbE are bacterial protein disulfide reductases with important roles in cytochrome maturation. They are membrane-anchored proteins with a soluble TRX domain containing a CXXC motif located in the periplasm. The TRX domains of this family contain an insert, approximately 25…	116	130	1e-38	59	115	68.45	98.28
GYF_00892	185	gnl|CDD|216007 pfam00583, Acetyltransf_1, Acetyltransferase (GNAT) family. This family contains proteins with N-acetyltransferase functions such as Elp3-related proteins.	80	63.1	2e-13	56	81	43.78	98.75
GYF_00893	306	gnl|CDD|223751 COG0679, COG0679, Predicted permeases [General function prediction only].	311	96.6	6e-23	47	283	91.18	90.68
GYF_00894	168	gnl|CDD|217094 pfam02542, YgbB, YgbB family. The ygbB protein is a putative enzyme of deoxy-xylulose pathway (terpenoid biosynthesis).	156	219	8e-73	76	155	92.26	99.36
GYF_00895	271	gnl|CDD|234670 PRK00155, ispD, 2-C-methyl-D-erythritol 4-phosphate cytidylyltransferase; Reviewed.	227	248	7e-82	51	252	92.25	99.56
GYF_00896	281	gnl|CDD|182449 PRK10425, PRK10425, DNase TatD; Provisional.	258	296	7e-100	69	257	91.46	99.22
GYF_00897	210	gnl|CDD|234083 TIGR03002, outer_YhbN_LptA, lipopolysaccharide transport periplasmic protein LptA. Members of this protein family include LptA (previously called YhbN). It was shown to be an essential protein in E. coli, implicated in cell envelope integrity, and to play a role in the delivery of LPS to the outer leaflet of the outer membrane. It works with LptB (formerly yhbG), a homolog of ABC t…	142	106	1e-28	52	154	73.33	95.77
GYF_00898	262	gnl|CDD|224060 COG1137, YhbG, ABC-type (unclassified) transport system, ATPase component [General function prediction only].	243	415	6e-147	82	245	93.51	99.18
GYF_00899	524	gnl|CDD|235648 PRK05932, PRK05932, RNA polymerase factor sigma-54; Reviewed.	455	459	3e-157	59	523	99.24	100
GYF_00900	427	gnl|CDD|236981 PRK11783, rlmL, 23S rRNA m(2)G2445 methyltransferase; Provisional.	702	347	8e-112	50	421	96.49	55.56
GYF_00901	308	gnl|CDD|219227 pfam06912, DUF1275, Protein of unknown function (DUF1275). This family consists of several hypothetical bacterial proteins of around 200 residues in length. The function of this family is unknown although a few members are thought to be membrane proteins.	206	135	9e-38	55	205	66.23	91.26
GYF_00902	512	gnl|CDD|203274 pfam05552, TM_helix, Conserved TM helix. This alignment represents a conserved transmembrane helix as well as some flanking sequence. It is often found in association with pfam00924.	53	59.3	5e-11	62	53	10.35	100
GYF_00904	265	gnl|CDD|133044 cd06422, NTP_transferase_like_1, NTP_transferase_like_1 is a member of the nucleotidyl transferase family. This is a subfamily of nucleotidyl transferases. Nucleotidyl transferases transfer nucleotides onto phosphosugars. The activated sugars are precursors for synthesis of lipopolysaccharide, glycolipids and polysaccharides. Other subfamilies of nucleotidyl transferases include Al…	221	184	8e-57	46	256	95.85	100
GYF_00905	436	gnl|CDD|236879 PRK11195, PRK11195, lysophospholipid transporter LplT; Provisional.	393	428	2e-147	62	419	96.1	99.49
GYF_00906	373	gnl|CDD|143500 cd06827, PLPDE_III_AR_proteobact, Type III Pyridoxal 5-phosphate (PLP)-Dependent Enzymes, Proteobacterial Alanine Racemases. This subfamily is composed mainly of proteobacterial alanine racemases (EC 5.1.1.1), fold type III PLP-dependent enzymes that catalyze the interconversion between L- and D-alanine, which is an essential component of the peptidoglycan layer of bacterial cell w…	354	507	1e-179	63	371	98.93	100
GYF_00907	341	gnl|CDD|226642 COG4174, COG4174, ABC-type uncharacterized transport system, permease component [General function prediction only].	364	420	7e-146	72	361	100	99.18
GYF_00908	589	gnl|CDD|197212 cd09113, PLDc_ymdC_like_2, Putative catalytic domain, repeat 2, of Escherichia coli uncharacterized protein ymdC and similar proteins. Putative catalytic domain, repeat 2, of Escherichia coli uncharacterized protein ymdC and similar proteins. In Escherichia coli, there are two genes, f413 (ybhO) and o493 (ymdC), which are homologous to gene cls that encodes the Escherichia coli car…	218	285	6e-92	61	222	37.69	100
GYF_00910	517	gnl|CDD|234863 PRK00913, PRK00913, multifunctional aminopeptidase A; Provisional.	483	576	0	62	497	94.39	99.59
GYF_00911	367	gnl|CDD|217705 pfam03739, YjgP_YjgQ, Predicted permease YjgP/YjgQ family. Members of this family are predicted integral membrane proteins of unknown function. They are about 350 amino acids long and contain about 6 transmembrane regions. They are predicted to be permeases although there is no verification of this.	354	139	3e-37	46	326	85.01	90.68
GYF_00912	381	gnl|CDD|217705 pfam03739, YjgP_YjgQ, Predicted permease YjgP/YjgQ family. Members of this family are predicted integral membrane proteins of unknown function. They are about 350 amino acids long and contain about 6 transmembrane regions. They are predicted to be permeases although there is no verification of this.	354	163	3e-46	47	317	81.89	84.18
GYF_00913	93	gnl|CDD|225328 COG2608, CopZ, Copper chaperone [Inorganic ion transport and metabolism].	71	64.3	1e-14	61	66	67.74	92.96
GYF_00914	266	gnl|CDD|234770 PRK00454, engB, GTP-binding protein YsxC; Reviewed.	196	263	3e-88	64	201	74.81	98.98
GYF_00916	314	gnl|CDD|213852 TIGR03707, PPK2_P_aer, polyphosphate kinase 2, PA0141 family. Members of this protein family are designated polyphosphate kinase 2 (PPK2) after the characterized protein in Pseudomonas aeruginosa. This family comprises one of three well-separated clades in the larger family described by pfam03976. PA0141 from this family has been shown capable of operating in reverse, with GDP pref…	230	431	7e-153	79	228	72.61	99.13
GYF_00917	442	gnl|CDD|182630 PRK10666, PRK10666, ammonium transporter; Provisional.	428	393	5e-133	76	408	91.86	94.63
GYF_00918	112	gnl|CDD|223424 COG0347, GlnK, Nitrogen regulatory protein PII [Amino acid transport and metabolism].	112	174	9e-57	86	112	100	100
GYF_00919	539	gnl|CDD|223679 COG0606, COG0606, Predicted ATPase with chaperone activity [Posttranslational modification, protein turnover, chaperones].	490	538	0	64	523	96.1	99.18
GYF_00920	235	gnl|CDD|216007 pfam00583, Acetyltransf_1, Acetyltransferase (GNAT) family. This family contains proteins with N-acetyltransferase functions such as Elp3-related proteins.	80	43.4	6e-06	46	76	32.34	93.75
GYF_00921	288	gnl|CDD|226910 COG4535, CorC, Putative Mg2+ and Co2+ transporter CorC [Inorganic ion transport and metabolism].	293	191	4e-58	60	282	96.88	93.86
GYF_00922	553	gnl|CDD|234721 PRK00302, lnt, apolipoprotein N-acyltransferase; Reviewed.	505	321	1e-102	51	486	86.44	88.91
GYF_00923	311	gnl|CDD|236473 PRK09348, glyQ, glycyl-tRNA synthetase subunit alpha; Validated.	283	649	0	87	286	91.96	99.29
GYF_00924	202	gnl|CDD|218019 pfam04307, DUF457, Predicted membrane-bound metal-dependent hydrolase (DUF457). Family of predicted membrane-bound metal-dependent hydrolases, based on CA_C0507. May act as phospholipases.	157	88.2	1e-21	50	108	53.47	67.52
GYF_00926	166	gnl|CDD|133385 cd01110, HTH_SoxR, Helix-Turn-Helix DNA binding domain of the SoxR transcription regulator. Helix-turn-helix (HTH) transcriptional regulator SoxR. The global regulator, SoxR, up-regulates gene expression of another transcription activator, SoxS, which directly stimulates the oxidative stress regulon genes in E. coli. The soxRS response renders the bacterial cell resistant to supero…	139	175	1e-55	65	139	83.73	100
GYF_00927	403	gnl|CDD|233547 TIGR01730, RND_mfp, RND family efflux transporter, MFP subunit. This model represents the MFP (membrane fusion protein) component of the RND family of transporters. RND refers to Resistance, Nodulation, and cell Division. It is, in part, a subfamily of pfam00529 (Pfam release 7.5) but hits substantial numbers of proteins missed by that model. The related HlyD secretion protein, for…	322	168	6e-48	54	311	77.17	94.1
GYF_00928	1059	gnl|CDD|223911 COG0841, AcrB, Cation/multidrug efflux pump [Defense mechanisms].	1009	896	0	63	1037	97.83	100
GYF_00929	477	gnl|CDD|233595 TIGR01845, outer_NodT, efflux transporter, outer membrane factor (OMF) lipoprotein, NodT family. Members of This model comprise a subfamily of the Outer Membrane Factor (TCDB 1.B.17) porins. OMF proteins operate in conjunction with a primary transporter of the RND, MFS, ABC, or PET systems, and a MFP (membrane fusion protein) to tranport substrates across membranes. The complex thu…	454	119	2e-29	56	423	87.21	92.73
GYF_00930	373	gnl|CDD|239242 cd02932, OYE_YqiM_FMN, Old yellow enzyme (OYE) YqjM-like FMN binding domain. YqjM is involved in the oxidative stress response of Bacillus subtilis. Like the other OYE members, each monomer of YqjM contains FMN as a non-covalently bound cofactor and uses NADPH as a reducing agent. The YqjM enzyme exists as a homotetramer that is assembled as a dimer of catalytically dependent dimer…	336	497	4e-176	73	337	90.35	100
GYF_00931	313	gnl|CDD|176114 cd08422, PBP2_CrgA_like, The C-terminal substrate binding domain of LysR-type transcriptional regulator CrgA and its related homologs, contains the type 2 periplasmic binding domain. This CD includes the substrate binding domain of LysR-type transcriptional regulator (LTTR) CrgA and its related homologs. The LTTRs are acting as both auto-repressors and activators of target promoter…	197	263	2e-87	65	204	65.18	100
GYF_00932	268	gnl|CDD|183012 PRK11172, dkgB, 2,5-diketo-D-gluconate reductase B; Provisional.	267	486	1e-174	82	267	99.63	100
GYF_00933	390	gnl|CDD|225371 COG2814, AraJ, Arabinose efflux permease [Carbohydrate transport and metabolism].	394	199	3e-59	54	385	98.21	97.46
GYF_00934	299	gnl|CDD|176167 cd08478, PBP2_CrgA, The C-terminal substrate binding domain of LysR-type transcriptional regulator CrgA, contains the type 2 periplasmic binding domain. This CD represents the substrate binding domain of LysR-type transcriptional regulator (LTTR) CrgA. The LTTRs are acting as both auto-repressors and activators of target promoters, controlling operons involved in a wide variety of …	199	329	2e-113	80	199	66.56	100
GYF_00935	175	gnl|CDD|204235 pfam09411, PagL, Lipid A 3-O-deacylase (PagL). PagL is an outer membrane protein with lipid A 3-O-deacylase activity. It forms an 8 stranded beta barrel structure.	139	113	9e-32	53	136	77.14	95.68
GYF_00936	309	gnl|CDD|226326 COG3804, COG3804, Uncharacterized conserved protein related to dihydrodipicolinate reductase [Function unknown].	350	111	4e-28	43	302	94.5	82.57
GYF_00937	492	gnl|CDD|217340 pfam03055, RPE65, Retinal pigment epithelial membrane protein. This family represents a retinal pigment epithelial membrane receptor which is abundantly expressed in retinal pigment epithelium, and binds plasma retinal binding protein. The family also includes the sequence related neoxanthin cleavage enzyme in plants and lignostilbene-alpha,beta-dioxygenase in bacteria.	469	474	5e-163	54	476	93.9	100
GYF_00938	308	gnl|CDD|201897 pfam01638, HxlR, HxlR-like helix-turn-helix. HxlR, a member of this family, is a DNA-binding protein that acts as a positive regulator of the formaldehyde-inducible hxlAB operon in Bacillus subtilis.	91	83.1	6e-20	54	89	28.57	97.8
GYF_00939	265	gnl|CDD|224332 COG1414, IclR, Transcriptional regulator [Transcription].	246	142	2e-40	52	248	92.08	99.19
GYF_00940	560	gnl|CDD|143445 cd07127, ALDH_PAD-PaaZ, Phenylacetic acid degradation proteins PaaZ (Escherichia coli) and PaaN (Pseudomonas putida)-like. Phenylacetic acid degradation (PAD) proteins PaaZ (Escherichia coli) and PaaN (Pseudomonas putida) are putative aromatic ring cleavage enzymes of the aerobic PA catabolic pathway. PaaZ mutants were defective for growth with PA as a sole carbon source due to int…	549	614	0	66	555	98.93	100
GYF_00941	574	gnl|CDD|213287 cd05920, 23DHB-AMP_lg, 2,3-dihydroxybenzoate-AMP ligase. 2,3-dihydroxybenzoate-AMP ligase activates 2,3-dihydroxybenzoate (DHB) by ligation of AMP from ATP with the release of pyrophosphate. However, it can also catalyze the ATP-PPi exchange for 2,3-DHB analogs, such as salicyclic acid (o-hydrobenzoate), as well as 2,4-DHB and 2,5-DHB, but with less efficiency. Proteins in this fam…	483	475	5e-162	46	560	97.39	100
GYF_00942	153	gnl|CDD|239527 cd03443, PaaI_thioesterase, PaaI_thioesterase is a tetrameric acyl-CoA thioesterase with a hot dog fold and one of several proteins responsible for phenylacetic acid (PA) degradation in bacteria. Although orthologs of PaaI exist in archaea and eukaryotes, their function has not been determined. Sequence similarity between PaaI, E. coli medium chain acyl-CoA thioesterase II, and hum…	113	71.4	2e-16	46	113	73.2	99.12
GYF_00943	413	gnl|CDD|238425 cd00829, SCP-x_thiolase, Thiolase domain associated with sterol carrier protein (SCP)-x isoform and related proteins; SCP-2 has multiple roles in intracellular lipid circulation and metabolism. The N-terminal presequence in the SCP-x isoform represents a peroxisomal 3-ketacyl-Coa thiolase specific for branched-chain acyl CoAs, which is proteolytically cleaved from the sterol carrie…	375	329	3e-109	50	411	97.82	100
GYF_00944	525	gnl|CDD|235731 PRK06188, PRK06188, acyl-CoA synthetase; Validated.	524	657	0	62	511	96.76	97.52
GYF_00945	264	gnl|CDD|224332 COG1414, IclR, Transcriptional regulator [Transcription].	246	133	4e-37	43	253	91.29	97.97
GYF_00946	578	gnl|CDD|213287 cd05920, 23DHB-AMP_lg, 2,3-dihydroxybenzoate-AMP ligase. 2,3-dihydroxybenzoate-AMP ligase activates 2,3-dihydroxybenzoate (DHB) by ligation of AMP from ATP with the release of pyrophosphate. However, it can also catalyze the ATP-PPi exchange for 2,3-DHB analogs, such as salicyclic acid (o-hydrobenzoate), as well as 2,4-DHB and 2,5-DHB, but with less efficiency. Proteins in this fam…	483	484	2e-165	46	562	97.06	100
GYF_00947	413	gnl|CDD|235771 PRK06289, PRK06289, acetyl-CoA acetyltransferase; Provisional.	403	556	0	68	407	98.55	99.5
GYF_00948	259	gnl|CDD|235852 PRK06688, PRK06688, enoyl-CoA hydratase; Provisional.	259	149	3e-43	56	254	98.07	98.07
GYF_00950	255	gnl|CDD|212491 cd05233, SDR_c, classical (c) SDRs. SDRs are a functionally diverse family of oxidoreductases that have a single domain with a structurally conserved Rossmann fold (alpha/beta folding pattern with a central beta-sheet), an NAD(P)(H)-binding region, and a structurally diverse C-terminal region. Classical SDRs are typically about 250 residues long, while extended SDRs are approximate…	234	183	2e-56	60	236	92.55	100
GYF_00951	491	gnl|CDD|226196 COG3670, COG3670, Lignostilbene-alpha,beta-dioxygenase and related enzymes [Secondary metabolites biosynthesis, transport, and catabolism].	490	496	1e-171	55	479	95.11	96.33
GYF_00952	322	gnl|CDD|240081 cd04730, NPD_like, 2-Nitropropane dioxygenase (NPD), one of the nitroalkane oxidizing enzyme families, catalyzes oxidative denitrification of nitroalkanes to their corresponding carbonyl compounds and nitrites. NDP is a member of the NAD(P)H-dependent flavin oxidoreductase family that reduce a range of alternative electron acceptors. Most use FAD/FMN as a cofactor and NAD(P)H as el…	236	204	1e-63	50	238	73.29	95.76
GYF_00953	305	gnl|CDD|226275 COG3752, COG3752, Steroid 5-alpha reductase family enzyme [General function prediction only].	272	148	4e-42	54	237	76.39	86.76
GYF_00954	402	gnl|CDD|236197 PRK08242, PRK08242, acetyl-CoA acetyltransferase; Validated.	402	413	1e-141	70	382	94.28	95.02
GYF_00955	316	gnl|CDD|224647 COG1733, COG1733, Predicted transcriptional regulators [Transcription].	120	64.7	7e-13	46	104	32.59	86.67
GYF_00956	294	gnl|CDD|119324 cd06582, TM_PBP1_LivH_like, Transmembrane subunit (TM) of Escherichia coli LivH and related proteins. LivH is one of two TMs of the E. coli LIV-1/LS transporter, a Periplasmic Binding Protein (PBP)-dependent ATP-Binding Cassette (ABC) transporter involved in the uptake of branched-chain amino acids (AAs). These types of transporters generally bind type 1 PBPs. PBP-dependent ABC tra…	272	162	1e-47	68	273	92.52	100
GYF_00957	358	gnl|CDD|119323 cd06581, TM_PBP1_LivM_like, Transmembrane subunit (TM) of Escherichia coli LivM and related proteins. LivM is one of two TMs of the E. coli LIV-1/LS transporter, a Periplasmic Binding Protein (PBP)-dependent ATP-Binding Cassette (ABC) transporter involved in the uptake of branched-chain amino acids (AAs). These types of transporters generally bind type 1 PBPs. PBP-dependent ABC tra…	268	193	9e-59	67	276	76.54	99.25
GYF_00958	259	gnl|CDD|223488 COG0411, LivG, ABC-type branched-chain amino acid transport systems, ATPase component [Amino acid transport and metabolism].	250	284	9e-96	65	253	97.68	100
GYF_00959	258	gnl|CDD|223487 COG0410, LivF, ABC-type branched-chain amino acid transport systems, ATPase component [Amino acid transport and metabolism].	237	324	2e-111	71	234	90.7	98.73
GYF_00960	619	gnl|CDD|213275 cd05907, VL_LC_FACS_like, Long-chain fatty acid CoA synthetases and Bubblegum-like very long-chain fatty acid CoA synthetases. This family includes long-chain fatty acid (C12-C20) CoA synthetases and Bubblegum-like very long-chain (>C20) fatty acid CoA synthetases. FACS catalyzes the formation of fatty acyl-CoA in a two-step reaction: the formation of a fatty acyl-AMP molecule as a…	456	542	0	53	560	90.47	100
GYF_00961	388	gnl|CDD|107338 cd06343, PBP1_ABC_ligand_binding_like_8, Type I periplasmic ligand-binding domain of uncharacterized ABC (ATPase Binding Cassette)-type active transport systems that are predicted to be involved in uptake of amino acids, peptides, or inorganic ions. This subgroup includes the type I periplasmic ligand-binding domain of uncharacterized ABC (ATPase Binding Cassette)-type active trans…	362	235	5e-73	45	337	84.54	91.71
GYF_00962	377	gnl|CDD|238208 cd00342, gram_neg_porins, Porins form aqueous channels for the diffusion of small hydrophillic molecules across the outer membrane. Individual 16-strand anti-parallel beta-barrels form a central pore, and trimerizes thru mainly hydrophobic interactions at the interface. Trimers are stabilized by hytrophillic clamping of Loop L2. Loop 3 bends into the pore, creating an elliptical co…	329	224	2e-69	47	354	92.31	100
GYF_00963	345	gnl|CDD|173838 cd00567, ACAD, Acyl-CoA dehydrogenase. Both mitochondrial acyl-CoA dehydrogenases (ACAD) and peroxisomal acyl-CoA oxidases (AXO) catalyze the alpha,beta dehydrogenation of the corresponding trans-enoyl-CoA by FAD, which becomes reduced. The reduced form of ACAD is reoxidized in the oxidative half-reaction by electron-transferring flavoprotein (ETF), from which the electrons are tra…	327	73.9	8e-15	59	115	33.33	35.17
GYF_00964	394	gnl|CDD|173841 cd01152, ACAD_fadE6_17_26, Putative acyl-CoA dehydrogenases similar to fadE6, fadE17, and fadE26. Putative acyl-CoA dehydrogenases (ACAD). Mitochondrial acyl-CoA dehydrogenases (ACAD) catalyze the alpha, beta dehydrogenation of the corresponding trans-enoyl-CoA by FAD, which becomes reduced. The reduced form of ACAD is reoxidized in the oxidative half-reaction by electron-transferr…	380	402	7e-138	57	384	97.21	99.74
GYF_00965	321	gnl|CDD|217535 pfam03401, TctC, Tripartite tricarboxylate transporter family receptor. These probable extra-cytoplasmic solute receptors are strongly overrepresented in several beta-proteobacteria. This family, formerly known as Bug - Bordetella uptake gene (bug) product - is a family of bacterial tripartite tricarboxylate receptors of the extracytoplasmic solute binding receptor-dependent transp…	274	287	2e-95	67	274	85.36	100
GYF_00966	465	gnl|CDD|222215 pfam13549, ATP-grasp_5, ATP-grasp domain. This family includes a diverse set of enzymes that possess ATP-dependent carboxylate-amine ligase activity.	222	222	3e-69	64	215	46.02	95.5
GYF_00967	168	gnl|CDD|234596 PRK00049, PRK00049, elongation factor Tu; Reviewed.	396	338	2e-116	92	145	86.31	36.62
GYF_00969	128	gnl|CDD|235587 PRK05740, secE, preprotein translocase subunit SecE; Reviewed.	92	88.7	3e-23	63	64	50	68.48
GYF_00970	196	gnl|CDD|180161 PRK05609, nusG, transcription antitermination protein NusG; Validated.	181	282	1e-96	77	176	89.8	97.24
GYF_00971	231	gnl|CDD|235515 PRK05581, PRK05581, ribulose-phosphate 3-epimerase; Validated.	220	305	9e-105	72	224	96.97	99.09
GYF_00972	142	gnl|CDD|180098 PRK05461, apaG, CO2+/MG2+ efflux protein ApaG; Reviewed.	127	173	7e-56	59	118	83.1	92.91
GYF_00973	331	gnl|CDD|235583 PRK05731, PRK05731, thiamine monophosphate kinase; Provisional.	318	341	6e-116	59	332	99.09	99.37
GYF_00975	571	gnl|CDD|233914 TIGR02538, type_IV_pilB, type IV-A pilus assembly ATPase PilB. This model describes a protein of type IV pilus biogenesis designated PilB in Pseudomonas aeruginosa but PilF in Neisseria gonorrhoeae; the more common usage, reflected here, is PilB. This protein is an ATPase involved in protein export for pilin assembly and is closely related to GspE (TIGR02533) of type II secretion, …	564	810	0	74	563	96.67	99.65
GYF_00976	408	gnl|CDD|224376 COG1459, PulF, Type II secretory pathway, component PulF [Cell motility and secretion / Intracellular trafficking and secretion].	397	389	3e-132	67	394	96.08	98.99
GYF_00977	293	gnl|CDD|203513 pfam06750, DiS_P_DiS, Bacterial Peptidase A24 N-terminal domain. This family is found at the N-terminus of the pre-pilin peptidases (pfam01478). It's function has not been specifically determined; however some of the family have been characterized as bifunctional, and this domain may contain the N-methylation activity (EC:2.1.1.-). It consists of an intracellular region between a p…	86	99.9	4e-26	50	103	35.15	84.88
GYF_00978	211	gnl|CDD|234620 PRK00081, coaE, dephospho-CoA kinase; Reviewed.	194	166	8e-51	59	172	81.52	86.08
GYF_00979	415	gnl|CDD|181262 PRK08163, PRK08163, salicylate hydroxylase; Provisional.	396	213	5e-64	45	389	91.57	91.16
GYF_00980	101	gnl|CDD|224472 COG1555, ComEA, DNA uptake protein and related DNA-binding proteins [DNA replication, recombination, and repair].	149	54	2e-10	58	64	62.38	42.28
GYF_00981	271	gnl|CDD|234595 PRK00048, PRK00048, dihydrodipicolinate reductase; Provisional.	257	380	6e-133	66	265	97.79	100
GYF_00982	184	gnl|CDD|225465 COG2913, OlmA, Outer membrane lipoprotein OmlA (small protein A) [Cell envelope biogenesis, outer membrane].	147	99	6e-26	47	157	82.61	97.28
GYF_00983	140	gnl|CDD|236527 PRK09462, fur, ferric uptake regulator; Provisional.	148	166	2e-52	71	131	93.57	88.51
GYF_00984	263	gnl|CDD|225758 COG3217, COG3217, Uncharacterized Fe-S protein [General function prediction only].	270	195	1e-60	53	260	98.1	95.56
GYF_00986	339	gnl|CDD|235459 PRK05428, PRK05428, HPr kinase/phosphorylase; Provisional.	308	340	1e-115	62	309	91.15	98.05
GYF_00987	234	gnl|CDD|223816 COG0745, OmpR, Response regulators consisting of a CheY-like receiver domain and a winged-helix DNA-binding domain [Signal transduction mechanisms / Transcription].	229	170	1e-51	60	210	88.46	91.27
GYF_00988	220	gnl|CDD|224199 COG1280, RhtB, Putative threonine efflux protein [Amino acid transport and metabolism].	208	109	6e-29	53	213	96.82	98.08
GYF_00989	344	gnl|CDD|234629 PRK00094, gpsA, NAD(P)H-dependent glycerol-3-phosphate dehydrogenase; Validated.	325	409	5e-142	65	309	89.24	93.23
GYF_00990	152	gnl|CDD|180234 PRK05751, PRK05751, preprotein translocase subunit SecB; Validated.	156	174	2e-55	72	140	90.79	89.74
GYF_00991	775	gnl|CDD|183799 PRK12862, PRK12862, malic enzyme; Reviewed.	763	1302	0	84	758	97.81	99.21
GYF_00992	291	gnl|CDD|235478 PRK05457, PRK05457, heat shock protein HtpX; Provisional.	284	432	1e-152	71	290	98.28	100
GYF_00993	295	gnl|CDD|221036 pfam11227, DUF3025, Protein of unknown function (DUF3025). Some members in this bacterial family of proteins are annotated as transmembrane proteins however this cannot be confirmed. Currently this family of proteins has no known function.	212	234	6e-76	61	210	70.17	99.06
GYF_00994	547	gnl|CDD|234573 PRK00013, groEL, chaperonin GroEL; Reviewed.	542	856	0	82	522	95.25	96.13
GYF_00995	96	gnl|CDD|178988 PRK00364, groES, co-chaperonin GroES; Reviewed.	95	154	2e-49	80	95	98.96	100
GYF_00997	863	gnl|CDD|234173 TIGR03346, chaperone_ClpB, ATP-dependent chaperone ClpB. Members of this protein family are the bacterial ATP-dependent chaperone ClpB. This protein belongs to the AAA family, ATPases associated with various cellular activities (pfam00004). This molecular chaperone does not act as a protease, but rather serves to disaggregate misfolded and aggregated proteins [Protein fate, Protein…	852	1392	0	83	850	98.15	99.3
GYF_01000	214	gnl|CDD|227020 COG4675, MdpB, Microcystin-dependent protein [Function unknown].	170	127	2e-36	55	186	86.92	100
GYF_01001	573	gnl|CDD|223715 COG0642, BaeS, Signal transduction histidine kinase [Signal transduction mechanisms].	336	92.1	3e-20	41	249	43.11	70.83
GYF_01003	254	gnl|CDD|226621 COG4137, COG4137, ABC-type uncharacterized transport system, permease component [General function prediction only].	265	111	6e-29	52	210	80.71	77.74
GYF_01004	460	gnl|CDD|236780 PRK10867, PRK10867, signal recognition particle protein; Provisional.	433	633	0	76	426	92.61	97
GYF_01005	938	gnl|CDD|234743 PRK00390, leuS, leucyl-tRNA synthetase; Validated.	805	1075	0	68	628	66.84	70.68
GYF_01006	164	gnl|CDD|225527 COG2980, RlpB, Rare lipoprotein B [Cell envelope biogenesis, outer membrane].	178	57	8e-11	43	150	88.41	80.34
GYF_01007	906	gnl|CDD|238923 cd01948, EAL, EAL domain. This domain is found in diverse bacterial signaling proteins. It is called EAL after its conserved residues and is also known as domain of unknown function 2 (DUF2). The EAL domain has been shown to stimulate degradation of a second messenger, cyclic di-GMP, and is a good candidate for a diguanylate phosphodiesterase function. Together with the GGDEF domai…	240	276	2e-85	62	242	26.38	99.58
GYF_01009	360	gnl|CDD|205599 pfam13421, Band_7_1, SPFH domain-Band 7 family.	211	281	2e-93	73	211	58.61	99.53
GYF_01010	141	gnl|CDD|224523 COG1607, COG1607, Acyl-CoA hydrolase [Lipid metabolism].	157	153	1e-47	68	122	86.52	77.07
GYF_01011	272	gnl|CDD|234599 PRK00052, PRK00052, prolipoprotein diacylglyceryl transferase; Reviewed.	269	300	2e-101	68	256	93.01	91.08
GYF_01012	331	gnl|CDD|225722 COG3181, COG3181, Uncharacterized protein conserved in bacteria [Function unknown].	319	191	1e-57	47	295	89.12	91.22
GYF_01013	500	gnl|CDD|218788 pfam05872, DUF853, Bacterial protein of unknown function (DUF853). This family consists of several bacterial proteins of unknown function. BMEI1370 is thought to be an ATPase.	504	707	0	75	485	95.2	96.23
GYF_01014	570	gnl|CDD|214854 smart00849, Lactamase_B, Metallo-beta-lactamase superfamily. Apart from the beta-lactamases a number of other proteins contain this domain. These proteins include thiolesterases, members of the glyoxalase II family, that catalyse the hydrolysis of S-D-lactoyl-glutathione to form glutathione and D-lactic acid and a competence protein that is essential for natural transformation in N…	177	94.9	3e-22	42	191	31.93	100
GYF_01015	394	gnl|CDD|107354 cd06359, PBP1_Nba_like, Type I periplasmic binding component of active transport systems that are predicted to be involved in 2-nitrobenzoic acid degradation pathway. This group includes the type I periplasmic binding component of active transport systems that are predicted to be involved in 2-nitrobenzoic acid degradation pathway; their substrate specificities are not well charact…	333	542	0	82	333	84.52	100
GYF_01016	306	gnl|CDD|119324 cd06582, TM_PBP1_LivH_like, Transmembrane subunit (TM) of Escherichia coli LivH and related proteins. LivH is one of two TMs of the E. coli LIV-1/LS transporter, a Periplasmic Binding Protein (PBP)-dependent ATP-Binding Cassette (ABC) transporter involved in the uptake of branched-chain amino acids (AAs). These types of transporters generally bind type 1 PBPs. PBP-dependent ABC tra…	272	109	9e-28	52	271	88.24	92.65
GYF_01017	335	gnl|CDD|119323 cd06581, TM_PBP1_LivM_like, Transmembrane subunit (TM) of Escherichia coli LivM and related proteins. LivM is one of two TMs of the E. coli LIV-1/LS transporter, a Periplasmic Binding Protein (PBP)-dependent ATP-Binding Cassette (ABC) transporter involved in the uptake of branched-chain amino acids (AAs). These types of transporters generally bind type 1 PBPs. PBP-dependent ABC tra…	268	171	2e-50	62	248	73.73	92.16
GYF_01018	267	gnl|CDD|213186 cd03219, ABC_Mj1267_LivG_branched, ATP-binding cassette component of branched chain amino acids transport system. The Mj1267/LivG ABC transporter subfamily is involved in the transport of the hydrophobic amino acids leucine, isoleucine and valine. MJ1267 is a branched-chain amino acid transporter with 29% similarity to both the LivF and LivG components of the E. coli branched-chain…	236	288	2e-97	67	236	88.01	100
GYF_01019	236	gnl|CDD|213191 cd03224, ABC_TM1139_LivF_branched, ATP-binding cassette domain of branched-chain amino acid transporter. LivF (TM1139) is part of the LIV-I bacterial ABC-type two-component transport system that imports neutral, branched-chain amino acids. The E. coli branched-chain amino acid transporter comprises a heterodimer of ABC transporters (LivF and LivG), a heterodimer of six-helix TM dom…	222	301	5e-103	67	221	93.64	99.55
GYF_01020	284	gnl|CDD|223730 COG0657, Aes, Esterase/lipase [Lipid metabolism].	312	95.8	7e-23	37	208	70.42	64.74
GYF_01022	404	gnl|CDD|236454 PRK09288, purT, phosphoribosylglycinamide formyltransferase 2; Validated.	395	753	0	77	405	100	99.75
GYF_01023	322	gnl|CDD|234893 PRK01045, ispH, 4-hydroxy-3-methylbut-2-enyl diphosphate reductase; Reviewed.	298	516	0	82	297	92.24	99.66
GYF_01024	162	gnl|CDD|223976 COG1047, SlpA, FKBP-type peptidyl-prolyl cis-trans isomerases 2 [Posttranslational modification, protein turnover, chaperones].	174	107	3e-29	53	146	88.89	79.89
GYF_01025	248	gnl|CDD|178801 PRK00024, PRK00024, hypothetical protein; Reviewed.	224	258	9e-86	65	248	100	100
GYF_01026	221	gnl|CDD|225396 COG2840, COG2840, Uncharacterized protein conserved in bacteria [Function unknown].	184	130	4e-37	65	119	53.85	64.13
GYF_01027	250	gnl|CDD|235396 PRK05299, rpsB, 30S ribosomal protein S2; Provisional.	258	439	2e-156	75	251	100	97.29
GYF_01028	294	gnl|CDD|236491 PRK09377, tsf, elongation factor Ts; Provisional.	290	329	3e-112	68	285	95.58	96.9
GYF_01029	242	gnl|CDD|239787 cd04254, AAK_UMPK-PyrH-Ec, UMP kinase (UMPK)-Ec, the microbial/chloroplast uridine monophosphate kinase (uridylate kinase) enzyme that catalyzes UMP phosphorylation and plays a key role in pyrimidine nucleotide biosynthesis; regulation of this process is via feed-back control and via gene repression of carbamoyl phosphate synthetase (the first enzyme of the pyrimidine biosynthesis …	231	384	1e-135	77	231	95.45	100
GYF_01030	186	gnl|CDD|178850 PRK00083, frr, ribosome recycling factor; Reviewed.	185	266	2e-90	81	185	99.46	100
GYF_01031	257	gnl|CDD|184840 PRK14830, PRK14830, undecaprenyl pyrophosphate synthase; Provisional.	251	324	4e-111	65	229	86.38	91.24
GYF_01032	288	gnl|CDD|223648 COG0575, CdsA, CDP-diglyceride synthetase [Lipid metabolism].	265	112	9e-29	48	229	79.17	78.87
GYF_01033	408	gnl|CDD|235472 PRK05447, PRK05447, 1-deoxy-D-xylulose 5-phosphate reductoisomerase; Provisional.	385	560	0	69	395	96.81	100
GYF_01034	453	gnl|CDD|182723 PRK10779, PRK10779, zinc metallopeptidase RseP; Provisional.	449	224	4e-67	55	434	92.27	91.98
GYF_01035	764	gnl|CDD|234165 TIGR03303, OM_YaeT, outer membrane protein assembly complex, YaeT protein. Members of this protein family are the YaeT protein of the YaeT/YfiO complex for assembling proteins into the outer membrane of Gram-negative bacteria. This protein is similar in sequence and function to a non-essential paralog, YtfM, that is also in the Omp85 family. Members of this family typically have fi…	741	880	0	62	744	96.07	100
GYF_01036	170	gnl|CDD|214922 smart00935, OmpH, Outer membrane protein (OmpH-like). This family includes outer membrane proteins such as OmpH among others. Skp (OmpH) has been characterized as a molecular chaperone that interacts with unfolded proteins as they emerge in the periplasm from the Sec translocation machinery.	140	93.4	5e-24	68	139	80.59	99.29
GYF_01037	336	gnl|CDD|234858 PRK00892, lpxD, UDP-3-O-[3-hydroxymyristoyl] glucosamine N-acyltransferase; Provisional.	343	434	5e-152	64	338	95.24	98.54
GYF_01038	149	gnl|CDD|234568 PRK00006, fabZ, (3R)-hydroxymyristoyl-ACP dehydratase; Reviewed.	147	264	6e-91	78	144	96.64	95.92
GYF_01039	267	gnl|CDD|235390 PRK05289, PRK05289, UDP-N-acetylglucosamine acyltransferase; Provisional.	262	370	5e-129	73	263	98.5	98.09
GYF_01040	394	gnl|CDD|234580 PRK00025, lpxB, lipid-A-disaccharide synthase; Reviewed.	380	348	1e-116	62	314	79.44	82.11
GYF_01041	212	gnl|CDD|187695 cd07182, RNase_HII_bacteria_HII_like, bacterial Ribonuclease HII-like. Ribonuclease H (RNase H) is classified into two families, type I (prokaryotic RNase HI, eukaryotic RNase H1 and viral RNase H) and type II (prokaryotic RNase HII and HIII, and eukaryotic RNase H2). RNase H endonucleolytically hydrolyzes an RNA strand when it is annealed to a complementary DNA strand in the prese…	179	265	7e-90	77	179	84.43	100
GYF_01044	627	gnl|CDD|235424 PRK05347, PRK05347, glutaminyl-tRNA synthetase; Provisional.	554	959	0	63	614	97.77	99.64
GYF_01045	333	gnl|CDD|236450 PRK09283, PRK09283, delta-aminolevulinic acid dehydratase; Validated.	323	563	0	79	306	91.59	93.19
GYF_01046	319	gnl|CDD|236737 PRK10696, PRK10696, tRNA 2-thiocytidine biosynthesis protein TtcA; Provisional.	258	529	0	88	252	79	97.67
GYF_01048	241	gnl|CDD|223483 COG0406, phoE, Broad specificity phosphatase PhoE and related phosphatases [General function prediction only].	208	168	4e-51	54	201	82.57	96.15
GYF_01049	306	gnl|CDD|224131 COG1210, GalU, UDP-glucose pyrophosphorylase [Cell envelope biogenesis, outer membrane].	291	456	9e-162	74	288	93.79	97.59
GYF_01050	337	gnl|CDD|223505 COG0428, COG0428, Predicted divalent heavy-metal cations transporter [Inorganic ion transport and metabolism].	266	57	2e-09	49	157	46.59	53.76
GYF_01054	332	gnl|CDD|234162 TIGR03299, LGT_TIGR03299, phage/plasmid-like protein TIGR03299. Members of this uncharacterized protein family are found in various Mycobacterium phage genomes, in Streptomyces coelicolor plasmid SCP1, and in bacterial genomes near various markers that suggest lateral gene transfer. The function is unknown [Mobile and extrachromosomal element functions, Other].	309	327	1e-110	61	325	97.29	99.68
GYF_01055	341	gnl|CDD|200235 TIGR03033, phage_rel_nuc, putative phage-type endonuclease. Members of this protein family are found often in phage genomes and in prokaryotic genomes in uncharacterized regions that resemble integrated prophage regions.	153	164	5e-49	47	161	46.04	98.69
GYF_01058	662	gnl|CDD|234316 TIGR03696, Rhs_assc_core, RHS repeat-associated core domain. This model represents a conserved unique core sequence shared by large numbers of proteins. It is occasional in the Archaea Methanosarcina barkeri) but common in bacteria and eukaryotes. Most fall into two large classes. One class consists of long proteins in which two classes of repeats are abundant: an FG-GAP repeat (pf…	76	97.6	5e-24	63	82	12.24	100
GYF_01060	152	gnl|CDD|234316 TIGR03696, Rhs_assc_core, RHS repeat-associated core domain. This model represents a conserved unique core sequence shared by large numbers of proteins. It is occasional in the Archaea Methanosarcina barkeri) but common in bacteria and eukaryotes. Most fall into two large classes. One class consists of long proteins in which two classes of repeats are abundant: an FG-GAP repeat (pf…	76	101	4e-28	67	81	52.63	100
GYF_01062	132	gnl|CDD|170072 PRK09732, PRK09732, hypothetical protein; Provisional.	134	95.6	2e-25	83	102	77.27	76.12
GYF_01063	263	gnl|CDD|220513 pfam10001, DUF2242, Uncharacterized protein conserved in bacteria (DUF2242). This domain is found in various hypothetical bacterial proteins, and has no known function.	121	151	2e-45	68	121	45.25	100
GYF_01065	511	gnl|CDD|184146 PRK13565, PRK13565, anthranilate synthase component I; Provisional.	490	886	0	79	511	99.8	99.59
GYF_01066	119	gnl|CDD|214841 smart00830, CM_2, Chorismate mutase type II. Chorismate mutase, catalyses the conversion of chorismate to prephenate in the pathway of tyrosine and phenylalanine biosynthesis. This enzyme is negatively regulated by tyrosine, tryptophan and phenylalanine..	79	70.7	1e-16	59	79	65.55	100
GYF_01068	155	gnl|CDD|179596 PRK03573, PRK03573, transcriptional regulator SlyA; Provisional.	144	77.4	3e-18	58	90	58.06	62.5
GYF_01069	379	gnl|CDD|222189 pfam13515, FUSC_2, Fusaric acid resistance protein-like.	125	69.5	3e-14	55	87	22.96	68.8
GYF_01070	350	gnl|CDD|235369 PRK05231, PRK05231, homoserine kinase; Provisional.	319	474	1e-167	68	317	90.57	99.06
GYF_01071	483	gnl|CDD|212507 cd11648, RsmI, Ribosomal RNA small subunit methyltransferase I, also known as rRNA (cytidine-2'-O-)-methyltransferase RsmI. Proteins in this family catalyze the 2-O-methylation of the ribose of cytidine 1402 (C1402) in 16S rRNA using S-adenosyl-L-methionine (SAM or Ado-Met) as the methyl donor. RsmI proteins employ the 30S subunit (not the 16S rRNA) as a substrate, suggesting that …	218	308	2e-102	62	225	46.38	99.54
GYF_01072	617	gnl|CDD|224055 COG1132, MdlB, ABC-type multidrug transport system, ATPase and permease components [Defense mechanisms].	567	436	3e-145	54	556	89.79	95.24
GYF_01073	385	gnl|CDD|107343 cd06348, PBP1_ABC_ligand_binding_like_13, Type I periplasmic ligand-binding domain of uncharacterized ABC (Atpase Binding Cassette)-type active transport systems that are predicted to be involved in uptake of amino acids, peptides, or inorganic ions. This subgroup includes the type I periplasmic ligand-binding domain of uncharacterized ABC (Atpase Binding Cassette)-type active tran…	344	374	2e-127	58	344	87.79	100
GYF_01074	293	gnl|CDD|223633 COG0559, LivH, Branched-chain amino acid ABC-type transport system, permease components [Amino acid transport and metabolism].	297	194	2e-59	62	297	99.66	98.65
GYF_01075	289	gnl|CDD|119323 cd06581, TM_PBP1_LivM_like, Transmembrane subunit (TM) of Escherichia coli LivM and related proteins. LivM is one of two TMs of the E. coli LIV-1/LS transporter, a Periplasmic Binding Protein (PBP)-dependent ATP-Binding Cassette (ABC) transporter involved in the uptake of branched-chain amino acids (AAs). These types of transporters generally bind type 1 PBPs. PBP-dependent ABC tra…	268	184	5e-56	62	266	87.54	99.25
GYF_01076	276	gnl|CDD|223488 COG0411, LivG, ABC-type branched-chain amino acid transport systems, ATPase component [Amino acid transport and metabolism].	250	334	5e-115	67	253	91.3	100
GYF_01077	246	gnl|CDD|223487 COG0410, LivF, ABC-type branched-chain amino acid transport systems, ATPase component [Amino acid transport and metabolism].	237	326	2e-112	68	238	96.34	100
GYF_01078	402	gnl|CDD|224223 COG1304, idi, Isopentenyl diphosphate isomerase (BS_ypgA, MTH48 and related proteins) [Coenzyme transport and metabolism].	360	388	2e-132	55	370	92.04	96.67
GYF_01079	267	gnl|CDD|215980 pfam00535, Glycos_transf_2, Glycosyl transferase family 2. Diverse family, transferring sugar from UDP-glucose, UDP-N-acetyl- galactosamine, GDP-mannose or CDP-abequose, to a range of substrates including cellulose, dolichol phosphate and teichoic acids.	168	125	9e-35	62	116	41.2	69.05
GYF_01080	321	gnl|CDD|182990 PRK11139, PRK11139, DNA-binding transcriptional activator GcvA; Provisional.	297	185	1e-55	45	305	87.54	96.63
GYF_01081	155	gnl|CDD|218519 pfam05239, PRC, PRC-barrel domain. The PRC-barrel is an all beta barrel domain found in photosystem reaction centre subunit H of the purple bacteria and RNA metabolism proteins of the RimM group. PRC-barrels are approximately 80 residues long, and found widely represented in bacteria, archaea and plants. This domain is also present at the carboxyl terminus of the pan-bacterial prot…	78	43.1	2e-06	53	72	45.81	91.03
GYF_01082	465	gnl|CDD|234375 TIGR03860, FMN_nitrolo, FMN-dependent oxidoreductase, nitrilotriacetate monooxygenase family. This model represents a distinctive clade, in which all characterized members are FMN-binding, within the larger family of luciferase-like monooxygenases (LLM), among which there are both FMN- and F420-binding enzymes. A well-characterized member is nitrilotriacetate monooxygenase from Ami…	422	542	0	59	433	92.04	99.76
GYF_01083	274	gnl|CDD|224381 COG1464, NlpA, ABC-type metal ion transport system, periplasmic component/surface antigen [Inorganic ion transport and metabolism].	268	227	6e-73	53	262	95.26	97.39
GYF_01084	290	gnl|CDD|224381 COG1464, NlpA, ABC-type metal ion transport system, periplasmic component/surface antigen [Inorganic ion transport and metabolism].	268	247	1e-80	69	242	83.1	88.81
GYF_01085	475	gnl|CDD|234375 TIGR03860, FMN_nitrolo, FMN-dependent oxidoreductase, nitrilotriacetate monooxygenase family. This model represents a distinctive clade, in which all characterized members are FMN-binding, within the larger family of luciferase-like monooxygenases (LLM), among which there are both FMN- and F420-binding enzymes. A well-characterized member is nitrilotriacetate monooxygenase from Ami…	422	603	0	62	430	89.89	100
GYF_01086	429	gnl|CDD|188537 TIGR04022, sulfur_SfnB, sulfur acquisition oxidoreductase, SfnB family. Members of this protein family belong to the greater family of acyl-CoA dehydrogenases. This family includes the sulfate starvation induced protein SfnB of Pseudomonas putida strain DS1, which is both encoded nearby to and phylogenetically closely correlated with the dimethyl sulphone monooxygenase SfnG. This f…	391	515	0	75	373	86.71	94.37
GYF_01087	423	gnl|CDD|188537 TIGR04022, sulfur_SfnB, sulfur acquisition oxidoreductase, SfnB family. Members of this protein family belong to the greater family of acyl-CoA dehydrogenases. This family includes the sulfate starvation induced protein SfnB of Pseudomonas putida strain DS1, which is both encoded nearby to and phylogenetically closely correlated with the dimethyl sulphone monooxygenase SfnG. This f…	391	503	7e-177	70	392	92.67	99.23
GYF_01088	220	gnl|CDD|224922 COG2011, AbcD, ABC-type metal ion transport system, permease component [Inorganic ion transport and metabolism].	222	241	7e-80	74	208	94.55	93.69
GYF_01089	391	gnl|CDD|236863 PRK11153, metN, DL-methionine transporter ATP-binding subunit; Provisional.	343	446	1e-155	68	350	87.72	99.13
GYF_01090	272	gnl|CDD|146017 pfam03180, Lipoprotein_9, NLPA lipoprotein. This family of bacterial lipoproteins contains several antigenic members, that may be involved in bacterial virulence. Their precise function is unknown. However they are probably distantly related to pfam00497 which are solute binding proteins.	236	188	5e-58	61	233	85.29	97.03
GYF_01091	272	gnl|CDD|224381 COG1464, NlpA, ABC-type metal ion transport system, periplasmic component/surface antigen [Inorganic ion transport and metabolism].	268	235	3e-76	58	232	84.93	86.19
GYF_01092	463	gnl|CDD|237838 PRK14862, rimO, ribosomal protein S12 methylthiotransferase; Provisional.	440	879	0	79	459	99.14	99.77
GYF_01093	369	gnl|CDD|225565 COG3021, COG3021, Uncharacterized protein conserved in bacteria [Function unknown].	309	108	8e-27	39	226	60.16	71.52
GYF_01095	490	gnl|CDD|224172 COG1252, Ndh, NADH dehydrogenase, FAD-containing subunit [Energy production and conversion].	405	404	8e-137	59	432	87.96	100
GYF_01098	109	gnl|CDD|204332 pfam09864, MliC, Membrane-bound lysozyme-inhibitor of c-type lysozyme. Lysozymes are ancient and important components of the innate immune system of animals that hydrolyse peptidoglycan, the major bacterial cell wall polymer. Various mechanisms have evolved by which bacteria can evade this bactericidal enzyme, one being the production of lysozyme inhibitors. MliC (membrane bound ly…	67	61.1	3e-13	48	64	57.8	95.52
GYF_01100	207	gnl|CDD|238901 cd01920, cyclophilin_EcCYP_like, cyclophilin_EcCYP_like: cyclophilin-type A-like peptidylprolyl cis- trans isomerase (PPIase) domain similar to the cytosolic E. coli cyclophilin A and Streptomyces antibioticus SanCyp18. Compared to the archetypal cyclophilin Human cyclophilin A, these have reduced affinity for cyclosporin A. E. coli cyclophilin A has a similar peptidylprolyl cis- t…	155	209	2e-68	66	163	78.74	99.35
GYF_01101	169	gnl|CDD|182734 PRK10791, PRK10791, peptidyl-prolyl cis-trans isomerase B (rotamase B); Provisional.	164	230	3e-77	78	156	91.12	95.12
GYF_01102	277	gnl|CDD|235420 PRK05340, PRK05340, UDP-2,3-diacylglucosamine hydrolase; Provisional.	241	228	2e-73	57	240	84.84	92.95
GYF_01103	425	gnl|CDD|180392 PRK06084, PRK06084, O-acetylhomoserine aminocarboxypropyltransferase; Validated.	425	642	0	83	411	96.71	96.24
GYF_01104	294	gnl|CDD|237342 PRK13303, PRK13303, L-aspartate dehydrogenase; Provisional.	265	198	3e-61	65	249	84.35	93.58
GYF_01105	403	gnl|CDD|223594 COG0520, csdA, Selenocysteine lyase/Cysteine desulfurase [Posttranslational modification, protein turnover, chaperones].	405	227	1e-69	44	404	92.8	98.52
GYF_01106	345	gnl|CDD|214497 smart00062, PBPb, Bacterial periplasmic substrate-binding proteins. bacterial proteins, eukaryotic ones are in PBPe.	219	142	5e-40	43	221	64.06	96.35
GYF_01107	677	gnl|CDD|226960 COG4597, BatB, ABC-type amino acid transport system, permease component [Amino acid transport and metabolism].	397	164	1e-44	56	334	46.68	83.38
GYF_01108	320	gnl|CDD|238883 cd01847, Triacylglycerol_lipase_like, Triacylglycerol lipase-like subfamily of the SGNH hydrolases, a diverse family of lipases and esterases. The tertiary fold of the enzyme is substantially different from that of the alpha/beta hydrolase family and unique among all known hydrolases; its active site closely resembles the Ser-His-Asp(Glu) triad found in other serine hydrolases. Mem…	281	129	1e-34	45	268	81.25	88.97
GYF_01109	335	gnl|CDD|223088 COG0009, SUA5, Putative translation factor (SUA5) [Translation, ribosomal structure and biogenesis].	211	175	1e-52	58	186	54.93	84.83
GYF_01110	403	gnl|CDD|235674 PRK06019, PRK06019, phosphoribosylaminoimidazole carboxylase ATPase subunit; Reviewed.	372	515	0	67	374	92.56	98.12
GYF_01111	164	gnl|CDD|223119 COG0041, PurE, Phosphoribosylcarboxyaminoimidazole (NCAIR) mutase [Nucleotide transport and metabolism].	162	175	2e-55	73	160	97.56	97.53
GYF_01112	303	gnl|CDD|225660 COG3118, COG3118, Thioredoxin domain-containing protein [Posttranslational modification, protein turnover, chaperones].	304	203	1e-62	52	299	98.68	91.12
GYF_01113	910	gnl|CDD|225461 COG2909, MalT, ATP-dependent transcriptional regulator [Transcription].	894	163	4e-41	44	438	47.03	47.76
GYF_01115	388	gnl|CDD|225052 COG2141, COG2141, Coenzyme F420-dependent N5,N10-methylene tetrahydromethanopterin reductase and related flavin-dependent oxidoreductases [Energy production and conversion].	336	148	1e-40	42	313	78.35	91.07
GYF_01116	241	gnl|CDD|217511 pfam03358, FMN_red, NADPH-dependent FMN reductase.	151	109	2e-29	45	146	59.75	94.7
GYF_01117	91	gnl|CDD|184442 PRK13989, PRK13989, cell division topological specificity factor MinE; Provisional.	84	119	6e-36	81	84	92.31	98.81
GYF_01118	271	gnl|CDD|225447 COG2894, MinD, Septum formation inhibitor-activating ATPase [Cell division and chromosome partitioning].	272	403	1e-141	77	251	92.62	91.91
GYF_01119	246	gnl|CDD|234994 PRK01973, PRK01973, septum formation inhibitor; Reviewed.	271	205	1e-64	56	268	97.56	98.15
GYF_01120	275	gnl|CDD|234651 PRK00125, pyrF, orotidine 5'-phosphate decarboxylase; Reviewed.	278	364	2e-126	68	284	99.27	100
GYF_01121	755	gnl|CDD|236783 PRK10875, recD, exonuclease V subunit alpha; Provisional.	615	374	7e-119	51	623	80.66	83.41
GYF_01122	1368	gnl|CDD|236784 PRK10876, recB, exonuclease V subunit beta; Provisional.	1181	354	5e-102	51	705	50	53.94
GYF_01124	489	gnl|CDD|235507 PRK05567, PRK05567, inosine 5'-monophosphate dehydrogenase; Reviewed.	486	821	0	82	490	100	99.79
GYF_01126	538	gnl|CDD|234614 PRK00074, guaA, GMP synthase; Reviewed.	511	1036	0	77	539	100	100
GYF_01127	56	gnl|CDD|222069 pfam13356, DUF4102, Domain of unknown function (DUF4102). This presumed domain is found at the N-terminus of a wide variety of phage integrase proteins.	88	54.5	2e-11	70	47	83.93	52.27
GYF_01128	257	gnl|CDD|222287 pfam13649, Methyltransf_25, Methyltransferase domain. This family appears to be a methyltransferase domain.	97	43.9	5e-06	37	98	37.35	100
GYF_01129	178	gnl|CDD|225695 COG3153, COG3153, Predicted acetyltransferase [General function prediction only].	171	114	8e-32	32	192	99.44	98.25
GYF_01130	224	gnl|CDD|223489 COG0412, COG0412, Dienelactone hydrolase and related enzymes [Secondary metabolites biosynthesis, transport, and catabolism].	236	137	3e-39	44	226	93.75	94.49
GYF_01131	293	gnl|CDD|182183 PRK09986, PRK09986, DNA-binding transcriptional activator XapR; Provisional.	294	154	3e-44	50	298	98.29	97.96
GYF_01132	338	gnl|CDD|217535 pfam03401, TctC, Tripartite tricarboxylate transporter family receptor. These probable extra-cytoplasmic solute receptors are strongly overrepresented in several beta-proteobacteria. This family, formerly known as Bug - Bordetella uptake gene (bug) product - is a family of bacterial tripartite tricarboxylate receptors of the extracytoplasmic solute binding receptor-dependent transp…	274	259	3e-84	58	277	81.95	99.64
GYF_01133	410	gnl|CDD|223232 COG0154, GatA, Asp-tRNAAsn/Glu-tRNAGln amidotransferase A subunit and related amidases [Translation, ribosomal structure and biogenesis].	475	213	3e-63	47	390	84.63	81.68
GYF_01134	178	gnl|CDD|217976 pfam04229, UPF0157, Uncharacterized protein family (UPF0157). This Uncharacterized protein family has been suggested to belong to the nucleotidyltransferase superfamily. This family is also known as GrpB.	167	185	3e-59	57	168	93.82	100
GYF_01135	316	gnl|CDD|224224 COG1305, COG1305, Transglutaminase-like enzymes, putative cysteine proteases [Amino acid transport and metabolism].	319	161	2e-46	43	317	97.78	96.87
GYF_01136	871	gnl|CDD|225190 COG2308, COG2308, Uncharacterized conserved protein [Function unknown].	488	461	9e-153	56	513	58.55	99.18
GYF_01137	444	gnl|CDD|226363 COG3844, COG3844, Kynureninase [Amino acid transport and metabolism].	407	510	7e-179	65	428	95.27	99.02
GYF_01138	462	gnl|CDD|224038 COG1113, AnsP, Gamma-aminobutyrate permease and related permeases [Amino acid transport and metabolism].	462	369	1e-122	63	422	90.69	91.13
GYF_01139	163	gnl|CDD|224439 COG1522, Lrp, Transcriptional regulators [Transcription].	154	130	2e-38	60	131	80.37	84.42
GYF_01140	103	gnl|CDD|179076 PRK00596, rpsJ, 30S ribosomal protein S10; Reviewed.	102	191	6e-64	93	100	97.09	98.04
GYF_01142	360	gnl|CDD|227668 COG5377, COG5377, Phage-related protein, predicted endonuclease [DNA replication, recombination, and repair].	319	171	9e-50	53	302	83.06	91.85
GYF_01143	325	gnl|CDD|234162 TIGR03299, LGT_TIGR03299, phage/plasmid-like protein TIGR03299. Members of this uncharacterized protein family are found in various Mycobacterium phage genomes, in Streptomyces coelicolor plasmid SCP1, and in bacterial genomes near various markers that suggest lateral gene transfer. The function is unknown [Mobile and extrachromosomal element functions, Other].	309	352	2e-120	65	317	96.92	99.35
GYF_01147	203	gnl|CDD|119389 cd01427, HAD_like, Haloacid dehalogenase-like hydrolases. The haloacid dehalogenase-like (HAD) superfamily includes L-2-haloacid dehalogenase, epoxide hydrolase, phosphoserine phosphatase, phosphomannomutase, phosphoglycolate phosphatase, P-type ATPase, and many others, all of which use a nucleophilic aspartate in their phosphoryl transfer reaction. All members possess a highly con…	139	71.6	9e-16	44	132	65.02	84.89
GYF_01149	82	gnl|CDD|222354 pfam13737, DDE_Tnp_1_5, Transposase DDE domain. Transposase proteins are necessary for efficient DNA transposition. This domain is a member of the DDE superfamily, which contain three carboxylate residues that are believed to be responsible for coordinating metal ions needed for catalysis.	112	85	2e-22	72	65	79.27	58.04
GYF_01150	316	gnl|CDD|203486 pfam06616, BsuBI_PstI_RE, BsuBI/PstI restriction endonuclease C-terminus. This family represents the C-terminus of bacterial enzymes similar to type II restriction endonucleases BsuBI and PstI (EC:3.1.21.4). The enzymes of the BsuBI restriction/modification (R/M) system recognise the target sequence 5'CTGCAG and are functionally identical with those of the PstI R/M system.	306	403	2e-140	65	308	97.47	100
GYF_01152	189	gnl|CDD|239737 cd03768, SR_ResInv, Serine Recombinase (SR) family, Resolvase and Invertase subfamily, catalytic domain; members contain a C-terminal DNA binding domain. Serine recombinases catalyze site-specific recombination of DNA molecules by a concerted, four-strand cleavage and rejoining mechanism which involves a transient phosphoserine linkage between DNA and the enzyme. They are functiona…	126	168	6e-53	69	123	64.55	97.62
GYF_01154	284	gnl|CDD|187578 cd05269, TMR_SDR_a, triphenylmethane reductase (TMR)-like proteins, NMRa-like, atypical (a) SDRs. TMR is an atypical NADP-binding protein of the SDR family. It lacks the active site residues of the SDRs but has a glycine rich NAD(P)-binding motif that matches the extended SDRs. Proteins in this subgroup however, are more similar in length to the classical SDRs. TMR was identified a…	272	267	2e-88	57	274	95.07	100
GYF_01155	518	gnl|CDD|218689 pfam05681, Fumerase, Fumarate hydratase (Fumerase). This family consists of several bacterial fumarate hydratase proteins FumA and FumB. Fumarase, or fumarate hydratase (EC 4.2.1.2), is a component of the citric acid cycle. In facultative anaerobes such as Escherichia coli, fumarase also engages in the reductive pathway from oxaloacetate to succinate during anaerobic growth. Three …	271	396	2e-135	67	286	54.63	100
GYF_01157	498	gnl|CDD|237983 cd00016, alkPPc, Alkaline phosphatase homologues; alkaline phosphatases are non-specific phosphomonoesterases that catalyze the hydrolysis reaction via a phosphoseryl intermediate to produce inorganic phosphate and the corresponding alcohol, optimally at high pH. Alkaline phosphatase exists as a dimer, each monomer binding 2 zinc atoms and one magnesium atom, which are essential fo…	384	416	1e-141	53	469	94.18	98.7
GYF_01158	478	gnl|CDD|237983 cd00016, alkPPc, Alkaline phosphatase homologues; alkaline phosphatases are non-specific phosphomonoesterases that catalyze the hydrolysis reaction via a phosphoseryl intermediate to produce inorganic phosphate and the corresponding alcohol, optimally at high pH. Alkaline phosphatase exists as a dimer, each monomer binding 2 zinc atoms and one magnesium atom, which are essential fo…	384	365	5e-122	52	448	92.47	99.22
GYF_01160	211	gnl|CDD|227105 COG4764, COG4764, Uncharacterized protein conserved in bacteria [Function unknown].	197	229	1e-75	67	178	82.46	89.85
GYF_01162	457	gnl|CDD|234714 PRK00286, xseA, exodeoxyribonuclease VII large subunit; Reviewed.	438	365	1e-121	56	450	93	99.54
GYF_01164	89	gnl|CDD|235532 PRK05610, rpsQ, 30S ribosomal protein S17; Reviewed.	84	125	2e-38	79	84	94.38	100
GYF_01165	78	gnl|CDD|178971 PRK00306, PRK00306, 50S ribosomal protein L29; Reviewed.	66	65.6	2e-15	62	65	83.33	98.48
GYF_01166	138	gnl|CDD|236411 PRK09203, rplP, 50S ribosomal protein L16; Reviewed.	138	229	1e-77	86	135	97.83	97.83
GYF_01167	284	gnl|CDD|234722 PRK00310, rpsC, 30S ribosomal protein S3; Reviewed.	232	417	1e-147	83	212	74.65	91.38
GYF_01168	110	gnl|CDD|234793 PRK00565, rplV, 50S ribosomal protein L22; Reviewed.	112	180	4e-59	77	108	98.18	96.43
GYF_01169	91	gnl|CDD|178985 PRK00357, rpsS, 30S ribosomal protein S19; Reviewed.	92	180	7e-60	87	91	100	98.91
GYF_01170	275	gnl|CDD|236488 PRK09374, rplB, 50S ribosomal protein L2; Validated.	276	466	2e-166	79	276	100	99.64
GYF_01171	111	gnl|CDD|235586 PRK05738, rplW, 50S ribosomal protein L23; Reviewed.	92	131	3e-40	70	92	82.88	100
GYF_01172	205	gnl|CDD|235404 PRK05319, rplD, 50S ribosomal protein L4; Provisional.	205	288	7e-99	67	206	100	100
GYF_01173	219	gnl|CDD|234564 PRK00001, rplC, 50S ribosomal protein L3; Validated.	210	345	7e-121	73	215	98.17	100
GYF_01175	401	gnl|CDD|226235 COG3712, FecR, Fe2+-dicitrate sensor, membrane component [Inorganic ion transport and metabolism / Signal transduction mechanisms].	322	164	2e-46	41	372	92.52	97.83
GYF_01176	470	gnl|CDD|236977 PRK11776, PRK11776, ATP-dependent RNA helicase DbpA; Provisional.	460	831	0	76	457	97.23	99.35
GYF_01178	1058	gnl|CDD|176524 cd08582, GDPD_like_2, Glycerophosphodiester phosphodiesterase domain of uncharacterized bacterial glycerophosphodiester phosphodiesterases. This subfamily corresponds to the glycerophosphodiester phosphodiesterase domain (GDPD) present in a group of uncharacterized bacterial glycerophosphodiester phosphodiesterase and similar proteins. They show high sequence similarity to Escheric…	233	133	3e-34	45	238	21.46	100
GYF_01180	208	gnl|CDD|190612 pfam03352, Adenine_glyco, Methyladenine glycosylase. The DNA-3-methyladenine glycosylase I is constitutively expressed and is specific for the alkylated 3-methyladenine DNA.	179	256	2e-86	63	179	83.65	100
GYF_01182	335	gnl|CDD|234256 TIGR03558, oxido_grp_1, luciferase family oxidoreductase, group 1. The Pfam domain family pfam00296 is named for luciferase-like monooxygenases, but the family also contains several coenzyme F420-dependent enzymes. This protein family represents a well-resolved clade within family pfam00296 and shows no restriction to coenzyme F420-positive species, unlike some other clades within …	323	478	1e-169	71	323	96.12	100
GYF_01183	530	gnl|CDD|223482 COG0405, Ggt, Gamma-glutamyltransferase [Amino acid transport and metabolism].	539	437	3e-147	52	543	98.87	99.26
GYF_01184	229	gnl|CDD|239266 cd02968, SCO, SCO (an acronym for Synthesis of Cytochrome c Oxidase) family; composed of proteins similar to Sco1, a membrane-anchored protein possessing a soluble domain with a TRX fold. Members of this family are required for the proper assembly of cytochrome c oxidase (COX). They contain a metal binding motif, typically CXXXC, which is located in a flexible loop. COX, the termin…	142	156	1e-47	59	155	67.25	100
GYF_01185	320	gnl|CDD|235293 PRK04375, PRK04375, protoheme IX farnesyltransferase; Provisional.	296	334	2e-113	68	291	90.94	97.3
GYF_01186	113	gnl|CDD|131894 TIGR02847, CyoD, cytochrome o ubiquinol oxidase subunit IV. Cytochrome o terminal oxidase complex is the component of the aerobic respiratory chain which reacts with oxygen, reducing it to water with the concomitant transport of 4 protons across the membrane. Also known as the cytochrome bo complex, cytochrome o ubiquinol oxidase contains four subunits, two heme b cofactors and a c…	96	103	5e-29	75	96	84.96	100
GYF_01187	210	gnl|CDD|131889 TIGR02842, CyoC, cytochrome o ubiquinol oxidase, subunit III. Cytochrome o terminal oxidase complex is the component of the aerobic respiratory chain which reacts with oxygen, reducing it to water with the concomitant transport of 4 protons across the membrane. Also known as the cytochrome bo complex, cytochrome o ubiquinol oxidase contains four subunits, two heme b cofactors and a…	180	234	1e-77	79	179	85.24	99.44
GYF_01188	665	gnl|CDD|131890 TIGR02843, CyoB, cytochrome o ubiquinol oxidase, subunit I. Cytochrome o terminal oxidase complex is the component of the aerobic respiratory chain which reacts with oxygen, reducing it to water with the concomitant transport of 4 protons across the membrane. Also known as the cytochrome bo complex, cytochrome o ubiquinol oxidase contains four subunits, two heme b cofactors and a c…	646	1065	0	83	648	97.29	100
GYF_01189	307	gnl|CDD|182518 PRK10525, PRK10525, cytochrome o ubiquinol oxidase subunit II; Provisional.	315	376	4e-130	73	262	84.69	83.17
GYF_01190	469	gnl|CDD|224089 COG1167, ARO8, Transcriptional regulators containing a DNA-binding HTH domain and an aminotransferase domain (MocR family) and their eukaryotic orthologs [Transcription / Amino acid transport and metabolism].	459	305	6e-98	47	461	93.39	99.13
GYF_01194	274	gnl|CDD|221720 pfam12697, Abhydrolase_6, Alpha/beta hydrolase family. This family contains alpha/beta hydrolase enzymes of diverse specificity.	187	92.1	3e-22	41	222	81.02	100
GYF_01196	445	gnl|CDD|236027 PRK07483, PRK07483, hypothetical protein; Provisional.	443	810	0	79	442	99.33	99.77
GYF_01197	280	gnl|CDD|224651 COG1737, RpiR, Transcriptional regulators [Transcription].	281	154	2e-44	48	231	82.5	80.78
GYF_01198	527	gnl|CDD|173867 cd08502, PBP2_NikA_DppA_OppA_like_16, The substrate-binding component of an uncharacterized ABC-type nickel/dipeptide/oligopeptide-like import system contains the type 2 periplasmic binding fold. This CD represents the substrate-binding domain of an uncharacterized ATP-binding cassette (ABC) type nickel/dipeptide/oligopeptide-like transporter. The oligopeptide-binding protein OppA …	472	574	0	63	486	92.03	99.79
GYF_01199	527	gnl|CDD|173867 cd08502, PBP2_NikA_DppA_OppA_like_16, The substrate-binding component of an uncharacterized ABC-type nickel/dipeptide/oligopeptide-like import system contains the type 2 periplasmic binding fold. This CD represents the substrate-binding domain of an uncharacterized ATP-binding cassette (ABC) type nickel/dipeptide/oligopeptide-like transporter. The oligopeptide-binding protein OppA …	472	575	0	63	487	92.22	100
GYF_01200	314	gnl|CDD|223674 COG0601, DppB, ABC-type dipeptide/oligopeptide/nickel transport systems, permease components [Amino acid transport and metabolism / Inorganic ion transport and metabolism].	317	326	2e-110	69	316	100	99.68
GYF_01201	290	gnl|CDD|224094 COG1173, DppC, ABC-type dipeptide/oligopeptide/nickel transport systems, permease components [Amino acid transport and metabolism / Inorganic ion transport and metabolism].	289	232	2e-74	66	250	85.17	86.51
GYF_01202	558	gnl|CDD|224048 COG1123, COG1123, ATPase components of various ABC-type transport systems, contain duplicated ATPase [General function prediction only].	539	603	0	65	544	96.06	99.44
GYF_01203	291	gnl|CDD|143587 cd07197, nitrilase, Nitrilase superfamily, including nitrile- or amide-hydrolyzing enzymes and amide-condensing enzymes. This superfamily (also known as the C-N hydrolase superfamily) contains hydrolases that break carbon-nitrogen bonds; it includes nitrilases, cyanide dihydratases, aliphatic amidases, N-terminal amidases, beta-ureidopropionases, biotinidases, pantotheinase, N-carb…	253	185	2e-56	49	247	83.16	88.14
GYF_01204	499	gnl|CDD|219386 pfam07364, DUF1485, Protein of unknown function (DUF1485). This family consists of several hypothetical bacterial proteins of around 300 residues in length. Members of this family all appear to be in the Phylum Proteobacteria. The function of this family is unknown.	292	268	2e-85	55	294	58.72	99.66
GYF_01205	477	gnl|CDD|238624 cd01299, Met_dep_hydrolase_A, Metallo-dependent hydrolases, subgroup A is part of the superfamily of metallo-dependent hydrolases, a large group of proteins that show conservation in their 3-dimensional fold (TIM barrel) and in details of their active site. The vast majority of the members have a conserved metal binding site, involving four histidines and one aspartic acid residue.…	342	282	3e-90	51	358	73.58	99.42
GYF_01206	366	gnl|CDD|224525 COG1609, PurR, Transcriptional regulators [Transcription].	333	230	9e-72	48	333	90.71	98.8
GYF_01207	319	gnl|CDD|240633 cd12156, HPPR, Hydroxy(phenyl)pyruvate Reductase, D-isomer-specific 2-hydroxyacid-related dehydrogenase. Hydroxy(phenyl)pyruvate reductase (HPPR) catalyzes the NADP-dependent reduction of hydroxyphenylpyruvates, hydroxypyruvate, or pyruvate to its respective lactate. HPPR acts as a dimer and is related to D-isomer-specific 2-hydroxyacid dehydrogenases, a superfamily that includes g…	301	397	2e-138	70	296	92.79	98.34
GYF_01208	323	gnl|CDD|217535 pfam03401, TctC, Tripartite tricarboxylate transporter family receptor. These probable extra-cytoplasmic solute receptors are strongly overrepresented in several beta-proteobacteria. This family, formerly known as Bug - Bordetella uptake gene (bug) product - is a family of bacterial tripartite tricarboxylate receptors of the extracytoplasmic solute binding receptor-dependent transp…	274	253	3e-82	62	264	81.73	95.99
GYF_01209	582	gnl|CDD|235708 PRK06131, PRK06131, dihydroxy-acid dehydratase; Validated.	571	944	0	71	575	98.8	99.3
GYF_01210	269	gnl|CDD|226356 COG3836, HpcH, 2,4-dihydroxyhept-2-ene-1,7-dioic acid aldolase [Carbohydrate transport and metabolism].	255	231	8e-75	63	247	91.45	96.86
GYF_01211	317	gnl|CDD|225722 COG3181, COG3181, Uncharacterized protein conserved in bacteria [Function unknown].	319	224	2e-70	54	295	91.17	92.16
GYF_01213	394	gnl|CDD|239432 cd03316, MR_like, Mandelate racemase (MR)-like subfamily of the enolase superfamily. Enzymes of this subgroup share three conserved carboxylate ligands for the essential divalent metal ion (usually Mg2+), two aspartates and a glutamate, and conserved catalytic residues, a Lys-X-Lys motif and a conserved histidine-aspartate dyad. Members of the MR subgroup are mandelate racemase, D-…	357	219	6e-67	50	370	91.37	99.44
GYF_01214	123	gnl|CDD|225060 COG2149, COG2149, Predicted membrane protein [Function unknown].	120	57.1	3e-11	62	82	66.67	68.33
GYF_01216	494	gnl|CDD|223232 COG0154, GatA, Asp-tRNAAsn/Glu-tRNAGln amidotransferase A subunit and related amidases [Translation, ribosomal structure and biogenesis].	475	234	2e-70	53	392	75.3	82.11
GYF_01217	327	gnl|CDD|217535 pfam03401, TctC, Tripartite tricarboxylate transporter family receptor. These probable extra-cytoplasmic solute receptors are strongly overrepresented in several beta-proteobacteria. This family, formerly known as Bug - Bordetella uptake gene (bug) product - is a family of bacterial tripartite tricarboxylate receptors of the extracytoplasmic solute binding receptor-dependent transp…	274	230	3e-73	64	273	83.49	98.54
GYF_01218	285	gnl|CDD|224332 COG1414, IclR, Transcriptional regulator [Transcription].	246	133	6e-37	54	236	81.75	95.53
GYF_01219	383	gnl|CDD|238425 cd00829, SCP-x_thiolase, Thiolase domain associated with sterol carrier protein (SCP)-x isoform and related proteins; SCP-2 has multiple roles in intracellular lipid circulation and metabolism. The N-terminal presequence in the SCP-x isoform represents a peroxisomal 3-ketacyl-Coa thiolase specific for branched-chain acyl CoAs, which is proteolytically cleaved from the sterol carrie…	375	224	4e-69	51	378	96.61	99.73
GYF_01220	133	gnl|CDD|216707 pfam01796, DUF35, DUF35 OB-fold domain. This domain has no known function and is found in conserved hypothetical archaeal and bacterial proteins. The domain is approximately 70 amino acids long. The domain is duplicated in a member from Mycobacterium tuberculosis. The structure of a DUF35 representative reveals two long N-terminal helices followed by a rubredoxin-like zinc ribbon d…	66	55.3	6e-11	47	66	45.86	98.48
GYF_01221	328	gnl|CDD|217535 pfam03401, TctC, Tripartite tricarboxylate transporter family receptor. These probable extra-cytoplasmic solute receptors are strongly overrepresented in several beta-proteobacteria. This family, formerly known as Bug - Bordetella uptake gene (bug) product - is a family of bacterial tripartite tricarboxylate receptors of the extracytoplasmic solute binding receptor-dependent transp…	274	299	5e-100	67	274	83.54	100
GYF_01222	697	gnl|CDD|223972 COG1042, COG1042, Acyl-CoA synthetase (NDP forming) [Energy production and conversion].	598	293	4e-89	49	627	88.81	99.5
GYF_01223	66	gnl|CDD|201841 pfam01527, HTH_Tnp_1, Transposase. Transposase proteins are necessary for efficient DNA transposition. This family consists of various E. coli insertion elements and other bacterial transposases some of which are members of the IS3 family.	75	44.3	2e-07	49	63	92.42	84
GYF_01224	123	gnl|CDD|222853 PHA02517, PHA02517, putative transposase OrfB; Reviewed.	277	55.3	4e-10	47	96	76.42	33.94
GYF_01226	174	gnl|CDD|226648 COG4185, COG4185, Uncharacterized protein conserved in bacteria [Function unknown].	187	144	6e-43	54	164	94.25	87.17
GYF_01229	90	gnl|CDD|197775 smart00530, HTH_XRE, Helix-turn-helix XRE-family like proteins.	56	51.4	6e-10	60	50	55.56	89.29
GYF_01230	162	gnl|CDD|218669 pfam05638, DUF796, Protein of unknown function (DUF796). This family consists of several bacterial proteins of unknown function.	131	120	8e-35	62	130	79.63	98.47
GYF_01231	735	gnl|CDD|234183 TIGR03361, VI_Rhs_Vgr, type VI secretion system Vgr family protein. Members of this protein family belong to the Rhs element Vgr protein family (see TIGR01646), but furthermore all are found in genomes with type VI secretion loci. However, members of this protein family, although recognizably correlated to type VI secretion according the partial phylogenetic profiling algorithm, ar…	513	640	0	60	512	69.39	97.66
GYF_01232	361	gnl|CDD|220480 pfam09937, DUF2169, Uncharacterized protein conserved in bacteria (DUF2169). This domain, found in various hypothetical prokaryotic proteins, has no known function.	298	184	1e-54	46	308	84.49	98.99
GYF_01238	766	gnl|CDD|227002 COG4655, COG4655, Predicted membrane protein [Function unknown].	565	101	3e-22	43	446	54.44	72.04
GYF_01239	161	gnl|CDD|203769 pfam07811, TadE, TadE-like protein. The members of this family are similar to a region of the protein product of the bacterial tadE locus. In various bacterial species, the tad locus is closely linked to flp-like genes, which encode proteins required for the production of pili involved in adherence to surfaces. It is thought that the tad loci encode proteins that act to assemble or…	43	52	8e-10	63	43	26.71	100
GYF_01240	190	gnl|CDD|227296 COG4961, TadG, Flp pilus assembly protein TadG [Intracellular trafficking and secretion].	185	62.5	2e-12	63	60	31.58	32.43
GYF_01241	130	gnl|CDD|152701 pfam12266, DUF3613, Protein of unknown function (DUF3613). This family of proteins is found in bacteria. Proteins in this family are typically between 94 and 126 amino acids in length.	65	50.8	2e-09	63	54	40	83.08
GYF_01243	339	gnl|CDD|224975 COG2064, TadC, Flp pilus assembly protein TadC [Cell motility and secretion / Intracellular trafficking and secretion].	320	82.2	8e-18	46	181	53.1	56.25
GYF_01244	323	gnl|CDD|227300 COG4965, TadB, Flp pilus assembly protein TadB [Intracellular trafficking and secretion].	309	137	2e-37	54	183	56.66	59.22
GYF_01245	438	gnl|CDD|227297 COG4962, CpaF, Flp pilus assembly protein, ATPase CpaF [Intracellular trafficking and secretion].	355	397	1e-135	69	350	79.91	97.18
GYF_01246	518	gnl|CDD|227298 COG4963, CpaE, Flp pilus assembly protein, ATPase CpaE [Intracellular trafficking and secretion].	366	91.7	3e-20	42	298	57.34	71.58
GYF_01247	471	gnl|CDD|227299 COG4964, CpaC, Flp pilus assembly protein, secretin CpaC [Intracellular trafficking and secretion].	455	282	4e-89	56	410	81.74	87.03
GYF_01248	349	gnl|CDD|234138 TIGR03177, pilus_cpaB, Flp pilus assembly protein CpaB. Members of this protein family are the CpaB protein of Flp-type pilus assembly. Similar proteins include the FlgA protein of bacterial flagellum biosynthesis.	261	105	4e-26	43	246	68.48	81.23
GYF_01249	160	gnl|CDD|227295 COG4960, CpaA, Flp pilus assembly protein, protease CpaA [Posttranslational modification, protein turnover, chaperones / Intracellular trafficking and secretion].	168	53.1	1e-09	46	98	61.25	57.14
GYF_01250	59	gnl|CDD|226366 COG3847, Flp, Flp pilus assembly protein, pilin Flp [Intracellular trafficking and secretion].	58	41.1	2e-06	66	58	98.31	100
GYF_01251	523	gnl|CDD|202204 pfam02321, OEP, Outer membrane efflux protein. The OEP family (Outer membrane efflux protein) form trimeric channels that allow export of a variety of substrates in Gram negative bacteria. Each member of this family is composed of two repeats. The trimeric channel is composed of a 12 stranded all beta sheet barrel that spans the outer membrane, and a long all helical barrel that sp…	186	75.6	1e-15	46	153	28.49	82.26
GYF_01252	452	gnl|CDD|130902 TIGR01843, type_I_hlyD, type I secretion membrane fusion protein, HlyD family. Type I secretion is an ABC transport process that exports proteins, without cleavage of any signal sequence, from the cytosol to extracellular medium across both inner and outer membranes. The secretion signal is found in the C-terminus of the transported protein. This model represents the adaptor protei…	423	255	2e-79	52	403	87.39	94.56
GYF_01253	605	gnl|CDD|225183 COG2274, SunT, ABC-type bacteriocin/lantibiotic exporters, contain an N-terminal double-glycine peptidase domain [Defense mechanisms].	709	285	4e-86	52	540	87.93	75.46
GYF_01254	997	gnl|CDD|223841 COG0770, MurF, UDP-N-acetylmuramyl pentapeptide synthase [Cell envelope biogenesis, outer membrane].	451	97.8	3e-21	35	415	39.72	84.92
GYF_01255	169	gnl|CDD|188250 TIGR02802, Pal_lipo, peptidoglycan-associated lipoprotein. Members of this protein are Pal (also called OprL), the Peptidoglycan-Associated Lipoprotein of the Tol-Pal system. The system appears to be involved both in the maintenance of outer membrane integrity and in the import of certain organic molecules as nutrients. Members of this family contain a hydrodrophobic lipoprotein si…	104	147	2e-45	70	103	60.95	99.04
GYF_01257	479	gnl|CDD|238112 cd00189, TPR, Tetratricopeptide repeat domain; typically contains 34 amino acids [WLF]-X(2)-[LIM]-[GAS]-X(2)-[YLF]-X(8)-[ASE]-X(3)-[FYL]-X(2)-[ASL]-X(4)-[PKE] is the consensus sequence; found in a variety of organisms including bacteria, cyanobacteria, yeast, fungi, plants, and humans in various subcellular locations; involved in a variety of functions including protein-protein int…	100	66.2	5e-13	48	95	18.79	95
GYF_01258	422	gnl|CDD|225577 COG3034, COG3034, Uncharacterized protein conserved in bacteria [Function unknown].	298	84.4	3e-18	45	132	29.38	42.62
GYF_01259	710	gnl|CDD|234925 PRK01233, glyS, glycyl-tRNA synthetase subunit beta; Validated.	682	761	0	63	695	97.75	97.95
GYF_01260	323	gnl|CDD|225722 COG3181, COG3181, Uncharacterized protein conserved in bacteria [Function unknown].	319	253	1e-81	55	320	99.07	98.75
GYF_01261	119	gnl|CDD|182232 PRK10089, PRK10089, tRNA-binding protein; Provisional.	112	195	6e-65	72	110	92.44	98.21
GYF_01262	425	gnl|CDD|234880 PRK00971, PRK00971, glutaminase; Provisional.	307	417	3e-144	64	307	71.53	100
GYF_01263	299	gnl|CDD|233205 TIGR00950, 2A78, Carboxylate/Amino Acid/Amine Transporter. [Transport and binding proteins, Amino acids, peptides and amines].	260	56.5	2e-09	41	231	75.92	83.08
GYF_01264	286	gnl|CDD|153251 cd07989, LPLAT_AGPAT-like, Lysophospholipid Acyltransferases (LPLATs) of Glycerophospholipid Biosynthesis: AGPAT-like. Lysophospholipid acyltransferase (LPLAT) superfamily member: acyltransferases of de novo and remodeling pathways of glycerophospholipid biosynthesis which catalyze the incorporation of an acyl group from either acylCoAs or acyl-acyl carrier proteins (acylACPs) into…	184	121	5e-33	53	184	62.24	97.28
GYF_01265	306	gnl|CDD|145171 pfam01863, DUF45, Protein of unknown function DUF45. This protein has no known function. Members are found in some archaebacteria, as well as Helicobacter pylori. The proteins are 190-240 amino acids long, with the C terminus being the most conserved region, containing three conserved histidines. This motif is similar to that found in Zinc proteases, suggesting that this family may…	205	141	5e-40	48	244	79.41	99.51
GYF_01266	178	gnl|CDD|234739 PRK00376, lspA, lipoprotein signal peptidase; Reviewed.	160	159	5e-49	68	148	82.58	92.5
GYF_01267	239	gnl|CDD|218884 pfam06078, DUF937, Bacterial protein of unknown function (DUF937). This family consists of several hypothetical bacterial proteins of unknown function.	126	46.9	6e-07	59	49	20.5	38.89
GYF_01268	179	gnl|CDD|225388 COG2832, COG2832, Uncharacterized protein conserved in bacteria [Function unknown].	119	108	5e-30	58	117	64.8	98.32
GYF_01270	216	gnl|CDD|183566 PRK12513, PRK12513, RNA polymerase sigma factor; Provisional.	194	115	2e-31	50	203	93.98	93.3
GYF_01271	294	gnl|CDD|225450 COG2897, SseA, Rhodanese-related sulfurtransferase [Inorganic ion transport and metabolism].	285	267	6e-88	58	266	90.14	91.58
GYF_01272	271	gnl|CDD|234899 PRK01103, PRK01103, formamidopyrimidine/5-formyluracil/ 5-hydroxymethyluracil DNA glycosylase; Validated.	274	373	5e-130	66	274	100	99.64
GYF_01273	629	gnl|CDD|234059 TIGR02917, PEP_TPR_lipo, putative PEP-CTERM system TPR-repeat lipoprotein. This protein family occurs in strictly within a subset of Gram-negative bacterial species with the proposed PEP-CTERM/exosortase system, analogous to the LPXTG/sortase system common in Gram-positive bacteria. This protein occurs in a species if and only if a transmembrane histidine kinase (TIGR02916) and a D…	899	77	1e-14	40	398	58.66	43.72
GYF_01274	180	gnl|CDD|112372 pfam03550, LolB, Outer membrane lipoprotein LolB.	156	59.2	1e-11	43	152	72.22	90.38
GYF_01275	298	gnl|CDD|234731 PRK00343, ipk, 4-diphosphocytidyl-2-C-methyl-D-erythritol kinase; Provisional.	271	304	1e-102	60	273	91.61	96.68
GYF_01277	312	gnl|CDD|234929 PRK01259, PRK01259, ribose-phosphate pyrophosphokinase; Provisional.	309	586	0	87	309	99.04	99.35
GYF_01278	198	gnl|CDD|235534 PRK05618, PRK05618, 50S ribosomal protein L25/general stress protein Ctc; Reviewed.	197	219	5e-72	64	167	84.34	84.26
GYF_01279	263	gnl|CDD|235457 PRK05426, PRK05426, peptidyl-tRNA hydrolase; Provisional.	189	302	3e-103	73	186	70.72	97.88
GYF_01280	602	gnl|CDD|225363 COG2804, PulE, Type II secretory pathway, ATPase PulE/Tfp pilus assembly pathway, ATPase PilB [Cell motility and secretion / Intracellular trafficking and secretion].	500	493	1e-168	60	496	81.4	95.6
GYF_01281	347	gnl|CDD|225364 COG2805, PilT, Tfp pilus assembly protein, pilus retraction ATPase PilT [Cell motility and secretion / Intracellular trafficking and secretion].	353	579	0	79	343	98.85	97.17
GYF_01282	214	gnl|CDD|223736 COG0664, Crp, cAMP-binding proteins - catabolite gene activator and regulatory subunit of cAMP-dependent protein kinases [Signal transduction mechanisms].	214	64.9	4e-13	49	109	50.93	50.93
GYF_01283	378	gnl|CDD|227341 COG5008, PilU, Tfp pilus assembly protein, ATPase PilU [Cell motility and secretion / Intracellular trafficking and secretion].	375	593	0	81	375	99.21	99.73
GYF_01284	314	gnl|CDD|224995 COG2084, MmsB, 3-hydroxyisobutyrate dehydrogenase and related beta-hydroxyacid dehydrogenases [Lipid metabolism].	286	322	5e-109	61	290	92.36	99.65
GYF_01285	159	gnl|CDD|235443 PRK05395, PRK05395, 3-dehydroquinate dehydratase; Provisional.	146	241	5e-82	71	144	90.57	95.21
GYF_01287	266	gnl|CDD|234851 PRK00865, PRK00865, glutamate racemase; Provisional.	261	281	2e-94	59	255	95.11	95.02
GYF_01288	314	gnl|CDD|182990 PRK11139, PRK11139, DNA-binding transcriptional activator GcvA; Provisional.	297	205	1e-63	53	294	93.63	96.3
GYF_01289	441	gnl|CDD|225371 COG2814, AraJ, Arabinose efflux permease [Carbohydrate transport and metabolism].	394	48	5e-06	45	171	37.41	42.13
GYF_01290	76	gnl|CDD|216364 pfam01206, SirA, SirA-like protein.	70	84.9	8e-23	67	70	92.11	98.57
GYF_01291	201	gnl|CDD|225373 COG2816, NPY1, NTP pyrophosphohydrolases containing a Zn-finger, probably nucleic-acid-binding [DNA replication, recombination, and repair].	279	66.6	2e-13	45	95	47.26	31.9
GYF_01292	300	gnl|CDD|236972 PRK11761, cysM, cysteine synthase B; Provisional.	296	606	0	81	300	100	100
GYF_01295	223	gnl|CDD|226163 COG3637, COG3637, Opacity protein and related surface antigens [Cell envelope biogenesis, outer membrane].	199	89	2e-21	37	219	95.96	94.97
GYF_01296	211	gnl|CDD|226932 COG4566, TtrR, Response regulator [Signal transduction mechanisms].	202	226	4e-74	63	200	94.79	99.01
GYF_01297	568	gnl|CDD|226654 COG4191, COG4191, Signal transduction histidine kinase regulating C4-dicarboxylate transport system [Signal transduction mechanisms].	603	92.8	8e-20	46	182	29.93	27.2
GYF_01298	376	gnl|CDD|173847 cd01158, SCAD_SBCAD, Short chain acyl-CoA dehydrogenases and eukaryotic short/branched chain acyl-CoA dehydrogenases. Short chain acyl-CoA dehydrogenase (SCAD). SCAD is a mitochondrial beta-oxidation enzyme. It catalyzes the alpha,beta dehydrogenation of the corresponding trans-enoyl-CoA by FAD, which becomes reduced. The reduced form of SCAD is reoxidized in the oxidative half-rea…	373	491	2e-173	71	371	98.67	99.46
GYF_01299	372	gnl|CDD|132934 cd07023, S49_Sppa_N_C, Signal peptide peptidase A (SppA), a serine protease, has catalytic Ser-Lys dyad. Signal peptide peptidase A (SppA; Peptidase S49; Protease IV): SppA is found in all three domains of life and is involved in the cleavage of signal peptides after their removal from the precursor proteins by signal peptidases. This subfamily contains members with either a single…	208	211	2e-66	58	202	54.3	96.63
GYF_01300	268	gnl|CDD|223620 COG0546, Gph, Predicted phosphatases [General function prediction only].	220	178	1e-54	49	211	77.24	95.91
GYF_01301	473	gnl|CDD|233080 TIGR00665, DnaB, replicative DNA helicase. This model describes the helicase DnaB, a homohexameric protein required for DNA replication. The homohexamer can form a ring around a single strand of DNA near a replication fork. An intein of > 400 residues is found at a conserved location in DnaB of Synechocystis PCC6803, Rhodothermus marinus (both experimentally confirmed), and Mycobac…	434	691	0	75	440	93.02	99.77
GYF_01302	150	gnl|CDD|234659 PRK00137, rplI, 50S ribosomal protein L9; Reviewed.	147	154	5e-48	70	148	98.67	100
GYF_01303	93	gnl|CDD|178997 PRK00391, rpsR, 30S ribosomal protein S18; Reviewed.	79	117	2e-35	73	79	84.95	100
GYF_01304	125	gnl|CDD|179034 PRK00453, rpsF, 30S ribosomal protein S6; Reviewed.	108	156	1e-49	73	105	83.2	97.22
GYF_01305	375	gnl|CDD|235839 PRK06598, PRK06598, aspartate-semialdehyde dehydrogenase; Reviewed.	369	738	0	78	372	99.2	99.46
GYF_01306	447	gnl|CDD|233168 TIGR00883, 2A0106, metabolite-proton symporter. This model represents the metabolite:H+ symport subfamily of the major facilitator superfamily (pfam00083), including citrate-H+ symporters, dicarboxylate:H+ symporters, the proline/glycine-betaine transporter ProP, etc [Transport and binding proteins, Unknown substrate].	394	226	8e-69	53	396	87.47	100
GYF_01307	431	gnl|CDD|224509 COG1593, DctQ, TRAP-type C4-dicarboxylate transport system, large permease component [Carbohydrate transport and metabolism].	379	277	8e-89	56	376	87.01	98.15
GYF_01308	159	gnl|CDD|218009 pfam04290, DctQ, Tripartite ATP-independent periplasmic transporters, DctQ component. The function of the members of this family is unknown, but DctQ homologues are invariably found in the tripartite ATP-independent periplasmic transporters.	133	70.3	9e-16	47	133	83.65	100
GYF_01309	350	gnl|CDD|224553 COG1638, DctP, TRAP-type C4-dicarboxylate transport system, periplasmic component [Carbohydrate transport and metabolism].	332	104	2e-25	43	321	90.29	93.98
GYF_01310	312	gnl|CDD|187549 cd05238, Gne_like_SDR_e, Escherichia coli Gne (a nucleoside-diphosphate-sugar 4-epimerase)-like, extended (e) SDRs. Nucleoside-diphosphate-sugar 4-epimerase has the characteristic active site tetrad and NAD-binding motif of the extended SDR, and is related to more specifically defined epimerases such as UDP-glucose 4 epimerase (aka UDP-galactose-4-epimerase), which catalyzes the NA…	305	244	1e-78	52	306	97.76	100
GYF_01311	272	gnl|CDD|226149 COG3622, Hfi, Hydroxypyruvate isomerase [Carbohydrate transport and metabolism].	260	183	7e-56	48	257	91.18	97.31
GYF_01312	295	gnl|CDD|224995 COG2084, MmsB, 3-hydroxyisobutyrate dehydrogenase and related beta-hydroxyacid dehydrogenases [Lipid metabolism].	286	236	9e-76	62	285	95.93	99.3
GYF_01313	573	gnl|CDD|234861 PRK00911, PRK00911, dihydroxy-acid dehydratase; Provisional.	552	855	0	68	558	97.03	100
GYF_01314	232	gnl|CDD|224715 COG1802, GntR, Transcriptional regulators [Transcription].	230	132	4e-37	47	218	93.53	94.78
GYF_01315	315	gnl|CDD|234835 PRK00779, PRK00779, ornithine carbamoyltransferase; Provisional.	304	540	0	71	304	96.19	100
GYF_01316	400	gnl|CDD|235056 PRK02627, PRK02627, acetylornithine aminotransferase; Provisional.	396	655	0	76	389	97.25	97.73
GYF_01317	125	gnl|CDD|235355 PRK05163, rpsL, 30S ribosomal protein S12; Validated.	124	254	7e-88	90	124	99.2	100
GYF_01318	157	gnl|CDD|235398 PRK05302, PRK05302, 30S ribosomal protein S7; Validated.	156	280	3e-97	85	157	100	100
GYF_01319	702	gnl|CDD|234569 PRK00007, PRK00007, elongation factor G; Reviewed.	693	1422	0	86	702	100	100
GYF_01321	275	gnl|CDD|199898 cd11297, LabA_like_N_1, Uncharacterized subfamily of N-terminal LabA-like domains. This N-terminal domain is found in a well conserved group of mainly bacterial proteins with no defined function, which contain a C-terminal LabA_like_C domain. LabA from Synechococcus elongatus PCC 7942, (which does not contain this C-terminal domain), has been shown to play a role in cyanobacterial …	133	245	8e-82	85	132	48	99.25
GYF_01323	226	gnl|CDD|224552 COG1637, COG1637, Predicted nuclease of the RecB family [DNA replication, recombination, and repair].	253	75.1	2e-16	60	83	36.73	32.81
GYF_01324	577	gnl|CDD|223288 COG0210, UvrD, Superfamily I DNA and RNA helicases [DNA replication, recombination, and repair].	655	119	3e-28	40	318	50.95	46.87
GYF_01325	642	gnl|CDD|226121 COG3593, COG3593, Predicted ATP-dependent endonuclease of the OLD family [DNA replication, recombination, and repair].	581	101	1e-22	39	376	52.96	61.45
GYF_01326	73	gnl|CDD|114641 pfam05930, Phage_AlpA, Prophage CP4-57 regulatory protein (AlpA). This family consists of several short bacterial and phage proteins which are related to the E. coli protein AlpA. AlpA suppress two phenotypes of a delta lon protease mutant, overproduction of capsular polysaccharide and sensitivity to UV light. Several of the sequences in this family are thought to be DNA-binding pr…	51	57.3	2e-12	64	56	76.71	98.04
GYF_01327	382	gnl|CDD|221189 pfam11726, DUF3296, Protein of unknown function (DUF3296). This family is expressed in Gammaproteobacteria. One of the E coli members is annotated as yagK, but otherwise the function is not known.	176	65	2e-12	37	164	40.31	90.91
GYF_01329	422	gnl|CDD|238416 cd00801, INT_P4, Bacteriophage P4 integrase. P4-like integrases are found in temperate bacteriophages, integrative plasmids, pathogenicity and symbiosis islands, and other mobile genetic elements. They share the same fold in their catalytic domain and the overall reaction mechanism with the superfamily of DNA breaking-rejoining enzymes. The P4 integrase mediates integrative and exc…	357	99.6	3e-23	35	408	90.52	97.76
GYF_01331	355	gnl|CDD|143407 cd07088, ALDH_LactADH-AldA, Escherichia coli lactaldehyde dehydrogenase AldA-like. Lactaldehyde dehydrogenase from Escherichia coli (AldA, LactADH, EC=1.2.1.22), an NAD(+)-dependent enzyme involved in the metabolism of L-fucose and L-rhamnose, and other similar sequences are present in this CD.	468	473	3e-165	67	357	100	76.28
GYF_01332	77	gnl|CDD|143407 cd07088, ALDH_LactADH-AldA, Escherichia coli lactaldehyde dehydrogenase AldA-like. Lactaldehyde dehydrogenase from Escherichia coli (AldA, LactADH, EC=1.2.1.22), an NAD(+)-dependent enzyme involved in the metabolism of L-fucose and L-rhamnose, and other similar sequences are present in this CD.	468	130	4e-37	72	74	96.1	15.81
GYF_01333	433	gnl|CDD|219516 pfam07690, MFS_1, Major Facilitator Superfamily.	346	69.8	5e-13	39	330	76.21	92.49
GYF_01334	416	gnl|CDD|239432 cd03316, MR_like, Mandelate racemase (MR)-like subfamily of the enolase superfamily. Enzymes of this subgroup share three conserved carboxylate ligands for the essential divalent metal ion (usually Mg2+), two aspartates and a glutamate, and conserved catalytic residues, a Lys-X-Lys motif and a conserved histidine-aspartate dyad. Members of the MR subgroup are mandelate racemase, D-…	357	385	4e-131	56	374	88.94	100
GYF_01335	537	gnl|CDD|235000 PRK02106, PRK02106, choline dehydrogenase; Validated.	560	584	0	58	550	100	95.89
GYF_01336	321	gnl|CDD|238208 cd00342, gram_neg_porins, Porins form aqueous channels for the diffusion of small hydrophillic molecules across the outer membrane. Individual 16-strand anti-parallel beta-barrels form a central pore, and trimerizes thru mainly hydrophobic interactions at the interface. Trimers are stabilized by hytrophillic clamping of Loop L2. Loop 3 bends into the pore, creating an elliptical co…	329	110	1e-27	35	336	90.65	98.18
GYF_01337	254	gnl|CDD|224332 COG1414, IclR, Transcriptional regulator [Transcription].	246	139	2e-39	52	249	94.49	99.59
GYF_01339	200	gnl|CDD|211840 TIGR03566, FMN_reduc_MsuE, FMN reductase, MsuE subfamily. Members of this protein family use NAD(P)H to reduce FMN and regenerate FMNH2. Members include the NADH-dependent enzyme MsuE from Pseudomonas aeruginosa, which serves as a partner to an FMNH2-dependent alkanesulfonate monooxygenase. The NADP-dependent enzyme from E. coli is outside the scope of this model.	174	194	2e-62	72	167	83.5	95.98
GYF_01340	429	gnl|CDD|173852 cd01163, DszC, Dibenzothiophene (DBT) desulfurization enzyme C. DszC is a flavin reductase dependent enzyme, which catalyzes the first two steps of DBT desulfurization in mesophilic bacteria. DszC converts DBT to DBT-sulfoxide, which is then converted to DBT-sulfone. Bacteria with this enzyme are candidates for the removal of organic sulfur compounds from fossil fuels, which pollut…	377	336	2e-111	55	381	87.41	100
GYF_01341	418	gnl|CDD|225114 COG2204, AtoC, Response regulator containing CheY-like receiver, AAA-type ATPase, and DNA-binding domains [Signal transduction mechanisms].	464	274	9e-87	61	314	75.12	64.01
GYF_01342	399	gnl|CDD|132604 TIGR03565, alk_sulf_monoox, alkanesulfonate monooxygenase, FMNH(2)-dependent. Members of this protein family are monooxygenases that catalyze desulfonation of aliphatic sulfonates such as methane sulfonate. This enzyme uses reduced FMN, although various others members of the same luciferase-like monooxygenase family (pfam00296) are F420-dependent enzymes [Central intermediary metab…	346	618	0	81	346	86.72	100
GYF_01344	333	gnl|CDD|238208 cd00342, gram_neg_porins, Porins form aqueous channels for the diffusion of small hydrophillic molecules across the outer membrane. Individual 16-strand anti-parallel beta-barrels form a central pore, and trimerizes thru mainly hydrophobic interactions at the interface. Trimers are stabilized by hytrophillic clamping of Loop L2. Loop 3 bends into the pore, creating an elliptical co…	329	147	1e-40	38	336	93.69	100
GYF_01346	770	gnl|CDD|237586 PRK14016, PRK14016, cyanophycin synthetase; Provisional.	727	872	0	61	760	97.27	98.07
GYF_01347	860	gnl|CDD|237586 PRK14016, PRK14016, cyanophycin synthetase; Provisional.	727	1047	0	71	728	83.14	100
GYF_01348	191	gnl|CDD|151580 pfam11136, DUF2889, Protein of unknown function (DUF2889). This bacterial family of proteins has no known function.	117	142	4e-43	57	125	65.45	100
GYF_01349	208	gnl|CDD|237775 PRK14642, PRK14642, hypothetical protein; Provisional.	197	258	5e-87	75	204	98.08	96.45
GYF_01350	500	gnl|CDD|236410 PRK09202, nusA, transcription elongation factor NusA; Validated.	470	566	0	73	477	95.4	100
GYF_01351	962	gnl|CDD|235401 PRK05306, infB, translation initiation factor IF-2; Validated.	746	1022	0	78	593	61.64	78.28
GYF_01352	126	gnl|CDD|234787 PRK00521, rbfA, ribosome-binding factor A; Validated.	120	152	5e-48	70	115	89.68	95.83
GYF_01353	322	gnl|CDD|234986 PRK01851, truB, tRNA pseudouridine synthase B; Provisional.	303	480	8e-171	69	307	95.03	99.67
GYF_01354	610	gnl|CDD|224138 COG1217, TypA, Predicted membrane GTPase involved in stress response [Signal transduction mechanisms].	603	1009	0	78	608	99.67	100
GYF_01356	416	gnl|CDD|213620 TIGR01433, CyoA, cytochrome o ubiquinol oxidase subunit II. This enzyme catalyzes the oxidation of ubiquinol with the concomitant reduction of molecular oxygen to water. This acts as the terminal electron acceptor in the respiratory chain. Subunit II is responsible for binding and oxidation of the ubiquinone substrate. This sequence is closely related to QoxA, which oxidizes quinol…	226	316	5e-106	65	250	59.86	95.13
GYF_01357	675	gnl|CDD|131890 TIGR02843, CyoB, cytochrome o ubiquinol oxidase, subunit I. Cytochrome o terminal oxidase complex is the component of the aerobic respiratory chain which reacts with oxygen, reducing it to water with the concomitant transport of 4 protons across the membrane. Also known as the cytochrome bo complex, cytochrome o ubiquinol oxidase contains four subunits, two heme b cofactors and a c…	646	993	0	80	650	96.15	100
GYF_01358	216	gnl|CDD|131889 TIGR02842, CyoC, cytochrome o ubiquinol oxidase, subunit III. Cytochrome o terminal oxidase complex is the component of the aerobic respiratory chain which reacts with oxygen, reducing it to water with the concomitant transport of 4 protons across the membrane. Also known as the cytochrome bo complex, cytochrome o ubiquinol oxidase contains four subunits, two heme b cofactors and a…	180	251	2e-84	77	177	81.94	98.33
GYF_01359	132	gnl|CDD|225667 COG3125, CyoD, Heme/copper-type cytochrome/quinol oxidase, subunit 4 [Energy production and conversion].	111	116	1e-33	73	113	85.61	100
GYF_01360	142	gnl|CDD|234018 TIGR02799, thio_ybgC, tol-pal system-associated acyl-CoA thioesterase. The tol-pal system consists of five critical genes. Inner membrane proteins TolQ and TolR convert protomotive force to energy that is transduced through TolA to an outer membrane complex of TolB and Pal. The system is known to be required to maintain outer membrane integrity. In a system with several homologous …	126	161	3e-51	65	127	89.44	96.03
GYF_01361	232	gnl|CDD|131843 TIGR02796, tolQ, TolQ protein. TolQ is one of the essential components of the Tol-Pal system. Together with TolR, it harnesses protonmotive force to energize TolA, which spans the periplasm to reach the complex of TolB and Pal at the outer member. The tol-pal system proves to be important for maintaining outer membrane integrity. Gene pairs similar to the TolQ and TolR gene pair of…	215	269	8e-91	68	216	92.67	100
GYF_01362	146	gnl|CDD|223917 COG0848, ExbD, Biopolymer transport protein [Intracellular trafficking and secretion].	137	94.2	1e-24	45	143	96.58	95.62
GYF_01363	413	gnl|CDD|221924 pfam13103, TonB_2, TonB C terminal. This family contains TonB members that are not captured by pfam03544.	83	79.7	4e-18	48	84	20.1	100
GYF_01364	677	gnl|CDD|237865 PRK14951, PRK14951, DNA polymerase III subunits gamma and tau; Provisional.	618	602	0	86	366	54.06	59.06
GYF_01365	116	gnl|CDD|234669 PRK00153, PRK00153, hypothetical protein; Validated.	104	94.1	2e-25	76	71	60.34	68.27
GYF_01366	197	gnl|CDD|234616 PRK00076, recR, recombination protein RecR; Reviewed.	196	304	3e-105	73	194	98.48	98.47
GYF_01367	342	gnl|CDD|226904 COG4521, TauA, ABC-type taurine transport system, periplasmic component [Inorganic ion transport and metabolism].	334	312	4e-104	60	311	90.94	91.62
GYF_01368	302	gnl|CDD|213260 cd03293, ABC_NrtD_SsuB_transporters, ATP-binding cassette domain of the nitrate and sulfonate transporters. NrtD and SsuB are the ATP-binding subunits of the bacterial ABC-type nitrate and sulfonate transport systems, respectively. ABC transporters are a large family of proteins involved in the transport of a wide variety of different compounds, like sugars, ions, peptides, and mor…	220	332	4e-114	70	222	73.51	100
GYF_01369	315	gnl|CDD|182276 PRK10160, PRK10160, taurine transporter subunit; Provisional.	275	209	4e-65	71	233	72.38	82.91
GYF_01370	338	gnl|CDD|214007 cd12808, Esterase_713_like-1, Uncharacterized enzymes similar to novel bacterial esterase that cleaves esters on halogenated cyclic compounds. This family contains uncharacterized proteins similar to a novel bacterial esterase (Alcaligenes esterase 713) with the alpha/beta hydrolase fold but does not contain the GXSXXG pentapeptide around the active site serine residue as commonly …	309	353	1e-120	64	312	89.64	100
GYF_01371	327	gnl|CDD|217535 pfam03401, TctC, Tripartite tricarboxylate transporter family receptor. These probable extra-cytoplasmic solute receptors are strongly overrepresented in several beta-proteobacteria. This family, formerly known as Bug - Bordetella uptake gene (bug) product - is a family of bacterial tripartite tricarboxylate receptors of the extracytoplasmic solute binding receptor-dependent transp…	274	282	2e-93	65	274	83.79	100
GYF_01372	328	gnl|CDD|176109 cd08417, PBP2_Nitroaromatics_like, The C-terminal substrate binding domain of LysR-type transcriptional regulators that involved in the catabolism of nitroaromatic/naphthalene compounds and that of related regulators; contains the type 2 periplasmic binding fold. This CD includes the C-terminal substrate binding domain of LysR-type transcriptional regulators involved in the catabol…	200	114	5e-30	42	178	54.27	88.5
GYF_01373	390	gnl|CDD|234642 PRK00112, tgt, queuine tRNA-ribosyltransferase; Provisional.	366	719	0	75	382	97.95	98.91
GYF_01374	261	gnl|CDD|187644 cd08940, HBDH_SDR_c, d-3-hydroxybutyrate dehydrogenase (HBDH), classical (c) SDRs. DHBDH, an NAD+ -dependent enzyme, catalyzes the interconversion of D-3-hydroxybutyrate and acetoacetate. It is a classical SDR, with the canonical NAD-binding motif and active site tetrad. SDRs are a functionally diverse family of oxidoreductases that have a single domain with a structurally conserve…	258	400	5e-141	77	258	98.85	100
GYF_01375	321	gnl|CDD|221720 pfam12697, Abhydrolase_6, Alpha/beta hydrolase family. This family contains alpha/beta hydrolase enzymes of diverse specificity.	187	64.4	2e-12	31	262	81.62	99.47
GYF_01376	749	gnl|CDD|223394 COG0317, SpoT, Guanosine polyphosphate pyrophosphohydrolases/synthetases [Signal transduction mechanisms / Transcription].	701	726	0	60	727	96.53	98.29
GYF_01377	709	gnl|CDD|236729 PRK10636, PRK10636, putative ABC transporter ATP-binding protein; Provisional.	638	640	0	62	670	93.65	99.37
GYF_01378	419	gnl|CDD|236579 PRK09585, anmK, anhydro-N-acetylmuramic acid kinase; Reviewed.	365	418	4e-144	58	405	96.42	100
GYF_01379	327	gnl|CDD|179854 PRK04457, PRK04457, spermidine synthase; Provisional.	262	92.4	9e-22	49	144	43.43	53.05
GYF_01382	133	gnl|CDD|218519 pfam05239, PRC, PRC-barrel domain. The PRC-barrel is an all beta barrel domain found in photosystem reaction centre subunit H of the purple bacteria and RNA metabolism proteins of the RimM group. PRC-barrels are approximately 80 residues long, and found widely represented in bacteria, archaea and plants. This domain is also present at the carboxyl terminus of the pan-bacterial prot…	78	46.2	1e-07	59	73	53.38	89.74
GYF_01388	375	gnl|CDD|143502 cd06829, PLPDE_III_CANSDC, Type III Pyridoxal 5-phosphate (PLP)-Dependent Enzyme Carboxynorspermidine Decarboxylase. Carboxynorspermidine decarboxylase (CANSDC) catalyzes the decarboxylation of carboxynorspermidine, the last step in the biosynthesis of norspermidine. It is homologous to eukaryotic ornithine decarboxylase (ODC) and diaminopimelate decarboxylase (DapDC), which are fo…	346	516	0	64	345	90.93	99.42
GYF_01389	422	gnl|CDD|224662 COG1748, LYS9, Saccharopine dehydrogenase and related proteins [Amino acid transport and metabolism].	389	390	8e-133	57	404	94.55	96.14
GYF_01391	195	gnl|CDD|222034 pfam13302, Acetyltransf_3, Acetyltransferase (GNAT) domain. This domain catalyzes N-acetyltransferase reactions.	136	143	7e-43	52	144	72.82	100
GYF_01392	217	gnl|CDD|233333 TIGR01262, maiA, maleylacetoacetate isomerase. Maleylacetoacetate isomerase is an enzyme of tyrosine and phenylalanine catabolism. It requires glutathione and belongs by homology to the zeta family of glutathione S-transferases. The enzyme (EC 5.2.1.2) is described as active also on maleylpyruvate, and the example from a Ralstonia sp. catabolic plasmid is described as a maleylpyruv…	210	256	1e-85	63	196	89.86	90.95
GYF_01393	323	gnl|CDD|182813 PRK10888, PRK10888, octaprenyl diphosphate synthase; Provisional.	323	346	8e-118	70	315	97.21	97.52
GYF_01394	155	gnl|CDD|153099 cd00907, Bacterioferritin, Bacterioferritin, ferritin-like diiron-binding domain. Bacterioferritins, also known as cytochrome b1, are members of a broad superfamily of ferritin-like diiron-carboxylate proteins. Similar to ferritin in architecture, Bfr forms an oligomer of 24 subunits that assembles to form a hollow sphere with 432 symmetry. Up to 12 heme cofactor groups (iron proto…	153	189	2e-61	66	154	98.71	100
GYF_01395	470	gnl|CDD|182727 PRK10783, mltD, membrane-bound lytic murein transglycosylase D; Provisional.	456	234	1e-70	51	407	85.11	85.53
GYF_01396	393	gnl|CDD|143493 cd06819, PLPDE_III_LS_D-TA, Type III Pyridoxal 5-phosphate (PLP)-Dependent Enzyme Low Specificity D-Threonine Aldolase. Low specificity D-threonine aldolase (Low specificity D-TA, EC 4.3.1.18), encoded by dtaAS gene from Arthrobacter sp. strain DK-38, is the prototype of this subfamily. Low specificity D-TAs are fold type III PLP-dependent enzymes that catalyze the interconversion …	358	399	7e-137	63	377	95.67	100
GYF_01397	557	gnl|CDD|236541 PRK09496, trkA, potassium transporter peripheral membrane component; Reviewed.	453	461	3e-157	64	429	77.02	91.17
GYF_01398	488	gnl|CDD|182698 PRK10750, PRK10750, potassium transporter; Provisional.	483	269	3e-83	63	453	91.8	91.93
GYF_01400	517	gnl|CDD|237942 PRK15317, PRK15317, alkyl hydroperoxide reductase subunit F; Provisional.	517	945	0	85	517	100	99.42
GYF_01401	191	gnl|CDD|211789 TIGR03137, AhpC, peroxiredoxin. This peroxiredoxin (AhpC, alkylhydroperoxide reductase subunit C) is one subunit of a two-subunit complex with subunit F(TIGR03140). Usually these are found as an apparent operon. The gene has been characterized in Bacteroides fragilis where it is important in oxidative stress defense. This gene contains two invariant cysteine residues, one near the …	187	343	1e-120	80	191	100	100
GYF_01403	495	gnl|CDD|227628 COG5316, COG5316, Uncharacterized conserved protein [Function unknown].	421	240	6e-73	46	451	89.29	97.39
GYF_01404	116	gnl|CDD|239332 cd03034, ArsC_ArsC, Arsenate Reductase (ArsC) family, ArsC subfamily; arsenic reductases similar to that encoded by arsC on the R733 plasmid of Escherichia coli. E. coli ArsC catalyzes the reduction of arsenate [As(V)] to arsenite [As(III)], the first step in the detoxification of arsenic, using reducing equivalents derived from glutathione (GSH) via glutaredoxin (GRX). ArsC contai…	112	137	3e-42	66	111	93.97	99.11
GYF_01405	149	gnl|CDD|224439 COG1522, Lrp, Transcriptional regulators [Transcription].	154	157	5e-49	67	150	100	96.75
GYF_01407	282	gnl|CDD|225203 COG2321, COG2321, Predicted metalloprotease [General function prediction only].	295	308	4e-104	60	292	98.23	97.97
GYF_01408	312	gnl|CDD|153251 cd07989, LPLAT_AGPAT-like, Lysophospholipid Acyltransferases (LPLATs) of Glycerophospholipid Biosynthesis: AGPAT-like. Lysophospholipid acyltransferase (LPLAT) superfamily member: acyltransferases of de novo and remodeling pathways of glycerophospholipid biosynthesis which catalyze the incorporation of an acyl group from either acylCoAs or acyl-acyl carrier proteins (acylACPs) into…	184	86.9	2e-20	53	88	28.21	47.28
GYF_01409	315	gnl|CDD|226955 COG4589, COG4589, Predicted CDP-diglyceride synthetase/phosphatidate cytidylyltransferase [General function prediction only].	303	335	8e-114	67	291	92.38	94.39
GYF_01410	332	gnl|CDD|133415 cd04788, HTH_NolA-AlbR, Helix-Turn-Helix DNA binding domain of the transcription regulators NolA and AlbR. Helix-turn-helix (HTH) transcription regulators NolA and AlbR, N-terminal domain. In Bradyrhizobium (Arachis) sp. NC92, NolA is required for efficient nodulation of host plants. In Xanthomonas albilineans, AlbR regulates the expression of the pathotoxin, albicidin. These prote…	96	107	1e-28	70	83	25	86.46
GYF_01411	286	gnl|CDD|225852 COG3315, COG3315, O-Methyltransferase involved in polyketide biosynthesis [Secondary metabolites biosynthesis, transport, and catabolism].	297	108	3e-27	41	280	96.5	93.27
GYF_01412	172	gnl|CDD|216007 pfam00583, Acetyltransf_1, Acetyltransferase (GNAT) family. This family contains proteins with N-acetyltransferase functions such as Elp3-related proteins.	80	56.5	5e-11	53	75	41.86	93.75
GYF_01413	171	gnl|CDD|234985 PRK01842, PRK01842, hypothetical protein; Provisional.	149	117	4e-33	57	142	79.53	91.28
GYF_01415	140	gnl|CDD|220903 pfam10908, DUF2778, Protein of unknown function (DUF2778). This is a bacterial family of uncharacterized proteins.	121	155	1e-48	61	120	85.71	99.17
GYF_01416	661	gnl|CDD|235366 PRK05218, PRK05218, heat shock protein 90; Provisional.	613	962	0	72	663	99.85	100
GYF_01417	313	gnl|CDD|183679 PRK12682, PRK12682, transcriptional regulator CysB-like protein; Reviewed.	309	541	0	83	309	98.72	100
GYF_01418	385	gnl|CDD|181642 PRK09082, PRK09082, methionine aminotransferase; Validated.	386	664	0	74	386	100	100
GYF_01419	650	gnl|CDD|163652 cd07409, MPP_CD73_N, CD73 ecto-5'-nucleotidase and related proteins, N-terminal metallophosphatase domain. CD73 is a mammalian ecto-5'-nucleotidase expressed in endothelial cells and lymphocytes that catalyzes the conversion of 5'-AMP to adenosine in the final step of a pathway that generates adenosine from ATP. This pathway also includes a CD39 nucleoside triphosphate dephosphoryl…	281	344	3e-113	58	300	46.15	100
GYF_01420	648	gnl|CDD|163652 cd07409, MPP_CD73_N, CD73 ecto-5'-nucleotidase and related proteins, N-terminal metallophosphatase domain. CD73 is a mammalian ecto-5'-nucleotidase expressed in endothelial cells and lymphocytes that catalyzes the conversion of 5'-AMP to adenosine in the final step of a pathway that generates adenosine from ATP. This pathway also includes a CD39 nucleoside triphosphate dephosphoryl…	281	366	1e-121	59	300	46.3	100
GYF_01421	273	gnl|CDD|234322 TIGR03709, PPK2_rel_1, polyphosphate:nucleotide phosphotransferase, PPK2 family. Members of this protein family belong to the polyphosphate kinase 2 (PPK2) family, which is not related in sequence to PPK1. While PPK1 tends to act in the biosynthesis of polyphosphate, or poly(P), members of the PPK2 family tend to use the terminal phosphate of poly(P) to regenerate ATP or GTP from t…	264	381	2e-133	67	263	95.6	99.24
GYF_01422	522	gnl|CDD|183285 PRK11712, PRK11712, ribonuclease G; Provisional.	489	534	0	68	495	94.64	99.39
GYF_01423	226	gnl|CDD|179341 PRK01839, PRK01839, Maf-like protein; Reviewed.	209	233	1e-76	66	203	88.5	92.82
GYF_01424	157	gnl|CDD|234634 PRK00103, PRK00103, rRNA large subunit methyltransferase; Provisional.	157	229	4e-77	68	156	98.73	99.36
GYF_01426	1224	gnl|CDD|217990 pfam04257, Exonuc_V_gamma, Exodeoxyribonuclease V, gamma subunit. The Exodeoxyribonuclease V enzyme is a multi-subunit enzyme comprised of the proteins RecB, RecC (this family) and RecD. This enzyme plays an important role in homologous genetic recombination, repair of double strand DNA breaks resistance to UV irradiation and chemical DNA-damage. The enzyme (EC:3.1.11.5) catalyzes …	756	655	0	52	871	70.51	98.54
GYF_01429	874	gnl|CDD|234701 PRK00252, alaS, alanyl-tRNA synthetase; Reviewed.	865	1398	0	72	875	99.31	99.77
GYF_01431	641	gnl|CDD|238416 cd00801, INT_P4, Bacteriophage P4 integrase. P4-like integrases are found in temperate bacteriophages, integrative plasmids, pathogenicity and symbiosis islands, and other mobile genetic elements. They share the same fold in their catalytic domain and the overall reaction mechanism with the superfamily of DNA breaking-rejoining enzymes. The P4 integrase mediates integrative and exc…	357	313	4e-100	56	379	59.13	100
GYF_01434	70	gnl|CDD|225848 COG3311, AlpA, Predicted transcriptional regulator [Transcription].	70	79.7	6e-21	55	69	98.57	98.57
GYF_01435	291	gnl|CDD|224113 COG1192, Soj, ATPases involved in chromosome partitioning [Cell division and chromosome partitioning].	259	133	9e-37	51	244	83.51	91.51
GYF_01437	551	gnl|CDD|213858 TIGR03764, ICE_PFGI_1_parB, integrating conjugative element, PFGI_1 class, ParB family protein. Members of this protein family carry the ParB-type nuclease domain and are found in integrating conjugative elements (ICE) in the same class as PFGI-1 of Pseudomonas fluorescens Pf-5.	258	449	1e-155	79	263	47.73	100
GYF_01438	186	gnl|CDD|221023 pfam11198, DUF2857, Protein of unknown function (DUF2857). This is a bacterial family of uncharacterized proteins.	181	234	3e-78	69	181	96.24	100
GYF_01440	260	gnl|CDD|204089 pfam08900, DUF1845, Domain of unknown function (DUF1845). This family of proteins are functionally uncharacterized.	217	303	2e-103	76	217	83.46	100
GYF_01441	175	gnl|CDD|151799 pfam11358, DUF3158, Protein of unknown function (DUF3158). Some members in this family of proteins are annotated as integrase regulator R however this cannot be confirmed. This family of proteins with unknown function appear to be restricted to Proteobacteria.	160	208	2e-68	80	157	89.71	97.5
GYF_01442	146	gnl|CDD|169261 PRK08182, PRK08182, single-stranded DNA-binding protein; Provisional.	148	233	7e-79	89	119	81.51	80.41
GYF_01444	670	gnl|CDD|236078 PRK07726, PRK07726, DNA topoisomerase III; Provisional.	658	1074	0	65	648	96.42	97.42
GYF_01446	251	gnl|CDD|218102 pfam04471, Mrr_cat, Restriction endonuclease. Prokaryotic family found in type II restriction enzymes containing the hallmark (D/E)-(D/E)XK active site. Presence of catalytic residues implicates this region in the enzymatic cleavage of DNA.	115	91.1	1e-22	64	102	40.24	86.09
GYF_01447	312	gnl|CDD|225382 COG2826, Tra8, Transposase and inactivated derivatives, IS30 family [DNA replication, recombination, and repair].	318	246	7e-79	58	297	94.87	88.99
GYF_01449	116	gnl|CDD|100007 cd06150, YjgF_YER057c_UK114_like_2, This group of proteins belong to a large family of YjgF/YER057c/UK114-like proteins present in bacteria, archaea, and eukaryotes with no definitive function. The conserved domain is similar in structure to chorismate mutase but there is no sequence similarity and no functional connection. Members of this family have been implicated in isoleucine …	105	160	3e-51	76	105	90.52	100
GYF_01450	1167	gnl|CDD|236404 PRK09193, PRK09193, indolepyruvate ferredoxin oxidoreductase; Validated.	1165	1939	0	71	1171	100	99.31
GYF_01451	412	gnl|CDD|234819 PRK00711, PRK00711, D-amino acid dehydrogenase small subunit; Validated.	416	450	1e-155	61	418	99.76	99.28
GYF_01452	256	gnl|CDD|132035 TIGR02990, ectoine_eutA, ectoine utilization protein EutA. Members of this protein family are EutA, a predicted arylmalonate decarboxylase found in a conserved ectoine utilization operon of species that include Sinorhizobium meliloti 1021 (where it is known to be induced by ectoine), Mesorhizobium loti and Silicibacter pomeroyi. It is missing from two other species with the other e…	239	182	4e-56	56	234	91.41	97.49
GYF_01453	370	gnl|CDD|107263 cd06268, PBP1_ABC_transporter_LIVBP_like, Periplasmic binding domain of ATP-binding cassette transporter-like systems that belong to the type I periplasmic binding fold protein superfamily. Periplasmic binding domain of ATP-binding cassette transporter-like systems that belong to the type I periplasmic binding fold protein superfamily. They are mostly present in archaea and eubacte…	298	175	3e-51	51	289	76.22	95.97
GYF_01454	297	gnl|CDD|119324 cd06582, TM_PBP1_LivH_like, Transmembrane subunit (TM) of Escherichia coli LivH and related proteins. LivH is one of two TMs of the E. coli LIV-1/LS transporter, a Periplasmic Binding Protein (PBP)-dependent ATP-Binding Cassette (ABC) transporter involved in the uptake of branched-chain amino acids (AAs). These types of transporters generally bind type 1 PBPs. PBP-dependent ABC tra…	272	92.9	7e-22	51	277	92.93	97.43
GYF_01455	295	gnl|CDD|119323 cd06581, TM_PBP1_LivM_like, Transmembrane subunit (TM) of Escherichia coli LivM and related proteins. LivM is one of two TMs of the E. coli LIV-1/LS transporter, a Periplasmic Binding Protein (PBP)-dependent ATP-Binding Cassette (ABC) transporter involved in the uptake of branched-chain amino acids (AAs). These types of transporters generally bind type 1 PBPs. PBP-dependent ABC tra…	268	166	3e-49	52	277	93.56	99.63
GYF_01456	259	gnl|CDD|223488 COG0411, LivG, ABC-type branched-chain amino acid transport systems, ATPase component [Amino acid transport and metabolism].	250	230	1e-74	62	250	96.14	99.6
GYF_01457	241	gnl|CDD|213191 cd03224, ABC_TM1139_LivF_branched, ATP-binding cassette domain of branched-chain amino acid transporter. LivF (TM1139) is part of the LIV-I bacterial ABC-type two-component transport system that imports neutral, branched-chain amino acids. The E. coli branched-chain amino acid transporter comprises a heterodimer of ABC transporters (LivF and LivG), a heterodimer of six-helix TM dom…	222	271	3e-91	70	224	92.95	99.55
GYF_01458	303	gnl|CDD|235107 PRK03170, PRK03170, dihydrodipicolinate synthase; Provisional.	292	448	8e-159	67	291	96.04	99.32
GYF_01459	438	gnl|CDD|223737 COG0665, DadA, Glycine/D-amino acid oxidases (deaminating) [Amino acid transport and metabolism].	387	165	5e-46	39	386	86.53	96.9
GYF_01460	252	gnl|CDD|224715 COG1802, GntR, Transcriptional regulators [Transcription].	230	129	9e-36	49	207	80.56	88.26
GYF_01461	474	gnl|CDD|145679 pfam02652, Lactate_perm, L-lactate permease. L-lactate permease is an integral membrane protein probably involved in L-lactate transport.	522	52	4e-07	58	88	18.57	16.86
GYF_01462	190	gnl|CDD|219618 pfam07883, Cupin_2, Cupin domain. This family represents the conserved barrel domain of the 'cupin' superfamily ('cupa' is the Latin term for a small barrel).	70	55.3	1e-10	49	73	38.42	100
GYF_01463	253	gnl|CDD|227044 COG4700, COG4700, Uncharacterized protein conserved in bacteria containing a divergent form of TPR repeats [Function unknown].	251	141	5e-40	51	236	91.7	93.63
GYF_01464	344	gnl|CDD|224553 COG1638, DctP, TRAP-type C4-dicarboxylate transport system, periplasmic component [Carbohydrate transport and metabolism].	332	261	2e-84	57	311	89.53	90.96
GYF_01465	434	gnl|CDD|224509 COG1593, DctQ, TRAP-type C4-dicarboxylate transport system, large permease component [Carbohydrate transport and metabolism].	379	252	5e-79	60	381	87.79	100
GYF_01466	193	gnl|CDD|218009 pfam04290, DctQ, Tripartite ATP-independent periplasmic transporters, DctQ component. The function of the members of this family is unknown, but DctQ homologues are invariably found in the tripartite ATP-independent periplasmic transporters.	133	79.6	9e-19	50	126	65.28	94.74
GYF_01467	410	gnl|CDD|223737 COG0665, DadA, Glycine/D-amino acid oxidases (deaminating) [Amino acid transport and metabolism].	387	149	2e-40	35	423	98.78	96.9
GYF_01468	310	gnl|CDD|240633 cd12156, HPPR, Hydroxy(phenyl)pyruvate Reductase, D-isomer-specific 2-hydroxyacid-related dehydrogenase. Hydroxy(phenyl)pyruvate reductase (HPPR) catalyzes the NADP-dependent reduction of hydroxyphenylpyruvates, hydroxypyruvate, or pyruvate to its respective lactate. HPPR acts as a dimer and is related to D-isomer-specific 2-hydroxyacid dehydrogenases, a superfamily that includes g…	301	369	1e-127	60	301	96.77	100
GYF_01469	459	gnl|CDD|236994 PRK11823, PRK11823, DNA repair protein RadA; Provisional.	446	775	0	75	455	98.91	98.88
GYF_01470	171	gnl|CDD|217921 pfam04138, GtrA, GtrA-like protein. Members of this family are predicted to be integral membrane proteins with three or four transmembrane spans. They are involved in the synthesis of cell surface polysaccharides. The GtrA family are a subset of this family. GtrA is predicted to be an integral membrane protein with 4 transmembrane spans. It is involved is in O antigen modification …	115	44.1	2e-06	46	95	55.56	81.74
GYF_01471	122	gnl|CDD|220063 pfam08895, DUF1840, Domain of unknown function (DUF1840). This family of proteins are functionally uncharacterized.	105	56.5	3e-11	47	120	98.36	99.05
GYF_01472	161	gnl|CDD|223976 COG1047, SlpA, FKBP-type peptidyl-prolyl cis-trans isomerases 2 [Posttranslational modification, protein turnover, chaperones].	174	115	2e-32	53	150	90.06	85.06
GYF_01473	981	gnl|CDD|237803 PRK14724, PRK14724, DNA topoisomerase III; Provisional.	987	1505	0	81	997	99.08	99.8
GYF_01474	312	gnl|CDD|214614 smart00317, SET, SET (Su(var)3-9, Enhancer-of-zeste, Trithorax) domain. Putative methyl transferase, based on outlier plant homologues.	124	105	2e-27	49	125	38.78	100
GYF_01475	303	gnl|CDD|223417 COG0340, BirA, Biotin-(acetyl-CoA carboxylase) ligase [Coenzyme metabolism].	238	143	2e-40	52	265	84.49	99.16
GYF_01477	362	gnl|CDD|236539 PRK09490, metH, B12-dependent methionine synthase; Provisional.	1229	625	0	75	349	95.86	27.34
GYF_01478	76	gnl|CDD|131249 TIGR02194, GlrX_NrdH, Glutaredoxin-like protein NrdH. NrdH-redoxin is a representative of a class of small redox proteins that contain a conserved CXXC motif and are characterized by a glutaredoxin-like amino acid sequence and thioredoxin-like activity profile. Unlike other the glutaredoxins to which it is most closely related, NrdH aparrently does not interact with glutathione/glu…	72	107	8e-32	71	72	93.42	100
GYF_01479	140	gnl|CDD|179603 PRK03600, nrdI, ribonucleotide reductase stimulatory protein; Reviewed.	134	228	2e-77	76	130	92.86	95.52
GYF_01480	732	gnl|CDD|236179 PRK08188, PRK08188, ribonucleotide-diphosphate reductase subunit alpha; Validated.	714	1502	0	90	710	96.99	99.44
GYF_01481	326	gnl|CDD|214854 smart00849, Lactamase_B, Metallo-beta-lactamase superfamily. Apart from the beta-lactamases a number of other proteins contain this domain. These proteins include thiolesterases, members of the glyoxalase II family, that catalyse the hydrolysis of S-D-lactoyl-glutathione to form glutathione and D-lactic acid and a competence protein that is essential for natural transformation in N…	177	69.1	5e-14	36	156	47.85	76.27
GYF_01482	125	gnl|CDD|238324 cd00580, CHMI, 5-carboxymethyl-2-hydroxymuconate isomerase (CHMI) is a trimeric enzyme catalyzing the isomerization of the unsaturated ketone 5-(carboxymethyl)-2-hydroxymuconate to 5-(carboxymethyl)-2-oxo-3-hexene-1,6-dionate. This is one step in the homoprotocatechuate pathway, one of the microbial meta-fission pathways that degrade aromatic carbon sources to citric acid cycle int…	113	67.6	3e-15	57	110	86.4	96.46
GYF_01483	95	gnl|CDD|225261 COG2388, COG2388, Predicted acetyltransferase [General function prediction only].	99	80.1	2e-20	48	92	95.79	92.93
GYF_01484	329	gnl|CDD|213892 TIGR04171, RNR_1b_NrdF, ribonucleoside-diphosphate reductase, class 1b, beta subunit. Members of this family are NrdF, the beta subunit of class 1b ribonucleotide reductase. This form uses a dimanganese moiety associated with a tyrosine radical to reduce the cellular requirement for iron [Purines, pyrimidines, nucleosides, and nucleotides, 2'-Deoxyribonucleotide metabolism].	313	590	0	81	314	95.44	100
GYF_01485	338	gnl|CDD|238208 cd00342, gram_neg_porins, Porins form aqueous channels for the diffusion of small hydrophillic molecules across the outer membrane. Individual 16-strand anti-parallel beta-barrels form a central pore, and trimerizes thru mainly hydrophobic interactions at the interface. Trimers are stabilized by hytrophillic clamping of Loop L2. Loop 3 bends into the pore, creating an elliptical co…	329	132	4e-35	38	302	84.91	88.75
GYF_01486	147	gnl|CDD|193516 cd03896, M20_PAAh_like, M20 Peptidases, Poly(aspartic acid) hydrolase-like proteins. Peptidase M20 family, Poly(aspartic acid) hydrolase (PAA hydrolase)-like subfamily. PAA hydrolase enzymes are involved in alpha,beta-poly(D,L-aspartic acid) (tPAA) biodegradation. PAA is being extensively studied as a replacement for commercial polycarboxylate components since it can be degraded by…	359	54.9	1e-09	47	94	61.9	26.18
GYF_01487	585	gnl|CDD|193516 cd03896, M20_PAAh_like, M20 Peptidases, Poly(aspartic acid) hydrolase-like proteins. Peptidase M20 family, Poly(aspartic acid) hydrolase (PAA hydrolase)-like subfamily. PAA hydrolase enzymes are involved in alpha,beta-poly(D,L-aspartic acid) (tPAA) biodegradation. PAA is being extensively studied as a replacement for commercial polycarboxylate components since it can be degraded by…	359	108	1e-25	35	439	72.82	88.3
GYF_01488	228	gnl|CDD|224715 COG1802, GntR, Transcriptional regulators [Transcription].	230	134	5e-38	55	206	89.91	89.13
GYF_01489	348	gnl|CDD|224553 COG1638, DctP, TRAP-type C4-dicarboxylate transport system, periplasmic component [Carbohydrate transport and metabolism].	332	125	1e-32	38	261	73.85	77.41
GYF_01490	203	gnl|CDD|218009 pfam04290, DctQ, Tripartite ATP-independent periplasmic transporters, DctQ component. The function of the members of this family is unknown, but DctQ homologues are invariably found in the tripartite ATP-independent periplasmic transporters.	133	71.5	9e-16	49	130	64.04	96.99
GYF_01491	427	gnl|CDD|224509 COG1593, DctQ, TRAP-type C4-dicarboxylate transport system, large permease component [Carbohydrate transport and metabolism].	379	207	8e-62	59	334	77.99	87.6
GYF_01492	232	gnl|CDD|220939 pfam11010, DUF2848, Protein of unknown function (DUF2848). This bacterial family of proteins has no known function.	194	265	2e-89	70	196	84.48	100
GYF_01493	432	gnl|CDD|235921 PRK07056, PRK07056, amidase; Provisional.	454	413	1e-140	62	436	99.77	95.15
GYF_01494	213	gnl|CDD|201228 pfam00440, TetR_N, Bacterial regulatory proteins, tetR family.	47	65.1	3e-14	68	47	22.07	100
GYF_01495	408	gnl|CDD|235348 PRK05122, PRK05122, major facilitator superfamily transporter; Provisional.	399	246	8e-77	64	368	90.2	92.23
GYF_01496	245	gnl|CDD|99790 cd06193, siderophore_interacting, Siderophore interacting proteins share the domain structure of the ferredoxin reductase like family. Siderophores are produced in various bacteria (and some plants) to extract iron from hosts. Binding constants are high, so iron can be pilfered from transferrin and lactoferrin for bacterial uptake, contributing to pathogen virulence. Ferredoxin redu…	235	178	1e-54	49	243	89.8	100
GYF_01497	116	gnl|CDD|225380 COG2824, PhnA, Uncharacterized Zn-ribbon-containing protein involved in phosphonate metabolism [Inorganic ion transport and metabolism].	112	178	2e-58	79	115	99.14	100
GYF_01498	292	gnl|CDD|224995 COG2084, MmsB, 3-hydroxyisobutyrate dehydrogenase and related beta-hydroxyacid dehydrogenases [Lipid metabolism].	286	172	3e-51	51	285	97.6	99.3
GYF_01499	359	gnl|CDD|233718 TIGR02089, TTC, tartrate dehydrogenase. Tartrate dehydrogenase catalyzes the oxidation of both meso- and (+)-tartrate as well as a D-malate. These enzymes are closely related to the 3-isopropylmalate and isohomocitrate dehydrogenases found in TIGR00169 and TIGR02088, respectively [Energy metabolism, Other].	352	523	0	74	354	98.33	98.86
GYF_01500	482	gnl|CDD|143427 cd07109, ALDH_AAS00426, Uncharacterized Saccharopolyspora spinosa aldehyde dehydrogenase (AAS00426)-like. Uncharacterized aldehyde dehydrogenase of Saccharopolyspora spinosa (AAS00426) and other similar sequences, are present in this CD.	454	655	0	77	458	95.02	100
GYF_01501	311	gnl|CDD|223565 COG0491, GloB, Zn-dependent hydrolases, including glyoxylases [General function prediction only].	252	70.6	3e-14	35	218	70.1	78.57
GYF_01502	296	gnl|CDD|176113 cd08421, PBP2_LTTR_like_1, The C-terminal substrate binding domain of an uncharacterized LysR-type transcriptional regulator, contains the type 2 periplasmic binding fold. LysR-transcriptional regulators comprise the largest family of prokaryotic transcription factor. Homologs of some of LTTRs with similar domain organizations are also found in the archaea and eukaryotic organisms.…	198	163	2e-48	55	198	65.88	99.49
GYF_01503	245	gnl|CDD|224790 COG1878, COG1878, Kynurenine formamidase [Amino acid transport and metabolism].	218	153	3e-45	48	236	95.51	99.54
GYF_01504	631	gnl|CDD|235923 PRK07059, PRK07059, Long-chain-fatty-acid--CoA ligase; Validated.	557	854	0	76	553	87.64	99.1
GYF_01505	492	gnl|CDD|224089 COG1167, ARO8, Transcriptional regulators containing a DNA-binding HTH domain and an aminotransferase domain (MocR family) and their eukaryotic orthologs [Transcription / Amino acid transport and metabolism].	459	345	5e-113	49	490	98.78	99.78
GYF_01507	252	gnl|CDD|224332 COG1414, IclR, Transcriptional regulator [Transcription].	246	147	2e-42	56	241	95.63	97.56
GYF_01508	290	gnl|CDD|235910 PRK07024, PRK07024, short chain dehydrogenase; Provisional.	257	247	2e-80	57	250	85.52	96.5
GYF_01509	457	gnl|CDD|109787 pfam00743, FMO-like, Flavin-binding monooxygenase-like. This family includes FMO proteins, cyclohexanone mono-oxygenase and a number of different mono-oxygenases.	532	204	8e-59	49	409	85.56	76.5
GYF_01510	309	gnl|CDD|223462 COG0385, COG0385, Predicted Na+-dependent transporter [General function prediction only].	319	137	2e-37	50	286	92.56	86.52
GYF_01511	334	gnl|CDD|187551 cd05240, UDP_G4E_3_SDR_e, UDP-glucose 4 epimerase (G4E), subgroup 3, extended (e) SDRs. Members of this bacterial subgroup are identified as possible sugar epimerases, such as UDP-glucose 4 epimerase. However, while the NAD(P)-binding motif is fairly well conserved, not all members retain the canonical active site tetrad of the extended SDRs. UDP-glucose 4 epimerase (aka UDP-galact…	306	259	9e-84	55	312	92.51	100
GYF_01512	311	gnl|CDD|183142 PRK11453, PRK11453, O-acetylserine/cysteine export protein; Provisional.	299	187	2e-56	62	301	96.78	99.67
GYF_01513	299	gnl|CDD|234799 PRK00578, prfB, peptide chain release factor 2; Validated.	367	500	3e-178	73	298	99.33	81.2
GYF_01514	325	gnl|CDD|225722 COG3181, COG3181, Uncharacterized protein conserved in bacteria [Function unknown].	319	231	3e-73	52	326	99.08	99.37
GYF_01515	419	gnl|CDD|224717 COG1804, CaiB, Predicted acyl-CoA transferases/carnitine dehydratase [Energy production and conversion].	396	326	1e-107	54	399	93.56	98.23
GYF_01516	137	gnl|CDD|219618 pfam07883, Cupin_2, Cupin domain. This family represents the conserved barrel domain of the 'cupin' superfamily ('cupa' is the Latin term for a small barrel).	70	63.4	7e-14	58	71	51.82	100
GYF_01517	387	gnl|CDD|224871 COG1960, CaiA, Acyl-CoA dehydrogenases [Lipid metabolism].	393	261	9e-83	57	396	100	100
GYF_01518	296	gnl|CDD|176139 cd08448, PBP2_LTTR_aromatics_like_2, The C-terminal substrate binding domain of an uncharacterized LysR-type transcriptional regulator similar to regulators involved in the catabolism of aromatic compounds, contains type 2 periplasmic binding fold. This CD represents the substrate binding domain of an uncharacterized LysR-type regulator similar to CbnR which is involved in the regu…	197	236	4e-77	66	190	64.19	95.94
GYF_01519	279	gnl|CDD|234816 PRK00702, PRK00702, ribose-5-phosphate isomerase A; Provisional.	220	328	8e-113	68	224	79.57	100
GYF_01520	372	gnl|CDD|235388 PRK05286, PRK05286, dihydroorotate dehydrogenase 2; Reviewed.	344	515	0	67	343	91.4	96.22
GYF_01521	170	gnl|CDD|223917 COG0848, ExbD, Biopolymer transport protein [Intracellular trafficking and secretion].	137	133	2e-39	58	140	82.35	98.54
GYF_01522	238	gnl|CDD|223881 COG0811, TolQ, Biopolymer transport proteins [Intracellular trafficking and secretion].	216	170	5e-52	52	215	89.92	99.54
GYF_01523	119	gnl|CDD|217607 pfam03544, TonB, Gram-negative bacterial tonB protein.	79	65.4	1e-14	58	78	65.55	97.47
GYF_01525	88	gnl|CDD|218027 pfam04324, Fer2_BFD, BFD-like [2Fe-2S] binding domain. The two Fe ions are each coordinated by two conserved cysteine residues. This domain occurs alone in small proteins such as Bacterioferritin-associated ferredoxin (BFD). The function of BFD is not known, but it may may be a general redox and/or regulatory component involved in the iron storage or mobilisation functions of bacte…	55	44.2	2e-07	42	55	59.09	100
GYF_01526	465	gnl|CDD|235774 PRK06292, PRK06292, dihydrolipoamide dehydrogenase; Validated.	460	500	4e-174	59	465	99.35	99.57
GYF_01528	763	gnl|CDD|233577 TIGR01786, TonB-hemlactrns, TonB-dependent hemoglobin/transferrin/lactoferrin receptor family protein. This model represents a family of TonB-dependent outer membrane receptor/transporters acting on iron-containing proteins such as hemoglobin, transferrin and lactoferrin. Two subfamily models with a narrower scope are contained within this model, the heme/hemoglobin receptor family…	715	258	2e-74	38	756	92.66	98.18
GYF_01529	423	gnl|CDD|226243 COG3720, HemS, Putative heme degradation protein [Inorganic ion transport and metabolism].	349	169	8e-48	51	252	58.63	70.49
GYF_01530	388	gnl|CDD|225926 COG3391, COG3391, Uncharacterized conserved protein [Function unknown].	381	54.9	2e-08	40	267	66.75	61.68
GYF_01531	308	gnl|CDD|223669 COG0596, MhpC, Predicted hydrolases or acyltransferases (alpha/beta hydrolase superfamily) [General function prediction only].	282	92.8	1e-21	35	298	96.75	98.94
GYF_01532	352	gnl|CDD|236727 PRK10625, tas, putative aldo-keto reductase; Provisional.	346	327	1e-109	61	359	99.72	99.71
GYF_01533	215	gnl|CDD|239266 cd02968, SCO, SCO (an acronym for Synthesis of Cytochrome c Oxidase) family; composed of proteins similar to Sco1, a membrane-anchored protein possessing a soluble domain with a TRX fold. Members of this family are required for the proper assembly of cytochrome c oxidase (COX). They contain a metal binding motif, typically CXXXC, which is located in a flexible loop. COX, the termin…	142	167	8e-52	63	142	65.58	99.3
GYF_01534	226	gnl|CDD|190941 pfam04314, DUF461, Protein of unknown function (DUF461). Putative membrane or periplasmic protein.	110	126	1e-36	58	106	46.9	95.45
GYF_01537	331	gnl|CDD|217535 pfam03401, TctC, Tripartite tricarboxylate transporter family receptor. These probable extra-cytoplasmic solute receptors are strongly overrepresented in several beta-proteobacteria. This family, formerly known as Bug - Bordetella uptake gene (bug) product - is a family of bacterial tripartite tricarboxylate receptors of the extracytoplasmic solute binding receptor-dependent transp…	274	271	4e-89	57	279	84.29	99.64
GYF_01538	285	gnl|CDD|235592 PRK05756, PRK05756, pyridoxamine kinase; Validated.	286	335	1e-114	65	282	98.6	98.6
GYF_01539	231	gnl|CDD|198415 cd10433, YccA_like, YccA-like proteins. A prokaryotic member of the BAX inhibitor (BI)-1 like family of small transmembrane proteins, Escherichia coli YccA, has been shown to interact with ATP-dependent protease FtsH, which degrades abnormal membrane proteins as part of a quality control mechanism to keep the integrity of biological membranes.	205	153	2e-45	66	209	90.48	99.02
GYF_01540	60	gnl|CDD|151153 pfam10636, hemP, Hemin uptake protein hemP. This is a bacterial family of proteins that are involved in the uptake of the iron source hemin.	38	53.7	2e-11	68	37	61.67	97.37
GYF_01541	542	gnl|CDD|224108 COG1187, RsuA, 16S rRNA uridine-516 pseudouridylate synthase and related pseudouridylate synthases [Translation, ribosomal structure and biogenesis].	248	217	4e-66	52	263	46.68	95.56
GYF_01543	590	gnl|CDD|153248 cd07986, LPLAT_ACT14924-like, Lysophospholipid Acyltransferases (LPLATs) of Glycerophospholipid Biosynthesis: Unknown ACT14924. Lysophospholipid acyltransferase (LPLAT) superfamily member: acyltransferases of de novo and remodeling pathways of glycerophospholipid biosynthesis which catalyze the incorporation of an acyl group from either acylCoAs or acyl-acyl carrier proteins (acylA…	210	182	5e-53	52	211	34.75	100
GYF_01544	362	gnl|CDD|235255 PRK04204, PRK04204, RNA 3'-terminal-phosphate cyclase; Provisional.	343	361	9e-123	62	334	91.71	95.34
GYF_01545	461	gnl|CDD|216324 pfam01139, UPF0027, Uncharacterized protein family UPF0027.	419	485	7e-169	53	424	85.47	99.76
GYF_01546	381	gnl|CDD|239497 cd03403, Band_7_stomatin_like, Band_7_stomatin_like: A subgroup of the band 7 domain of flotillin (reggie) like proteins similar to stomatin and podicin (two lipid raft-associated integral membrane proteins). Individual proteins of this band 7 domain family may cluster to form membrane microdomains which may in turn recruit multiprotein complexes. Stomatin is widely expressed and, …	215	176	2e-52	51	214	56.17	99.07
GYF_01548	544	gnl|CDD|226997 COG4650, RtcR, Sigma54-dependent transcription regulator containing an AAA-type ATPase domain and a DNA-binding domain [Transcription / Signal transduction mechanisms].	531	709	0	74	539	98.9	99.62
GYF_01549	162	gnl|CDD|239534 cd03450, NodN, NodN (nodulation factor N) contains a single hot dog fold similar to those of the peroxisomal Hydratase-Dehydrogenase-Epimerase (HDE) protein, and the fatty acid synthase beta subunit. Rhizobium and related species form nodules on the roots of their legume hosts, a symbiotic process that requires production of Nod factors, which are signal molecules involved in root …	149	249	5e-85	75	148	91.36	99.33
GYF_01550	520	gnl|CDD|213295 cd05929, BACL_like, Bacterial Bile acid CoA ligases and similar proteins. Bile acid-Coenzyme A ligase catalyzes the formation of bile acid-CoA conjugates in a two-step reaction: the formation of a bile acid-AMP molecule as an intermediate, followed by the formation of a bile acid-CoA. This ligase requires a bile acid with a free carboxyl group, ATP, Mg2+, and CoA for synthesis of t…	342	396	4e-134	62	346	66.35	100
GYF_01551	264	gnl|CDD|236205 PRK08259, PRK08259, enoyl-CoA hydratase; Provisional.	254	373	3e-130	70	254	96.21	98.82
GYF_01552	270	gnl|CDD|219751 pfam08223, PaaX_C, PaaX-like protein C-terminal domain. This family contains proteins that are similar to the product of the paaX gene of Escherichia coli. This protein is involved in the regulation of expression of a group of proteins known to participate in the metabolism of phenylacetic acid.	166	59.7	4e-11	48	151	54.44	86.14
GYF_01553	436	gnl|CDD|180164 PRK05614, gltA, type II citrate synthase; Reviewed.	419	909	0	85	422	96.79	99.76
GYF_01555	234	gnl|CDD|235652 PRK05950, sdhB, succinate dehydrogenase iron-sulfur subunit; Reviewed.	232	439	4e-157	86	232	98.29	100
GYF_01556	602	gnl|CDD|180814 PRK07057, sdhA, succinate dehydrogenase flavoprotein subunit; Reviewed.	591	1121	0	87	602	100	100
GYF_01557	121	gnl|CDD|234075 TIGR02968, succ_dehyd_anc, succinate dehydrogenase, hydrophobic membrane anchor protein. In E. coli and many other bacteria, two small, hydrophobic, mutually homologous subunits of succinate dehydrogenase, a TCA cycle enzyme, are SdhC and SdhD. This family is the SdhD, the hydrophobic membrane anchor protein. SdhC is apocytochrome b558, which also plays a role in anchoring the comp…	105	103	4e-29	66	106	87.6	100
GYF_01558	144	gnl|CDD|234076 TIGR02970, succ_dehyd_cytB, succinate dehydrogenase, cytochrome b556 subunit. In E. coli and many other bacteria, two small, hydrophobic, mutually homologous subunits of succinate dehydrogenase, a TCA cycle enzyme, are SdhC and SdhD. This family is the SdhC, the cytochrome b subunit, called b556 in bacteria and b560 in mitochondria. SdhD (see TIGR02968) is called the hydrophobic me…	120	100	2e-27	55	133	92.36	99.17
GYF_01559	263	gnl|CDD|225099 COG2188, PhnF, Transcriptional regulators [Transcription].	236	184	1e-56	56	238	90.11	97.88
GYF_01560	328	gnl|CDD|235468 PRK05442, PRK05442, malate dehydrogenase; Provisional.	326	637	0	84	328	99.7	100
GYF_01561	333	gnl|CDD|225184 COG2301, CitE, Citrate lyase beta subunit [Carbohydrate transport and metabolism].	283	120	2e-31	41	274	80.48	91.87
GYF_01563	864	gnl|CDD|236424 PRK09238, PRK09238, bifunctional aconitate hydratase 2/2-methylisocitrate dehydratase; Validated.	835	1704	0	86	850	98.15	100
GYF_01564	385	gnl|CDD|199208 cd08964, L-asparaginase_II, Type II (periplasmic) bacterial L-asparaginase. Asparaginases (amidohydrolases, E.C. 3.5.1.1) are enzymes that catalyze the hydrolysis of asparagine to aspartic acid and ammonia. In bacteria, there are two classes of amidohydrolases. This model represents type II L-asparaginases, which tend to be highly specific for asparagine and localized to the peripl…	319	370	2e-126	62	302	77.14	93.42
GYF_01565	223	gnl|CDD|211334 cd02566, PseudoU_synth_RluE, Pseudouridine synthase, Escherichia coli RluE. This group is comprised of bacterial proteins similar to E. coli RluE. Pseudouridine synthases catalyze the isomerization of specific uridines in an RNA molecule to pseudouridines (5-ribosyluracil, psi). No cofactors are required. Escherichia coli RluE makes psi2457 in 23S RNA. psi2457 is not universally co…	168	259	2e-87	75	170	75.78	100
GYF_01566	138	gnl|CDD|240038 cd04682, Nudix_Hydrolase_23, Members of the Nudix hydrolase superfamily catalyze the hydrolysis of NUcleoside DIphosphates linked to other moieties, X. Enzymes belonging to this superfamily require a divalent cation, such as Mg2+ or Mn2+, for their activity and contain a highly conserved 23-residue nudix motif (GX5EX7REUXEEXGU, where U = I, L or V), which functions as a metal bindi…	122	149	2e-46	60	124	87.68	100
GYF_01568	567	gnl|CDD|234942 PRK01318, PRK01318, membrane protein insertase; Provisional.	521	523	2e-180	56	568	98.06	97.89
GYF_01569	92	gnl|CDD|184656 PRK14389, PRK14389, hypothetical protein; Provisional.	98	106	1e-30	93	55	59.78	56.12
GYF_01571	45	gnl|CDD|179004 PRK00399, rpmH, 50S ribosomal protein L34; Reviewed.	44	50.9	2e-10	79	42	93.33	95.45
GYF_01572	567	gnl|CDD|234667 PRK00149, dnaA, chromosomal replication initiation protein; Reviewed.	401	565	0	76	336	59.26	83.79
GYF_01573	425	gnl|CDD|235541 PRK05643, PRK05643, DNA polymerase III subunit beta; Validated.	367	448	1e-155	62	377	88.24	99.46
GYF_01574	938	gnl|CDD|237860 PRK14939, gyrB, DNA gyrase subunit B; Provisional.	756	1340	0	71	837	89.23	99.34
GYF_01575	774	gnl|CDD|223363 COG0286, HsdM, Type I restriction-modification system methyltransferase subunit [Defense mechanisms].	489	204	3e-57	43	443	55.94	82
GYF_01576	445	gnl|CDD|223804 COG0732, HsdS, Restriction endonuclease S subunits [Defense mechanisms].	391	102	8e-24	35	389	84.94	94.37
GYF_01577	1093	gnl|CDD|223683 COG0610, COG0610, Type I site-specific restriction-modification system, R (restriction) subunit and related helicases [Defense mechanisms].	962	292	7e-83	35	810	73.47	72.66
GYF_01578	238	gnl|CDD|237220 PRK12828, PRK12828, short chain dehydrogenase; Provisional.	239	189	5e-59	61	234	97.9	97.49
GYF_01580	70	gnl|CDD|224197 COG1278, CspC, Cold shock proteins [Transcription].	67	109	2e-32	75	64	91.43	95.52
GYF_01581	89	gnl|CDD|178954 PRK00276, infA, translation initiation factor IF-1; Validated.	72	131	8e-41	86	71	79.78	98.61
GYF_01582	96	gnl|CDD|240845 cd12399, RRM_HP0827_like, RNA recognition motif in Helicobacter pylori HP0827 protein and similar proteins. This subfamily corresponds to the RRM of H. pylori HP0827, a putative ssDNA-binding protein 12rnp2 precursor, containing one RNA recognition motif (RRM), also termed RBD (RNA binding domain) or RNP (ribonucleoprotein domain). The ssDNA binding may be important in activation o…	78	119	9e-36	73	78	81.25	100
GYF_01588	320	gnl|CDD|224981 COG2070, COG2070, Dioxygenases related to 2-nitropropane dioxygenase [General function prediction only].	336	224	3e-70	43	331	99.38	98.21
GYF_01589	563	gnl|CDD|223717 COG0644, FixC, Dehydrogenases (flavoproteins) [Energy production and conversion].	396	293	9e-93	44	461	81.71	100
GYF_01590	259	gnl|CDD|180773 PRK06949, PRK06949, short chain dehydrogenase; Provisional.	258	400	4e-141	78	258	99.61	100
GYF_01591	101	gnl|CDD|147874 pfam05957, DUF883, Bacterial protein of unknown function (DUF883). This family consists of several hypothetical bacterial proteins of unknown function.	94	40.2	8e-06	55	91	90.1	96.81
GYF_01594	495	gnl|CDD|193557 cd05682, M20_dipept_like_5, Uncharacterized M20 Dipeptidases. Peptidase M20 family, unknown dipeptidase-like subfamily 3 (inferred by homology to be dipeptidases). M20 dipeptidases include a large variety of bacterial enzymes including cytosolic nonspecific dipeptidase (CNDP), Xaa-methyl-His dipeptidase (anserinase),and canosinase. These dipeptidases have been shown to act on a wid…	451	706	0	72	460	92.93	100
GYF_01595	216	gnl|CDD|237299 PRK13197, PRK13197, pyrrolidone-carboxylate peptidase; Provisional.	215	264	7e-89	63	212	95.83	98.6
GYF_01597	361	gnl|CDD|224748 COG1835, COG1835, Predicted acyltransferases [Lipid metabolism].	386	118	7e-30	42	364	93.07	90.93
GYF_01598	153	gnl|CDD|222034 pfam13302, Acetyltransf_3, Acetyltransferase (GNAT) domain. This domain catalyzes N-acetyltransferase reactions.	136	49.6	2e-08	40	131	82.35	93.38
GYF_01602	182	gnl|CDD|225138 COG2229, COG2229, Predicted GTPase [General function prediction only].	187	111	3e-30	52	151	82.42	79.14
GYF_01606	106	gnl|CDD|152547 pfam12112, DUF3579, Protein of unknown function (DUF3579). This family of proteins is functionally uncharacterized. This protein is found in bacteria. Proteins in this family are typically between 98 to 126 amino acids in length. This protein has a conserved FRP sequence motif.	93	157	1e-50	72	98	92.45	100
GYF_01608	269	gnl|CDD|237008 PRK11880, PRK11880, pyrroline-5-carboxylate reductase; Reviewed.	267	275	8e-92	65	262	97.03	97.75
GYF_01609	137	gnl|CDD|239509 cd03416, CbiX_SirB_N, Sirohydrochlorin cobalt chelatase (CbiX) and sirohydrochlorin iron chelatase (SirB), N-terminal domain. SirB catalyzes the ferro-chelation of sirohydrochlorin to siroheme, the prosthetic group of sulfite and nitrite reductases. CbiX is a cobaltochelatase, responsible for the chelation of Co2+ into sirohydrochlorin, an important step in the vitamin B12 biosynth…	101	73.4	3e-17	55	103	75.18	100
GYF_01610	285	gnl|CDD|223880 COG0810, TonB, Periplasmic protein TonB, links inner and outer membranes [Cell envelope biogenesis, outer membrane].	244	49.4	5e-07	37	160	53.33	63.52
GYF_01611	693	gnl|CDD|216112 pfam00773, RNB, RNB domain. This domain is the catalytic domain of ribonuclease II.	322	190	4e-54	39	347	42.86	98.76
GYF_01612	130	gnl|CDD|225379 COG2823, OsmY, Predicted periplasmic or secreted lipoprotein [General function prediction only].	196	68.9	4e-15	56	80	61.54	40.82
GYF_01615	171	gnl|CDD|224159 COG1238, COG1238, Predicted membrane protein [Function unknown].	161	100	2e-26	53	150	85.96	89.44
GYF_01616	209	gnl|CDD|223678 COG0605, SodA, Superoxide dismutase [Inorganic ion transport and metabolism].	204	310	3e-107	72	211	100	99.51
GYF_01617	129	gnl|CDD|182589 PRK10614, PRK10614, multidrug efflux system subunit MdtC; Provisional.	1025	60.1	4e-11	70	74	57.36	7.22
GYF_01618	292	gnl|CDD|218921 pfam06167, MtfA, Phosphoenolpyruvate:glucose-phosphotransferase regulator. MtfA (earlier known as YeeI) is a transcription factor A that binds Mlc (make large colonies), itself a repressor of glucose and hence a protein important in regulation of the phosphoenolpyruvate:glucose-phosphotransferase (ptsG) system, the major glucose transporter in E.coli. Mlc is a repressor of ptsG, an…	248	222	7e-71	54	246	84.25	91.13
GYF_01619	309	gnl|CDD|188630 cd00408, DHDPS-like, Dihydrodipicolinate synthase family. Dihydrodipicolinate synthase family. A member of the class I aldolases, which use an active-site lysine which stabilizes a reaction intermediate via Schiff base formation, and have TIM beta/alpha barrel fold. The dihydrodipicolinate synthase family comprises several pyruvate-dependent class I aldolases that use the same cata…	281	197	1e-60	51	287	92.23	99.64
GYF_01620	390	gnl|CDD|239443 cd03327, MR_like_2, Mandelate racemase (MR)-like subfamily of the enolase superfamily, subgroup 2. Enzymes of this subgroup share three conserved carboxylate ligands for the essential divalent metal ion (usually Mg2+), two aspartates and a glutamate, and conserved catalytic residues, a Lys-X-Lys motif and a conserved histidine-aspartate dyad. This subgroup's function is unknown.	341	537	0	73	333	85.38	97.07
GYF_01621	356	gnl|CDD|234696 PRK00232, pdxA, 4-hydroxythreonine-4-phosphate dehydrogenase; Reviewed.	332	424	6e-148	56	329	92.42	96.69
GYF_01622	326	gnl|CDD|217535 pfam03401, TctC, Tripartite tricarboxylate transporter family receptor. These probable extra-cytoplasmic solute receptors are strongly overrepresented in several beta-proteobacteria. This family, formerly known as Bug - Bordetella uptake gene (bug) product - is a family of bacterial tripartite tricarboxylate receptors of the extracytoplasmic solute binding receptor-dependent transp…	274	241	2e-77	60	275	83.74	100
GYF_01623	309	gnl|CDD|176126 cd08435, PBP2_GbpR, The C-terminal substrate binding domain of galactose-binding protein regulator contains the type 2 periplasmic binding fold. Galactose-binding protein regulator (GbpR), a member of the LysR family of bacterial transcriptional regulators, regulates the expression of chromosomal virulence gene chvE. The chvE gene is involved in the uptake of specific sugars, in ch…	201	153	1e-44	52	201	64.72	100
GYF_01624	719	gnl|CDD|227334 COG5001, COG5001, Predicted signal transduction protein containing a membrane domain, an EAL and a GGDEF domain [Signal transduction mechanisms].	663	256	1e-74	48	457	63	67.72
GYF_01625	955	gnl|CDD|235588 PRK05743, ileS, isoleucyl-tRNA synthetase; Reviewed.	912	1541	0	68	951	98.12	99.89
GYF_01627	184	gnl|CDD|234788 PRK00529, PRK00529, elongation factor P; Validated.	186	275	3e-94	65	185	100	99.46
GYF_01628	447	gnl|CDD|181834 PRK09414, PRK09414, glutamate dehydrogenase; Provisional.	445	897	0	79	447	100	99.78
GYF_01629	334	gnl|CDD|234626 PRK00091, miaA, tRNA delta(2)-isopentenylpyrophosphate transferase; Reviewed.	307	354	5e-121	65	296	88.32	92.18
GYF_01630	223	gnl|CDD|181271 PRK08179, prfH, peptide chain release factor-like protein; Reviewed.	200	214	3e-69	62	203	90.13	98.5
GYF_01631	394	gnl|CDD|181972 PRK09588, PRK09588, hypothetical protein; Reviewed.	376	494	7e-174	69	390	98.48	99.2
GYF_01633	541	gnl|CDD|223651 COG0578, GlpA, Glycerol-3-phosphate dehydrogenase [Energy production and conversion].	532	445	3e-150	58	505	90.57	92.29
GYF_01635	163	gnl|CDD|224523 COG1607, COG1607, Acyl-CoA hydrolase [Lipid metabolism].	157	184	2e-59	60	136	83.44	86.62
GYF_01636	618	gnl|CDD|224423 COG1506, DAP2, Dipeptidyl aminopeptidases/acylaminoacyl-peptidases [Amino acid transport and metabolism].	620	296	9e-91	44	506	80.1	79.52
GYF_01637	430	gnl|CDD|163574 TIGR03862, flavo_PP4765, uncharacterized flavoprotein, PP_4765 family. This model describes a sharply distinctive clade of proteins within the larger family of flavoproteins described by pfam03486 and TIGRFAMs model TIGR00275. The function is unknown.	376	441	1e-152	66	389	90.47	99.73
GYF_01638	210	gnl|CDD|235452 PRK05419, PRK05419, putative sulfite oxidase subunit YedZ; Reviewed.	205	205	7e-66	64	201	95.71	96.59
GYF_01639	326	gnl|CDD|235431 PRK05363, PRK05363, TMAO/DMSO reductase; Reviewed.	280	547	0	68	324	99.39	100
GYF_01640	233	gnl|CDD|223676 COG0603, COG0603, Predicted PP-loop superfamily ATPase [General function prediction only].	222	218	1e-70	53	237	99.14	96.4
GYF_01641	210	gnl|CDD|223675 COG0602, NrdG, Organic radical activating enzymes [Posttranslational modification, protein turnover, chaperones].	212	159	5e-48	45	224	100	99.53
GYF_01642	129	gnl|CDD|216384 pfam01242, PTPS, 6-pyruvoyl tetrahydropterin synthase. 6-Pyruvoyl tetrahydrobiopterin synthase catalyzes the conversion of dihydroneopterin triphosphate to 6-pyruvoyl tetrahydropterin, the second of three enzymatic steps in the synthesis of tetrahydrobiopterin from GTP. The functional enzyme is a hexamer of identical subunits.	121	79.5	1e-19	50	125	91.47	100
GYF_01645	100	gnl|CDD|201297 pfam00547, Urease_gamma, Urease, gamma subunit. Urease is a nickel-binding enzyme that catalyzes the hydrolysis of urea to carbon dioxide and ammonia.	99	167	2e-54	80	99	99	100
GYF_01646	154	gnl|CDD|201402 pfam00699, Urease_beta, Urease beta subunit. This subunit is known as alpha in Heliobacter.	100	182	2e-59	80	98	63.64	98
GYF_01647	572	gnl|CDD|237305 PRK13207, ureC, urease subunit alpha; Reviewed.	568	1042	0	78	571	99.83	99.82
GYF_01648	245	gnl|CDD|173174 PRK14711, ureE, urease accessory protein UreE; Provisional.	191	183	4e-57	68	182	74.29	95.29
GYF_01649	257	gnl|CDD|223900 COG0830, UreF, Urease accessory protein UreF [Posttranslational modification, protein turnover, chaperones].	229	161	4e-48	55	222	85.99	96.51
GYF_01650	214	gnl|CDD|129208 TIGR00101, ureG, urease accessory protein UreG. This model represents UreG, a GTP hydrolase that acts in the assembly of the nickel metallocenter of urease. It is found only in urease-positive species, although some urease-positive species (e.g. Bacillus subtilis) lack this protein. A similar protein, hypB, is an accessory protein for expression of hydrogenase, which also uses nick…	199	248	7e-83	75	200	93.46	98.99
GYF_01651	311	gnl|CDD|216693 pfam01774, UreD, UreD urease accessory protein. UreD is a urease accessory protein. Urease pfam00449 hydrolyses urea into ammonia and carbamic acid. UreD is involved in activation of the urease enzyme via the UreD-UreF-UreG-urease complex and is required for urease nickel metallocenter assembly. See also UreF pfam01730, UreG pfam01495.	204	185	8e-57	50	208	66.88	98.04
GYF_01652	330	gnl|CDD|163267 TIGR03441, urea_trans_yut, urea transporter, Yersinia type. Members of this protein family are bacterial urea transporters, found not only is species that contain urease, but adjacent to the urease operon. It was characterized in Yersinia pseudotuberculosis. Members are homologous to eukaryotic members of solute carrier family 14, a family that includes urea transporters, and to ba…	292	234	3e-74	66	300	90.91	100
GYF_01653	412	gnl|CDD|223083 COG0004, AmtB, Ammonia permease [Inorganic ion transport and metabolism].	409	333	5e-110	66	407	97.09	98.78
GYF_01654	280	gnl|CDD|219759 pfam08241, Methyltransf_11, Methyltransferase domain. Members of this family are SAM dependent methyltransferases.	92	101	9e-27	57	96	33.93	98.91
GYF_01655	526	gnl|CDD|173854 cd08489, PBP2_NikA, The substrate-binding component of an ABC-type nickel import system contains the type 2 periplasmic binding fold. This family represents the periplasmic substrate-binding domain of nickel transport system, which functions in the import of nickel and in the control of chemotactic response away from nickel. The ATP-binding cassette (ABC) type nickel transport syst…	488	730	0	72	489	92.78	99.8
GYF_01656	339	gnl|CDD|131836 TIGR02789, nickel_nikB, nickel ABC transporter, permease subunit NikB. This family consists of the NikB family of nickel ABC transporter permeases. Operons that contain this protein also contain a homologous permease subunit NikC. Nickel is used in cells as part of urease or certain hydrogenases or superoxide dismutases [Transport and binding proteins, Cations and iron carrying com…	314	291	4e-96	64	293	86.43	93.31
GYF_01657	293	gnl|CDD|131837 TIGR02790, nickel_nikC, nickel ABC transporter, permease subunit NikC. This family consists of the NikC family of nickel ABC transporter permeases. Operons that contain this protein also contain a homologous permease subunit NikB. Nickel is used in cells as part of urease or certain hydrogenases or superoxide dismutases [Transport and binding proteins, Cations and iron carrying com…	258	265	1e-87	70	240	81.91	93.02
GYF_01658	277	gnl|CDD|223521 COG0444, DppD, ABC-type dipeptide/oligopeptide/nickel transport system, ATPase component [Amino acid transport and metabolism / Inorganic ion transport and metabolism].	316	296	6e-99	63	248	88.45	78.48
GYF_01659	247	gnl|CDD|213224 cd03257, ABC_NikE_OppD_transporters, ATP-binding cassette domain of nickel/oligopeptides specific transporters. The ABC transporter subfamily specific for the transport of dipeptides, oligopeptides (OppD), and nickel (NikDE). The NikABCDE system of E. coli belongs to this family and is composed of the periplasmic binding protein NikA, two integral membrane components (NikB and NikC…	228	267	2e-89	62	230	90.69	99.12
GYF_01662	497	gnl|CDD|226926 COG4553, DepA, Poly-beta-hydroxyalkanoate depolymerase [Lipid metabolism].	415	545	0	65	423	84.91	98.8
GYF_01663	287	gnl|CDD|182964 PRK11102, PRK11102, bicyclomycin/multidrug efflux system; Provisional.	377	108	9e-27	45	287	96.86	73.47
GYF_01664	368	gnl|CDD|238208 cd00342, gram_neg_porins, Porins form aqueous channels for the diffusion of small hydrophillic molecules across the outer membrane. Individual 16-strand anti-parallel beta-barrels form a central pore, and trimerizes thru mainly hydrophobic interactions at the interface. Trimers are stabilized by hytrophillic clamping of Loop L2. Loop 3 bends into the pore, creating an elliptical co…	329	171	4e-49	44	363	94.57	100
GYF_01665	675	gnl|CDD|227111 COG4770, COG4770, Acetyl/propionyl-CoA carboxylase, alpha subunit [Lipid metabolism].	645	791	0	64	671	99.26	99.38
GYF_01666	248	gnl|CDD|205726 pfam13548, DUF4126, Domain of unknown function (DUF4126).	177	139	3e-40	54	147	58.87	83.05
GYF_01667	269	gnl|CDD|235664 PRK05995, PRK05995, enoyl-CoA hydratase; Provisional.	262	386	3e-135	73	260	96.65	95.42
GYF_01668	535	gnl|CDD|178415 PLN02820, PLN02820, 3-methylcrotonyl-CoA carboxylase, beta chain.	569	831	0	75	541	99.63	94.73
GYF_01669	658	gnl|CDD|129911 TIGR00831, a_cpa1, Na+/H+ antiporter, bacterial form. The Monovalent Cation:Proton Antiporter-1 (CPA1) Family (TC 2.A.36) The CPA1 family is a large family of proteins derived from Gram-positive and Gram-negative bacteria, blue green bacteria, yeast, plants and animals. Transporters from eukaryotes have been functionally characterized, and all of these catalyze Na+:H+ exchange. The…	525	217	3e-62	46	556	83.28	99.81
GYF_01670	569	gnl|CDD|236236 PRK08315, PRK08315, AMP-binding domain protein; Validated.	559	1099	0	79	564	98.95	100
GYF_01671	365	gnl|CDD|221672 pfam12625, Arabinose_bd, Arabinose-binding domain of AraC transcription regulator, N-term. AraC is a bacterial transcriptional regulatory protein with a DNA-binding domain at the C-terminus, HTH_AraC, pfam00165, and this dimerisation domain which harbours the arabinose-binding pocket at the N-terminus. AraC positively and negatively regulates expression of the proteins required for…	188	126	2e-34	48	188	50.41	100
GYF_01672	138	gnl|CDD|180236 PRK05753, PRK05753, nucleoside diphosphate kinase regulator; Provisional.	137	167	3e-53	65	136	97.1	97.81
GYF_01673	664	gnl|CDD|206739 cd09912, DLP_2, Dynamin-like protein including dynamins, mitofusins, and guanylate-binding proteins. The dynamin family of large mechanochemical GTPases includes the classical dynamins and dynamin-like proteins (DLPs) that are found throughout the Eukarya. This family also includes bacterial DLPs. These proteins catalyze membrane fission during clathrin-mediated endocytosis. Dynami…	180	81.8	2e-17	51	144	21.54	76.11
GYF_01674	367	gnl|CDD|224115 COG1194, MutY, A/G-specific DNA glycosylase [DNA replication, recombination, and repair].	342	344	5e-116	62	304	82.83	86.84
GYF_01675	337	gnl|CDD|234621 PRK00082, hrcA, heat-inducible transcription repressor; Provisional.	339	382	2e-131	64	340	99.11	99.41
GYF_01676	221	gnl|CDD|226647 COG4181, COG4181, Predicted ABC-type transport system involved in lysophospholipase L1 biosynthesis, ATPase component [Secondary metabolites biosynthesis, transport, and catabolism].	228	294	3e-100	74	217	97.29	95.18
GYF_01677	210	gnl|CDD|238860 cd01822, Lysophospholipase_L1_like, Lysophospholipase L1-like subgroup of SGNH-hydrolases. The best characterized member in this family is TesA, an E. coli periplasmic protein with thioesterase, esterase, arylesterase, protease and lysophospholipase activity.	177	222	7e-73	69	176	83.81	97.74
GYF_01678	671	gnl|CDD|236035 PRK07508, PRK07508, aminodeoxychorismate synthase; Provisional.	378	311	6e-99	53	316	46.94	73.28
GYF_01680	166	gnl|CDD|233477 TIGR01575, rimI, ribosomal-protein-alanine acetyltransferase. Members of this model belong to the GCN5-related N-acetyltransferase (GNAT) superfamily. This model covers prokarotes and the archaea. The seed contains a characterized accession for Gram negative E. coli. An untraceable characterized accession (PIR|S66013) for Gram positive B. subtilis scores well (205.0) in the full al…	131	47.3	1e-07	44	104	62.65	74.05
GYF_01682	359	gnl|CDD|238885 cd01902, Ntn_CGH, Choloylglycine hydrolase (CGH) is a bile salt-modifying enzyme that hydrolyzes non-peptide carbon-nitrogen bonds in choloylglycine and choloyltaurine, both of which are present in bile. CGH is present in a number of probiotic microbial organisms that inhabit the gut. CGH has an N-terminal nucleophilic cysteine, as do other members of the Ntn hydrolase family to wh…	291	459	4e-162	76	293	80.78	100
GYF_01685	368	gnl|CDD|223597 COG0523, COG0523, Putative GTPases (G3E family) [General function prediction only].	323	326	2e-109	56	356	95.65	99.38
GYF_01686	194	gnl|CDD|131473 TIGR02420, dksA, RNA polymerase-binding protein DksA. The model that is the basis for this family describes a small, pleiotropic protein, DksA (DnaK suppressor A), originally named as a multicopy suppressor of temperature sensitivity of dnaKJ mutants. DksA mutants are defective in quorum sensing, virulence, etc. DksA is now understood to bind RNA polymerase directly and modulate it…	110	160	4e-50	75	110	56.7	100
GYF_01687	571	gnl|CDD|222151 pfam13466, STAS_2, STAS domain. The STAS (after Sulphate Transporter and AntiSigma factor antagonist) domain is found in the C-terminal region of Sulphate transporters and bacterial antisigma factor antagonists. It has been suggested that this domain may have a general NTP binding function.	80	45.3	6e-06	44	78	13.49	97.5
GYF_01688	186	gnl|CDD|235477 PRK05456, PRK05456, ATP-dependent protease subunit HslV; Provisional.	172	306	2e-106	85	177	95.16	100
GYF_01689	439	gnl|CDD|235364 PRK05201, hslU, ATP-dependent protease ATP-binding subunit HslU; Provisional.	443	797	0	82	443	100	100
GYF_01690	143	gnl|CDD|234728 PRK00326, PRK00326, cell division protein MraZ; Reviewed.	139	181	7e-59	65	137	93.71	98.56
GYF_01691	316	gnl|CDD|234597 PRK00050, PRK00050, 16S rRNA m(4)C1402 methyltranserfase; Provisional.	296	382	1e-132	67	285	88.61	93.92
GYF_01693	601	gnl|CDD|223839 COG0768, FtsI, Cell division protein FtsI/penicillin-binding protein 2 [Cell envelope biogenesis, outer membrane].	599	439	3e-146	53	575	88.02	94.49
GYF_01694	535	gnl|CDD|234660 PRK00139, murE, UDP-N-acetylmuramoylalanyl-D-glutamate--2,6-diaminopimelate ligase; Provisional.	460	483	3e-166	56	509	94.77	99.13
GYF_01695	472	gnl|CDD|237025 PRK11929, PRK11929, putative bifunctional UDP-N-acetylmuramoylalanyl-D-glutamate--2,6-diaminopimelate ligase/UDP-N-acetylmuramoyl-tripeptide:D-alanyl-D-alanine ligase; Provisional.	958	431	6e-141	63	446	93.22	46.14
GYF_01696	393	gnl|CDD|234638 PRK00108, mraY, phospho-N-acetylmuramoyl-pentapeptide-transferase; Provisional.	344	492	7e-174	73	374	95.17	100
GYF_01697	591	gnl|CDD|234995 PRK02006, murD, UDP-N-acetylmuramoyl-L-alanyl-D-glutamate synthetase; Provisional.	498	389	2e-128	66	343	57.53	65.06
GYF_01698	422	gnl|CDD|233951 TIGR02614, ftsW, cell division protein FtsW. This family consists of FtsW, an integral membrane protein with ten transmembrane segments. In general, it is one of two paralogs involved in peptidoglycan biosynthesis, the other being RodA, and is essential for cell division. All members of the seed alignment for this model are encoded in operons for the biosynthesis of UDP-N-acetylmur…	356	308	5e-101	64	345	81.75	94.66
GYF_01699	357	gnl|CDD|234825 PRK00726, murG, undecaprenyldiphospho-muramoylpentapeptide beta-N- acetylglucosaminyltransferase; Provisional.	357	437	1e-152	64	358	98.32	99.44
GYF_01700	471	gnl|CDD|234757 PRK00421, murC, UDP-N-acetylmuramate--L-alanine ligase; Provisional.	461	625	0	69	449	95.33	95.23
GYF_01701	340	gnl|CDD|234948 PRK01372, ddl, D-alanine--D-alanine ligase; Reviewed.	304	490	2e-174	69	308	90.59	99.67
GYF_01702	263	gnl|CDD|224505 COG1589, FtsQ, Cell division septal protein [Cell envelope biogenesis, outer membrane].	269	132	2e-36	48	249	92.78	88.48
GYF_01703	409	gnl|CDD|233300 TIGR01174, ftsA, cell division protein FtsA. This bacterial cell division protein interacts with FtsZ, the bacterial homolog of tubulin. It is an ATP-binding protein and shows structural similarities to actin and heat shock cognate protein 70 [Cellular processes, Cell division].	371	470	1e-164	75	369	89.73	99.46
GYF_01705	413	gnl|CDD|236468 PRK09330, PRK09330, cell division protein FtsZ; Validated.	384	478	3e-167	63	415	99.76	100
GYF_01706	308	gnl|CDD|237294 PRK13186, lpxC, UDP-3-O-[3-hydroxymyristoyl] N-acetylglucosamine deacetylase; Reviewed.	295	499	1e-178	75	302	98.05	100
GYF_01707	458	gnl|CDD|223936 COG1004, Ugd, Predicted UDP-glucose 6-dehydrogenase [Cell envelope biogenesis, outer membrane].	414	570	0	65	428	93.45	99.76
GYF_01708	213	gnl|CDD|239486 cd03392, PAP2_like_2, PAP2_like_2 proteins. PAP2 is a super-family of phosphatases and haloperoxidases. This subgroup, which is specific to bacteria, lacks functional characterization and may act as a membrane-associated lipid phosphatase.	182	73.8	3e-16	39	147	63.85	77.47
GYF_01709	419	gnl|CDD|99985 cd03814, GT1_like_2, This family is most closely related to the GT1 family of glycosyltransferases. Glycosyltransferases catalyze the transfer of sugar moieties from activated donor molecules to specific acceptor molecules, forming glycosidic bonds. The acceptor molecule can be a lipid, a protein, a heterocyclic compound, or another carbohydrate residue. This group of glycosyltransf…	364	378	3e-128	57	371	88.07	99.73
GYF_01710	182	gnl|CDD|234587 PRK00039, ruvC, Holliday junction resolvase; Reviewed.	164	246	2e-83	72	162	88.46	97.56
GYF_01711	233	gnl|CDD|234603 PRK00056, mtgA, monofunctional biosynthetic peptidoglycan transglycosylase; Provisional.	236	253	3e-84	60	194	82.83	82.2
GYF_01712	298	gnl|CDD|234703 PRK00258, aroE, shikimate 5-dehydrogenase; Reviewed.	278	282	6e-94	53	289	96.98	100
GYF_01713	354	gnl|CDD|226951 COG4585, COG4585, Signal transduction histidine kinase [Signal transduction mechanisms].	365	97.9	4e-23	46	209	55.93	53.42
GYF_01715	235	gnl|CDD|225107 COG2197, CitB, Response regulator containing a CheY-like receiver domain and an HTH DNA-binding domain [Signal transduction mechanisms / Transcription].	211	140	1e-40	56	219	93.19	98.1
GYF_01716	149	gnl|CDD|216007 pfam00583, Acetyltransf_1, Acetyltransferase (GNAT) family. This family contains proteins with N-acetyltransferase functions such as Elp3-related proteins.	80	52.7	7e-10	43	74	49.66	88.75
GYF_01717	651	gnl|CDD|182508 PRK10512, PRK10512, selenocysteinyl-tRNA-specific translation factor; Provisional.	614	473	2e-158	55	657	99.69	98.86
GYF_01718	480	gnl|CDD|235278 PRK04311, PRK04311, selenocysteine synthase; Provisional.	464	654	0	70	460	95.83	97.63
GYF_01719	332	gnl|CDD|217535 pfam03401, TctC, Tripartite tricarboxylate transporter family receptor. These probable extra-cytoplasmic solute receptors are strongly overrepresented in several beta-proteobacteria. This family, formerly known as Bug - Bordetella uptake gene (bug) product - is a family of bacterial tripartite tricarboxylate receptors of the extracytoplasmic solute binding receptor-dependent transp…	274	297	4e-99	69	274	82.53	99.64
GYF_01720	443	gnl|CDD|224942 COG2031, AtoE, Short chain fatty acids transporter [Lipid metabolism].	446	332	5e-109	64	443	98.65	98.65
GYF_01721	249	gnl|CDD|181044 PRK07577, PRK07577, short chain dehydrogenase; Provisional.	234	204	6e-65	61	234	91.57	97.01
GYF_01722	98	gnl|CDD|183800 PRK12863, PRK12863, YciI-like protein; Reviewed.	94	136	3e-42	57	94	95.92	100
GYF_01724	265	gnl|CDD|131480 TIGR02427, protocat_pcaD, 3-oxoadipate enol-lactonase. Members of this family are 3-oxoadipate enol-lactonase. Note that the substrate is known as 3-oxoadipate enol-lactone, 2-oxo-2,3-dihydrofuran-5-acetate, 4,5-Dihydro-5-oxofuran-2-acetate, and 5-oxo-4,5-dihydrofuran-2-acetate. The enzyme the catalyzes the fourth step in the protocatechuate degradation to beta-ketoadipate and then…	251	247	4e-81	57	254	95.09	99.2
GYF_01725	401	gnl|CDD|181624 PRK09050, PRK09050, beta-ketoadipyl CoA thiolase; Validated.	401	718	0	86	399	99.25	99.5
GYF_01726	216	gnl|CDD|188219 TIGR02428, pcaJ_scoB_fam, 3-oxoacid CoA-transferase, B subunit. Various members of this family are characterized as the B subunits of succinyl-CoA:3-ketoacid-CoA transferase (EC 2.8.3.5), beta-ketoadipate:succinyl-CoA transferase (EC 2.8.3.6), acetyl-CoA:acetoacetate CoA transferase (EC 2.8.3.8), and butyrate-acetoacetate CoA-transferase (EC 2.8.3.9). This represents a very distinc…	207	309	1e-106	72	202	93.52	97.1
GYF_01727	232	gnl|CDD|131482 TIGR02429, pcaI_scoA_fam, 3-oxoacid CoA-transferase, A subunit. Various members of this family are characterized as the A subunits of succinyl-CoA:3-ketoacid-CoA transferase (EC 2.8.3.5), beta-ketoadipate:succinyl-CoA transferase (EC 2.8.3.6), acetyl-CoA:acetoacetate CoA transferase (EC 2.8.3.8), and butyrate-acetoacetate CoA-transferase (EC 2.8.3.9). This represents a very distinc…	222	366	1e-128	85	220	94.83	99.1
GYF_01728	266	gnl|CDD|131484 TIGR02431, pcaR_pcaU, beta-ketoadipate pathway transcriptional regulators, PcaR/PcaU/PobR family. Member of this family are IclR-type transcriptional regulators with similar DNA binding sites, able to bind at least three different metabolites related to protocatechuate metabolism. Beta-ketoadipate is the inducer for PcaR, p-hydroxybenzoate for PobR, and protocatechuate for PcaU [Re…	248	336	8e-116	70	248	93.23	100
GYF_01729	322	gnl|CDD|217969 pfam04216, FdhE, Protein involved in formate dehydrogenase formation. The function of these proteins is unknown. They may possibly be involved in the formation of formate dehydrogenase.	283	262	1e-85	56	298	91.93	100
GYF_01730	243	gnl|CDD|225419 COG2864, FdnI, Cytochrome b subunit of formate dehydrogenase [Energy production and conversion].	218	233	4e-76	66	202	82.3	92.2
GYF_01731	333	gnl|CDD|233481 TIGR01582, FDH-beta, formate dehydrogenase, beta subunit, Fe-S containing. This model represents the beta subunit of the gamma-proteobacterial formate dehydrogenase. This subunit contains four 4Fe-4S clusters and is involved in transmitting electrons from the alpha subunit (TIGR01553) at the periplasmic space to the gamma subunit which spans the cytoplasmic membrane. In addition to…	283	407	2e-142	72	286	85.59	100
GYF_01732	809	gnl|CDD|233466 TIGR01553, formate-DH-alph, formate dehydrogenase, alpha subunit, proteobacterial-type. This model describes a subset of formate dehydrogenase alpha chains found mainly in proteobacteria but also in Aquifex. The alpha chain contains domains for molybdopterin dinucleotide binding and molybdopterin oxidoreductase (pfam01568 and pfam00384, respectively). The holo-enzyme also contains …	1009	1029	0	65	811	99.88	79.09
GYF_01734	196	gnl|CDD|233466 TIGR01553, formate-DH-alph, formate dehydrogenase, alpha subunit, proteobacterial-type. This model describes a subset of formate dehydrogenase alpha chains found mainly in proteobacteria but also in Aquifex. The alpha chain contains domains for molybdopterin dinucleotide binding and molybdopterin oxidoreductase (pfam01568 and pfam00384, respectively). The holo-enzyme also contains …	1009	263	1e-81	61	194	98.98	19.23
GYF_01735	251	gnl|CDD|238386 cd00757, ThiF_MoeB_HesA_family, ThiF_MoeB_HesA. Family of E1-like enzymes involved in molybdopterin and thiamine biosynthesis family. The common reaction mechanism catalyzed by MoeB and ThiF, like other E1 enzymes, begins with a nucleophilic attack of the C-terminal carboxylate of MoaD and ThiS, respectively, on the alpha-phosphate of an ATP molecule bound at the active site of the…	228	239	2e-78	67	227	90.04	98.68
GYF_01736	171	gnl|CDD|236483 PRK09364, moaC, molybdenum cofactor biosynthesis protein MoaC; Provisional.	159	253	5e-86	66	157	91.81	97.48
GYF_01737	261	gnl|CDD|223797 COG0725, ModA, ABC-type molybdate transport system, periplasmic component [Inorganic ion transport and metabolism].	258	228	2e-73	59	256	97.7	98.84
GYF_01738	233	gnl|CDD|226629 COG4149, ModC, ABC-type molybdate transport system, permease component [Inorganic ion transport and metabolism].	225	240	3e-79	69	217	93.13	96.44
GYF_01739	226	gnl|CDD|213264 cd03297, ABC_ModC_molybdenum_transporter, ATP-binding cassette domain of the molybdenum transport system. ModC is an ABC-type transporter and the ATPase component of a molybdate transport system that also includes the periplasmic binding protein ModA and the membrane protein ModB. ABC transporters are a large family of proteins involved in the transport of a wide variety of differe…	214	210	1e-67	58	218	95.58	98.13
GYF_01740	692	gnl|CDD|238657 cd01347, ligand_gated_channel, TonB dependent/Ligand-Gated channels are created by a monomeric 22 strand (22,24) anti-parallel beta-barrel. Ligands apparently bind to the large extracellular loops. The N-terminal 150-200 residues form a plug from the periplasmic end of barrel. Energy (proton-motive force) and TonB-dependent conformational alteration of channel (parts of plug, and l…	635	202	9e-56	36	663	91.62	99.69
GYF_01741	198	gnl|CDD|220836 pfam10649, DUF2478, Protein of unknown function (DUF2478). This is a family of hypothetical bacterial proteins found in the vicinity of Molybdenum ABC transporter ATP-binding gene-products MobA MobB and MobC. However the function could not be confirmed. This family appears to belong to the P-loop superfamily by alignment to pfam03266. However, the characteristic P-loop sequence mot…	159	134	4e-39	51	181	91.41	100
GYF_01742	369	gnl|CDD|238567 cd01147, HemV-2, Metal binding protein HemV-2. These proteins are predicted to function as initial receptors in ABC transport of metal ions. They belong to the TroA superfamily of helical backbone metal receptor proteins that share a distinct fold and ligand binding mechanism. A typical TroA protein is comprised of two globular subdomains connected by a single helix and can bind th…	262	185	1e-55	52	250	63.96	90.46
GYF_01743	355	gnl|CDD|223682 COG0609, FepD, ABC-type Fe3+-siderophore transport system, permease component [Inorganic ion transport and metabolism].	334	132	5e-35	73	164	45.92	49.1
GYF_01744	296	gnl|CDD|224045 COG1120, FepC, ABC-type cobalamin/Fe3+-siderophores transport systems, ATPase components [Inorganic ion transport and metabolism / Coenzyme metabolism].	258	217	1e-68	61	233	78.38	90.31
GYF_01748	177	gnl|CDD|224916 COG2005, ModE, N-terminal domain of molybdenum-binding protein [General function prediction only].	130	87.8	6e-22	56	109	61.58	83.85
GYF_01749	195	gnl|CDD|181837 PRK09417, mogA, molybdenum cofactor biosynthesis protein MogA; Provisional.	193	346	4e-122	84	186	95.38	95.85
GYF_01750	416	gnl|CDD|238452 cd00887, MoeA, MoeA family. Members of this family are involved in biosynthesis of the molybdenum cofactor (MoCF), an essential cofactor of a diverse group of redox enzymes. MoCF biosynthesis is an evolutionarily conserved pathway present in eubacteria, archaea and eukaryotes. MoCF contains a tricyclic pyranopterin, termed molybdopterin (MPT). MoeA, together with MoaB, is responsib…	394	376	3e-127	57	404	95.67	98.48
GYF_01751	373	gnl|CDD|234725 PRK00317, mobA, molybdopterin-guanine dinucleotide biosynthesis protein MobA; Reviewed.	193	167	2e-49	56	204	53.35	96.89
GYF_01752	82	gnl|CDD|182985 PRK11130, moaD, molybdopterin synthase small subunit; Provisional.	81	61.9	8e-14	55	82	100	100
GYF_01753	340	gnl|CDD|217801 pfam03934, T2SK, Type II secretion system (T2SS), protein K. Members of this family are involved in the Type II protein secretion system. The T2SK family includes proteins such as ExeK, PulK, OutX and XcpX.	282	135	6e-37	41	299	79.41	98.58
GYF_01755	117	gnl|CDD|217071 pfam02501, T2SI, Type II secretion system (T2SS), protein I. The Type II secretion system, also called Secretion-dependent pathway (SDP), is responsible for the transport of proteins across the outer membrane first exported to the periplasm by the Sec or Tat translocon in Gram-negative (diderm) bacteria. As members of the T2SJ family, members of the T2SI family are pseudopilins con…	82	67.7	1e-15	57	79	64.96	96.34
GYF_01757	158	gnl|CDD|219799 pfam08334, T2SG, Type II secretion system (T2SS), protein G. The Type II secretion system, also called Secretion-dependent pathway (SDP), is responsible for the transport of proteins across the outer membrane first exported to the periplasm by the Sec or Tat translocon in Gram-negative (diderm) bacteria. The T2SG family includes proteins such as EpsG in Vibrio cholera, XcpT also ca…	105	156	5e-49	71	110	68.99	100
GYF_01759	258	gnl|CDD|223970 COG1040, ComFC, Predicted amidophosphoribosyltransferases [General function prediction only].	225	87.1	3e-20	43	212	82.17	89.78
GYF_01760	298	gnl|CDD|233708 TIGR02072, BioC, biotin biosynthesis protein BioC. This enzyme, which is found in biotin biosynthetic gene clusters in proteobacteria, firmicutes, green-sulfur bacteria, fusobacterium and bacteroides, is believed to carry out an enzymatic step prior to the formation of pimeloyl-CoA (although attribution of this annotation is not traceable). The enzyme appears related to methyltrans…	240	85	2e-19	38	163	53.69	62.5
GYF_01763	429	gnl|CDD|219173 pfam06779, DUF1228, Protein of unknown function (DUF1228). This family represents the N-terminus of several putative bacterial membrane proteins, which may be sugar transporters. Note that many family members are hypothetical proteins.	85	53.1	9e-09	66	50	11.66	58.82
GYF_01765	314	gnl|CDD|176170 cd08481, PBP2_GcdR_like, The C-terminal substrate binding domain of LysR-type transcriptional regulators GcdR-like, contains the type 2 periplasmic binding fold. GcdR is involved in the glutaconate/glutarate-specific activation of the Pg promoter driving expression of a glutaryl-CoA dehydrogenase-encoding gene (gcdH). The GcdH protein is essential for the anaerobic catabolism of ma…	194	268	2e-89	69	198	62.74	99.48
GYF_01766	395	gnl|CDD|173840 cd01151, GCD, Glutaryl-CoA dehydrogenase. Glutaryl-CoA dehydrogenase (GCD). GCD is an acyl-CoA dehydrogenase, which catalyzes the oxidative decarboxylation of glutaryl-CoA to crotonyl-CoA and carbon dioxide in the catabolism of lysine, hydroxylysine, and tryptophan. It uses electron transfer flavoprotein (ETF) as an electron acceptor. GCD is a homotetramer. GCD deficiency leads to …	386	676	0	85	387	97.72	100
GYF_01767	406	gnl|CDD|224717 COG1804, CaiB, Predicted acyl-CoA transferases/carnitine dehydratase [Energy production and conversion].	396	499	3e-175	66	407	100	99.24
GYF_01768	356	gnl|CDD|225375 COG2819, COG2819, Predicted hydrolase of the alpha/beta superfamily [General function prediction only].	264	109	1e-27	39	271	73.6	89.39
GYF_01769	273	gnl|CDD|197336 cd10281, Nape_like_AP-endo, Neisseria meningitides Nape-like subfamily of the ExoIII family purinic/apyrimidinic (AP) endonucleases. This subfamily includes Neisseria meningitides Nape and related proteins. These are Escherichia coli exonuclease III (ExoIII)-like AP endonucleases and belong to the large EEP (exonuclease/endonuclease/phosphatase) superfamily that contains functional…	253	354	1e-122	66	262	95.6	98.81
GYF_01770	241	gnl|CDD|234771 PRK00455, pyrE, orotate phosphoribosyltransferase; Validated.	202	213	9e-69	53	227	93.36	100
GYF_01772	257	gnl|CDD|218040 pfam04352, ProQ, ProQ/FINO family. This family includes ProQ, which is required for full activation of the osmoprotectant transporter, ProQ, in Escherichia coli. This family includes several bacterial fertility inhibition (FINO) proteins. The conjugative transfer of F-like plasmids is repressed by FinO, an RNA binding protein. FinO interacts with the F-plasmid encoded traJ mRNA and…	114	93.5	1e-23	49	113	42.41	99.12
GYF_01773	276	gnl|CDD|235415 PRK05333, PRK05333, NAD-dependent deacetylase; Provisional.	285	365	1e-126	69	258	93.48	90.53
GYF_01774	243	gnl|CDD|234689 PRK00216, ubiE, ubiquinone/menaquinone biosynthesis methyltransferase; Reviewed.	239	368	3e-129	70	238	96.71	99.58
GYF_01775	375	gnl|CDD|224748 COG1835, COG1835, Predicted acyltransferases [Lipid metabolism].	386	79.4	2e-16	35	393	97.87	94.04
GYF_01776	360	gnl|CDD|216038 pfam00639, Rotamase, PPIC-type PPIASE domain. Rotamases increase the rate of protein folding by catalyzing the interconversion of cis-proline and trans-proline.	94	88.1	2e-21	56	95	25	100
GYF_01777	448	gnl|CDD|235386 PRK05279, PRK05279, N-acetylglutamate synthase; Validated.	441	779	0	75	448	100	100
GYF_01778	369	gnl|CDD|224402 COG1485, COG1485, Predicted ATPase [General function prediction only].	367	463	2e-162	63	361	97.29	98.09
GYF_01781	482	gnl|CDD|143415 cd07097, ALDH_KGSADH-YcbD, Bacillus subtilis NADP+-dependent alpha-ketoglutaric semialdehyde dehydrogenase ycbD-like. Kinetic studies of the Bacillus subtilis ALDH-like ycbD protein, which is involved in d-glucarate/d-galactarate utilization, reveal that it is a NADP+-dependent, alpha-ketoglutaric semialdehyde dehydrogenase (KGSADH). KGSADHs (EC 1.2.1.26) catalyze the NAD(P)+-depen…	473	778	0	76	477	98.96	100
GYF_01784	713	gnl|CDD|223896 COG0826, COG0826, Collagenase and related proteases [Posttranslational modification, protein turnover, chaperones].	347	269	9e-83	52	326	44.6	90.2
GYF_01785	141	gnl|CDD|226095 COG3565, COG3565, Predicted dioxygenase of extradiol dioxygenase family [General function prediction only].	138	204	8e-68	70	141	100	100
GYF_01786	298	gnl|CDD|176118 cd08427, PBP2_LTTR_like_2, The C-terminal substrate binding domain of an uncharacterized LysR-type transcriptional regulator, contains the type 2 periplasmic binding fold. LysR-transcriptional regulators comprise the largest family of prokaryotic transcription factor. Homologs of some of LTTRs with similar domain organizations are also found in the archaea and eukaryotic organisms.…	195	220	8e-71	60	190	63.76	97.44
GYF_01787	232	gnl|CDD|223257 COG0179, MhpD, 2-keto-4-pentenoate hydratase/2-oxohepta-3-ene-1,7-dioic acid hydratase (catechol pathway) [Secondary metabolites biosynthesis, transport, and catabolism].	266	243	1e-79	63	193	82.33	71.8
GYF_01788	263	gnl|CDD|225117 COG2207, AraC, AraC-type DNA-binding domain-containing proteins [Transcription].	127	92.6	5e-23	48	123	46.39	96.85
GYF_01789	393	gnl|CDD|225365 COG2807, CynX, Cyanate permease [Inorganic ion transport and metabolism].	395	210	4e-63	62	317	80.15	80
GYF_01790	325	gnl|CDD|149846 pfam08908, DUF1852, Domain of unknown function (DUF1852). This family of proteins are functionally uncharacterized.	322	662	0	89	322	99.08	100
GYF_01791	342	gnl|CDD|181659 PRK09121, PRK09121, 5-methyltetrahydropteroyltriglutamate--homocysteine methyltransferase; Provisional.	339	758	0	96	339	99.12	100
GYF_01792	472	gnl|CDD|224089 COG1167, ARO8, Transcriptional regulators containing a DNA-binding HTH domain and an aminotransferase domain (MocR family) and their eukaryotic orthologs [Transcription / Amino acid transport and metabolism].	459	306	2e-98	49	457	95.13	98.04
GYF_01793	148	gnl|CDD|225039 COG2128, COG2128, Uncharacterized conserved protein [Function unknown].	177	89.1	2e-22	56	117	77.7	66.1
GYF_01797	478	gnl|CDD|176454 cd01700, PolY_Pol_V_umuC, umuC subunit of DNA Polymerase V. umuC subunit of Pol V. Pol V is a bacterial translesion synthesis (TLS) polymerase that consists of the heterotrimer of one umuC and two umuD subunits. Translesion synthesis is a process that allows the bypass of a variety of DNA lesions. TLS polymerases lack proofreading activity and have low fidelity and low processivity…	344	406	9e-139	62	356	74.27	100
GYF_01798	310	gnl|CDD|182535 PRK10545, PRK10545, nucleotide excision repair endonuclease; Provisional.	286	324	5e-110	62	292	94.19	98.95
GYF_01799	144	gnl|CDD|182350 PRK10276, PRK10276, DNA polymerase V subunit UmuD; Provisional.	139	121	2e-35	61	137	94.44	96.4
GYF_01800	340	gnl|CDD|236852 PRK11119, proX, glycine betaine transporter periplasmic subunit; Provisional.	331	548	0	76	335	98.53	100
GYF_01801	688	gnl|CDD|223288 COG0210, UvrD, Superfamily I DNA and RNA helicases [DNA replication, recombination, and repair].	655	67.9	1e-11	40	383	51.74	56.34
GYF_01802	624	gnl|CDD|224037 COG1112, COG1112, Superfamily I DNA and RNA helicases and helicase subunits [DNA replication, recombination, and repair].	767	155	9e-40	47	295	46.31	36.64
GYF_01803	379	gnl|CDD|223153 COG0075, COG0075, Serine-pyruvate aminotransferase/archaeal aspartate aminotransferase [Amino acid transport and metabolism].	383	215	2e-65	47	366	93.67	88.51
GYF_01804	509	gnl|CDD|201501 pfam00912, Transgly, Transglycosylase. The penicillin-binding proteins are bifunctional proteins consisting of transglycosylase and transpeptidase in the N- and C-terminus respectively. The transglycosylase domain catalyzes the polymerisation of murein glycan chains.	177	163	8e-47	50	181	35.36	93.79
GYF_01805	492	gnl|CDD|220361 pfam09721, Exosortase_EpsH, Transmembrane exosortase (Exosortase_EpsH). Members of this family are designated exosortase, analogous to sortase in cell wall sorting mediated by LPXTG domains in Gram-positive bacteria. The phylogenetic distribution of the proteins in this entry is nearly perfectly correlated with the distribution of the proteins having the PEP-CTERM anchor motif, IPR…	254	50.7	4e-07	46	123	24.8	48.43
GYF_01806	744	gnl|CDD|234353 TIGR03788, marine_srt_targ, marine proteobacterial sortase target protein. Members of this protein family are restricted to the Proteobacteria. Each contains a C-terminal sortase-recognition motif, transmembrane domain, and basic residues cluster at the the C-terminus, and is encoded adjacent to a sortase gene. This protein is frequently the only sortase target in its genome, which…	596	354	1e-111	50	622	81.05	99.16
GYF_01807	463	gnl|CDD|234705 PRK00260, cysS, cysteinyl-tRNA synthetase; Validated.	463	735	0	72	471	99.78	100
GYF_01808	495	gnl|CDD|223200 COG0122, AlkA, 3-methyladenine DNA glycosylase/8-oxoguanine DNA glycosylase [DNA replication, recombination, and repair].	285	179	2e-51	57	175	33.94	61.4
GYF_01809	322	gnl|CDD|235580 PRK05724, PRK05724, acetyl-CoA carboxylase carboxyltransferase subunit alpha; Validated.	319	547	0	79	320	99.38	100
GYF_01812	336	gnl|CDD|238950 cd01992, PP-ATPase, N-terminal domain of predicted ATPase of the PP-loop faimly implicated in cell cycle control [Cell division and chromosome partitioning]. This is a subfamily of Adenine nucleotide alpha hydrolases superfamily.Adeninosine nucleotide alpha hydrolases superfamily includes N type ATP PPases and ATP sulphurylases. It forms a apha/beta/apha fold which binds to Adenosi…	185	206	6e-65	57	191	55.95	100
GYF_01814	433	gnl|CDD|235843 PRK06635, PRK06635, aspartate kinase; Reviewed.	404	627	0	77	419	96.77	100
GYF_01817	338	gnl|CDD|234162 TIGR03299, LGT_TIGR03299, phage/plasmid-like protein TIGR03299. Members of this uncharacterized protein family are found in various Mycobacterium phage genomes, in Streptomyces coelicolor plasmid SCP1, and in bacterial genomes near various markers that suggest lateral gene transfer. The function is unknown [Mobile and extrachromosomal element functions, Other].	309	321	4e-108	60	331	97.34	99.68
GYF_01818	341	gnl|CDD|227668 COG5377, COG5377, Phage-related protein, predicted endonuclease [DNA replication, recombination, and repair].	319	177	6e-52	53	304	87.39	91.54
GYF_01821	298	gnl|CDD|221771 pfam12787, EcsC, EcsC protein family. Proteins in this family are related to EcsC from B. subtilis. This protein is found in an operon with EcsA and EcsB which are components of an ABC transport system. The function of this protein is unknown.	242	127	2e-34	44	264	87.92	100
GYF_01822	367	gnl|CDD|225232 COG2357, COG2357, PpGpp synthetase catalytic domain [General function prediction only].	231	98.6	7e-24	45	187	49.86	74.89
GYF_01823	397	gnl|CDD|237265 PRK13009, PRK13009, succinyl-diaminopimelate desuccinylase; Reviewed.	375	649	0	75	364	91.69	95.2
GYF_01824	303	gnl|CDD|236988 PRK11805, PRK11805, N5-glutamine S-adenosyl-L-methionine-dependent methyltransferase; Provisional.	307	396	5e-138	66	296	97.36	95.11
GYF_01825	175	gnl|CDD|217798 pfam03928, DUF336, Domain of unknown function (DUF336). This family contains uncharacterized sequences, including several GlcG proteins. The alignment contains many conserved motifs that are suggestive of cofactor binding and enzymatic activity.	132	50.3	1e-08	50	129	72.57	96.97
GYF_01826	471	gnl|CDD|223715 COG0642, BaeS, Signal transduction histidine kinase [Signal transduction mechanisms].	336	136	1e-35	50	314	66.24	88.69
GYF_01827	244	gnl|CDD|223816 COG0745, OmpR, Response regulators consisting of a CheY-like receiver domain and a winged-helix DNA-binding domain [Signal transduction mechanisms / Transcription].	229	194	8e-61	58	241	95.08	99.56
GYF_01828	510	gnl|CDD|225870 COG3333, COG3333, Uncharacterized protein conserved in bacteria [Function unknown].	504	474	2e-162	72	469	91.96	93.06
GYF_01829	148	gnl|CDD|219375 pfam07331, TctB, Tripartite tricarboxylate transporter TctB family. This family consists of several hypothetical bacterial proteins of around 150 residues in length. This family was formerly known as DUF1468.	141	63.3	3e-13	51	140	91.22	99.29
GYF_01830	501	gnl|CDD|214963 smart00996, AdoHcyase, S-adenosyl-L-homocysteine hydrolase.	426	796	0	75	473	93.41	99.77
GYF_01831	116	gnl|CDD|217848 pfam04020, DUF360, Membrane protein of unknown function. These proteins a predicted transmembrane proteins with probably four transmembrane spans. The function of these bacterial proteins is unknown. The sequences do not appear to contain any conserved polar residues that could form an active site.	107	60.2	1e-12	79	107	92.24	100
GYF_01832	284	gnl|CDD|233086 TIGR00676, fadh2, 5,10-methylenetetrahydrofolate reductase, prokaryotic form. The enzyme activities methylenetetrahydrofolate reductase (EC 1.5.1.20) and 5,10-methylenetetrahydrofolate reductase (FADH) (EC 1.7.99.5) differ in that 1.5.1.20 (assigned in many eukaryotes) is defined to use NADP+ as an acceptor, while 1.7.99.5 (assigned in many bacteria) is flexible with respect to the…	272	319	1e-108	66	272	94.72	99.63
GYF_01833	275	gnl|CDD|223868 COG0797, RlpA, Lipoproteins [Cell envelope biogenesis, outer membrane].	233	152	4e-44	54	167	60.73	68.67
GYF_01834	358	gnl|CDD|129820 TIGR00737, nifR3_yhdG, putative TIM-barrel protein, nifR3 family. This model represents one branch of COG0042 (Predicted TIM-barrel enzymes, possibly dehydrogenases, nifR3 family). This branch includes NifR3 itself, from Rhodobacter capsulatus. It excludes a broadly distributed but more sparsely populated subfamily that contains sll0926 from Synechocystis PCC6803, HI0634 from Haemo…	319	358	6e-122	62	319	89.11	99.06
GYF_01835	80	gnl|CDD|179348 PRK01905, PRK01905, DNA-binding protein Fis; Provisional.	77	111	4e-33	79	75	93.75	97.4
GYF_01836	333	gnl|CDD|224553 COG1638, DctP, TRAP-type C4-dicarboxylate transport system, periplasmic component [Carbohydrate transport and metabolism].	332	303	8e-101	65	282	83.48	84.94
GYF_01837	168	gnl|CDD|225632 COG3090, DctM, TRAP-type C4-dicarboxylate transport system, small permease component [Carbohydrate transport and metabolism].	177	75.4	3e-17	50	127	75.6	71.75
GYF_01838	424	gnl|CDD|224509 COG1593, DctQ, TRAP-type C4-dicarboxylate transport system, large permease component [Carbohydrate transport and metabolism].	379	324	7e-107	71	374	88.21	98.68
GYF_01839	248	gnl|CDD|234720 PRK00301, aat, leucyl/phenylalanyl-tRNA--protein transferase; Reviewed.	233	323	2e-111	63	234	92.74	98.28
GYF_01840	249	gnl|CDD|234939 PRK01305, PRK01305, arginyl-tRNA-protein transferase; Provisional.	240	370	7e-130	66	244	97.59	98.75
GYF_01841	262	gnl|CDD|224332 COG1414, IclR, Transcriptional regulator [Transcription].	246	198	5e-62	53	246	91.98	99.59
GYF_01843	195	gnl|CDD|214900 smart00903, Flavin_Reduct, Flavin reductase like domain. This entry represents the FMN-binding domain found in NAD(P)H-flavin oxidoreductases (flavin reductases), a class of enzymes capable of producing reduced flavin for bacterial bioluminescence and other biological processes. This domain is also found in various other oxidoreductase and monooxygenase enzymes... This domain consi…	147	160	3e-49	55	161	80.51	98.64
GYF_01844	433	gnl|CDD|237036 PRK12284, PRK12284, tryptophanyl-tRNA synthetase; Reviewed.	431	735	0	78	433	99.54	99.77
GYF_01845	208	gnl|CDD|100079 cd06158, S2P-M50_like_1, Uncharacterized homologs of Site-2 protease (S2P), zinc metalloproteases (MEROPS family M50) which cleave transmembrane domains of substrate proteins, regulating intramembrane proteolysis (RIP) of diverse signal transduction mechanisms. Members of the S2P/M50 family of RIP proteases use proteolytic activity within the membrane to transfer information across…	181	179	3e-56	68	169	80.77	90.06
GYF_01846	213	gnl|CDD|183245 PRK11630, PRK11630, hypothetical protein; Provisional.	206	231	5e-76	71	207	97.18	98.54
GYF_01847	188	gnl|CDD|234753 PRK00416, dcd, deoxycytidine triphosphate deaminase; Reviewed.	177	320	5e-112	71	187	98.94	99.44
GYF_01848	125	gnl|CDD|234982 PRK01777, PRK01777, hypothetical protein; Validated.	95	70.4	2e-16	46	104	83.2	93.68
GYF_01849	152	gnl|CDD|176855 cd07813, COQ10p_like, Coenzyme Q-binding protein COQ10p and similar proteins. Coenzyme Q-binding protein COQ10p and similar proteins. COQ10p is a hydrophobic protein located in the inner membrane of mitochondria that binds coenzyme Q (CoQ), also called ubiquinone, which is an essential electron carrier of the respiratory chain. Deletion of the gene encoding COQ10p (COQ10 or YOL008W…	138	177	5e-57	63	144	94.74	100
GYF_01850	158	gnl|CDD|235455 PRK05422, smpB, SsrA-binding protein; Validated.	148	238	1e-80	75	148	93.67	99.32
GYF_01851	267	gnl|CDD|226356 COG3836, HpcH, 2,4-dihydroxyhept-2-ene-1,7-dioic acid aldolase [Carbohydrate transport and metabolism].	255	310	2e-105	69	255	95.51	100
GYF_01852	626	gnl|CDD|235256 PRK04210, PRK04210, phosphoenolpyruvate carboxykinase; Provisional.	601	1103	0	76	600	95.69	97.34
GYF_01853	213	gnl|CDD|182945 PRK11071, PRK11071, esterase YqiA; Provisional.	190	159	2e-48	58	189	87.79	97.37
GYF_01854	496	gnl|CDD|233595 TIGR01845, outer_NodT, efflux transporter, outer membrane factor (OMF) lipoprotein, NodT family. Members of This model comprise a subfamily of the Outer Membrane Factor (TCDB 1.B.17) porins. OMF proteins operate in conjunction with a primary transporter of the RND, MFS, ABC, or PET systems, and a MFP (membrane fusion protein) to tranport substrates across membranes. The complex thu…	454	263	1e-81	57	454	90.52	100
GYF_01855	1051	gnl|CDD|233182 TIGR00915, 2A0602, The (Largely Gram-negative Bacterial) Hydrophobe/Amphiphile Efflux-1 (HAE1) Family. Proteins scoring above the trusted cutoff (1000) form a tight clade within the RND (Resistance-Nodulation-Cell Division) superfamily. Proteins scoring greater than the noise cutoff (100) appear to form a larger clade, cleanly separated from more distant homologs that include cadmi…	1044	1307	0	73	1045	99.14	100
GYF_01856	460	gnl|CDD|169982 PRK09578, PRK09578, periplasmic multidrug efflux lipoprotein precursor; Reviewed.	385	266	8e-84	58	379	81.74	90.91
GYF_01857	241	gnl|CDD|182632 PRK10668, PRK10668, DNA-binding transcriptional repressor AcrR; Provisional.	215	127	3e-35	51	227	90.46	99.53
GYF_01858	594	gnl|CDD|236872 PRK11183, PRK11183, D-lactate dehydrogenase; Provisional.	564	1109	0	81	566	94.78	100
GYF_01859	379	gnl|CDD|183033 PRK11197, lldD, L-lactate dehydrogenase; Provisional.	381	758	0	90	379	100	99.48
GYF_01860	259	gnl|CDD|236690 PRK10421, PRK10421, DNA-binding transcriptional repressor LldR; Provisional.	253	291	2e-98	71	250	96.53	95.65
GYF_01861	589	gnl|CDD|224535 COG1620, LldP, L-lactate permease [Energy production and conversion].	522	284	1e-87	51	553	92.7	97.13
GYF_01862	379	gnl|CDD|183033 PRK11197, lldD, L-lactate dehydrogenase; Provisional.	381	794	0	91	377	99.47	98.95
GYF_01863	262	gnl|CDD|236690 PRK10421, PRK10421, DNA-binding transcriptional repressor LldR; Provisional.	253	296	4e-100	68	247	94.27	95.26
GYF_01864	560	gnl|CDD|182445 PRK10420, PRK10420, L-lactate permease; Provisional.	551	799	0	87	556	99.29	99.82
GYF_01866	566	gnl|CDD|234359 TIGR03802, Asp_Ala_antiprt, aspartate-alanine antiporter. All members of the seed alignment for this model are asparate-alanine anti-transporters (AspT) encoded next to the gene for aspartate 4-decarboxylase (AspD), which converts asparate to alanine, releasing CO2. The exchange of Asp for Ala is electrogenic, so the AspD/AspT system confers a proton-motive force. This transporter …	562	516	4e-177	63	565	98.76	99.82
GYF_01868	732	gnl|CDD|238657 cd01347, ligand_gated_channel, TonB dependent/Ligand-Gated channels are created by a monomeric 22 strand (22,24) anti-parallel beta-barrel. Ligands apparently bind to the large extracellular loops. The N-terminal 150-200 residues form a plug from the periplasmic end of barrel. Energy (proton-motive force) and TonB-dependent conformational alteration of channel (parts of plug, and l…	635	173	8e-46	36	682	89.07	100
GYF_01869	464	gnl|CDD|234375 TIGR03860, FMN_nitrolo, FMN-dependent oxidoreductase, nitrilotriacetate monooxygenase family. This model represents a distinctive clade, in which all characterized members are FMN-binding, within the larger family of luciferase-like monooxygenases (LLM), among which there are both FMN- and F420-binding enzymes. A well-characterized member is nitrilotriacetate monooxygenase from Ami…	422	528	0	61	407	87.5	94.79
GYF_01870	423	gnl|CDD|173852 cd01163, DszC, Dibenzothiophene (DBT) desulfurization enzyme C. DszC is a flavin reductase dependent enzyme, which catalyzes the first two steps of DBT desulfurization in mesophilic bacteria. DszC converts DBT to DBT-sulfoxide, which is then converted to DBT-sulfone. Bacteria with this enzyme are candidates for the removal of organic sulfur compounds from fossil fuels, which pollut…	377	366	2e-123	57	380	89.13	99.73
GYF_01871	555	gnl|CDD|224048 COG1123, COG1123, ATPase components of various ABC-type transport systems, contain duplicated ATPase [General function prediction only].	539	560	0	63	549	97.12	98.89
GYF_01872	303	gnl|CDD|224094 COG1173, DppC, ABC-type dipeptide/oligopeptide/nickel transport systems, permease components [Amino acid transport and metabolism / Inorganic ion transport and metabolism].	289	196	3e-60	68	236	77.23	81.66
GYF_01873	340	gnl|CDD|223674 COG0601, DppB, ABC-type dipeptide/oligopeptide/nickel transport systems, permease components [Amino acid transport and metabolism / Inorganic ion transport and metabolism].	317	173	1e-50	55	321	91.18	99.37
GYF_01874	545	gnl|CDD|173857 cd08492, PBP2_NikA_DppA_OppA_like_15, The substrate-binding component of an uncharacterized ABC-type nickel/dipeptide/oligopeptide-like import system contains the type 2 periplasmic binding fold. This CD represents the substrate-binding domain of an uncharacterized ATP-binding cassette (ABC) type nickel/dipeptide/oligopeptide-like transporter. The oligopeptide-binding protein OppA …	484	437	1e-147	48	511	91.01	99.59
GYF_01875	545	gnl|CDD|173857 cd08492, PBP2_NikA_DppA_OppA_like_15, The substrate-binding component of an uncharacterized ABC-type nickel/dipeptide/oligopeptide-like import system contains the type 2 periplasmic binding fold. This CD represents the substrate-binding domain of an uncharacterized ATP-binding cassette (ABC) type nickel/dipeptide/oligopeptide-like transporter. The oligopeptide-binding protein OppA …	484	433	2e-146	48	511	91.01	99.59
GYF_01876	286	gnl|CDD|233270 TIGR01097, PhnE, phosphonate ABC transporter, permease protein PhnE. Phosphonates are a class of compound analogous to organic phosphates, but in which the C-O-P linkage is replaced by a direct, stable C-P bond. Some bacteria can utilize phosphonates as a source of phosphorus. This family consists of permease proteins of known or predicted phosphonate ABC transporters. Often this p…	250	197	3e-61	65	248	86.71	98.8
GYF_01877	285	gnl|CDD|233270 TIGR01097, PhnE, phosphonate ABC transporter, permease protein PhnE. Phosphonates are a class of compound analogous to organic phosphates, but in which the C-O-P linkage is replaced by a direct, stable C-P bond. Some bacteria can utilize phosphonates as a source of phosphorus. This family consists of permease proteins of known or predicted phosphonate ABC transporters. Often this p…	250	192	2e-59	62	227	79.3	90.4
GYF_01878	295	gnl|CDD|213223 cd03256, ABC_PhnC_transporter, ATP-binding cassette domain of the binding protein-dependent phosphonate transport system. Phosphonates are a class of organophosphorus compounds characterized by a chemically stable carbon-to-phosphorus (C-P) bond. Phosphonates are widespread among naturally occurring compounds in all kingdoms of wildlife, but only prokaryotic microorganisms are able…	241	354	2e-122	71	241	81.69	100
GYF_01879	351	gnl|CDD|221878 pfam12974, Phosphonate-bd, ABC transporter, phosphonate, periplasmic substrate-binding protein. This is a family of periplasmic proteins which are part of the transport system for alkylphosphonate uptake.	242	210	1e-65	52	246	69.52	99.17
GYF_01880	328	gnl|CDD|233271 TIGR01098, 3A0109s03R, phosphate/phosphite/phosphonate ABC transporters, periplasmic binding protein. Phosphonates are a varied class of phosphorus-containing organic compound in which a direct C-P bond is found, rather than a C-O-P linkage of the phosphorus through an oxygen atom. They may be toxic but also may be used as sources of phosphorus and energy by various bacteria. Phosp…	254	233	2e-74	49	226	68.29	88.98
GYF_01885	93	gnl|CDD|149766 pfam08809, DUF1799, Phage related hypothetical protein (DUF1799). Members of this family are about 100 amino acids in length and are uncharacterized.	83	75.4	8e-19	67	85	87.1	100
GYF_01886	159	gnl|CDD|220001 pfam08748, DUF1789, Domain of unknown function (DUF1789). Putative uncharacterized domain found in phage-related conserved hypothetical protein from Bordetella.	125	70.2	1e-15	40	159	100	100
GYF_01887	216	gnl|CDD|149769 pfam08813, Phage_tail_3, Phage tail protein. This family of proteins include phage tail proteins. They probably include bacterial Ig-like domains related to pfam02368. Which also includes a number of phage tail invasin proteins.	165	181	5e-57	64	166	76.85	100
GYF_01891	257	gnl|CDD|181180 PRK07952, PRK07952, DNA replication protein DnaC; Validated.	244	128	3e-35	52	215	82.49	84.02
GYF_01892	253	gnl|CDD|148622 pfam07120, DUF1376, Protein of unknown function (DUF1376). This family consists of several hypothetical bacterial proteins of around 95 residues in length. The function of this family is unknown.	88	99.6	4e-26	58	85	32.81	96.59
GYF_01895	258	gnl|CDD|119397 cd06529, S24_LexA-like, Peptidase S24 LexA-like proteins are involved in the SOS response leading to the repair of single-stranded DNA within the bacterial cell. This family includes: the lambda repressor CI/C2 family and related bacterial prophage repressor proteins; LexA (EC 3.4.21.88), the repressor of genes in the cellular SOS response to DNA damage; MucA and the related UmuD p…	81	77.2	4e-18	52	85	32.95	97.53
GYF_01896	141	gnl|CDD|234259 TIGR03561, organ_hyd_perox, peroxiredoxin, Ohr subfamily. pfam02566, OsmC-like protein, contains several deeply split clades of homologous proteins. The clade modeled here includes the protein Ohr, or organic hydroperoxide resistance protein [Cellular processes, Detoxification].	134	188	2e-61	70	135	93.62	100
GYF_01897	232	gnl|CDD|238125 cd00204, ANK, ankyrin repeats; ankyrin repeats mediate protein-protein interactions in very diverse families of proteins. The number of ANK repeats in a protein can range from 2 to over 20 (ankyrins, for example). ANK repeats may occur in combinations with other types of domains. The structural repeat unit contains two antiparallel helices and a beta-hairpin, repeats are stacked in…	126	106	2e-28	57	131	56.47	100
GYF_01898	317	gnl|CDD|187576 cd05266, SDR_a4, atypical (a) SDRs, subgroup 4. Atypical SDRs in this subgroup are poorly defined, one member is identified as a putative NAD-dependent epimerase/dehydratase. Atypical SDRs are distinct from classical SDRs. Members of this subgroup have a glycine-rich NAD(P)-binding motif that is related to, but is different from, the archetypical SDRs, GXGXXG. This subgroup also la…	251	172	2e-51	47	286	89.59	100
GYF_01900	350	gnl|CDD|181058 PRK07609, PRK07609, CDP-6-deoxy-delta-3,4-glucoseen reductase; Validated.	339	522	0	73	329	94	95.87
GYF_01901	325	gnl|CDD|217535 pfam03401, TctC, Tripartite tricarboxylate transporter family receptor. These probable extra-cytoplasmic solute receptors are strongly overrepresented in several beta-proteobacteria. This family, formerly known as Bug - Bordetella uptake gene (bug) product - is a family of bacterial tripartite tricarboxylate receptors of the extracytoplasmic solute binding receptor-dependent transp…	274	235	4e-75	58	278	84.92	99.64
GYF_01902	1034	gnl|CDD|132544 TIGR03505, FimV_core, FimV N-terminal domain. This region is found at, or about 200 amino acids from, the N-terminus of FimV from Pseudomonas aeruginosa, TspA of Neisseria meningitidis, and related proteins. Disruption of FimV blocks twitching motility from type IV pili; Semmler, et al. suggest a role for this family in peptidoglycan layer remodelling required by type IV fimbrial s…	74	86.6	8e-20	66	74	7.06	100
GYF_01903	293	gnl|CDD|234577 PRK00021, truA, tRNA pseudouridine synthase A; Validated.	244	336	1e-115	58	260	88.74	99.59
GYF_01904	254	gnl|CDD|234923 PRK01222, PRK01222, N-(5'-phosphoribosyl)anthranilate isomerase; Provisional.	210	197	2e-62	57	227	89.37	99.52
GYF_01905	414	gnl|CDD|235288 PRK04346, PRK04346, tryptophan synthase subunit beta; Validated.	397	825	0	81	403	97.34	100
GYF_01906	278	gnl|CDD|237285 PRK13111, trpA, tryptophan synthase subunit alpha; Provisional.	258	319	5e-109	66	266	95.68	100
GYF_01907	364	gnl|CDD|236585 PRK09604, PRK09604, UGMP family protein; Validated.	332	487	2e-172	69	351	96.43	99.7
GYF_01908	81	gnl|CDD|225170 COG2261, COG2261, Predicted membrane protein [Function unknown].	82	54	7e-11	56	82	100	100
GYF_01910	411	gnl|CDD|129010 smart00771, ZipA_C, ZipA, C-terminal domain (FtsZ-binding). C-terminal domain of ZipA, a component of cell division in E.coli. It interacts with the FtsZ protein in one of the initial steps of septum formation. The structure of this domain is composed of three alpha-helices and a beta-sheet consisting of six antiparallel beta-strands.	131	55.4	3e-09	40	131	30.41	97.71
GYF_01911	725	gnl|CDD|236137 PRK07956, ligA, NAD-dependent DNA ligase LigA; Validated.	665	1053	0	70	694	95.31	100
GYF_01912	257	gnl|CDD|225117 COG2207, AraC, AraC-type DNA-binding domain-containing proteins [Transcription].	127	100	6e-26	56	114	43.97	89.76
GYF_01913	414	gnl|CDD|225371 COG2814, AraJ, Arabinose efflux permease [Carbohydrate transport and metabolism].	394	52.2	2e-07	34	179	43	44.67
GYF_01914	732	gnl|CDD|236794 PRK10917, PRK10917, ATP-dependent DNA helicase RecG; Provisional.	681	954	0	64	735	99.73	97.36
GYF_01915	169	gnl|CDD|143586 cd07185, OmpA_C-like, Peptidoglycan binding domains similar to the C-terminal domain of outer-membrane protein OmpA. OmpA-like domains (named after the C-terminal domain of Escherichia coli OmpA protein) have been shown to non-covalently associate with peptidoglycan, a network of glycan chains composed of disaccharides, which are crosslinked via short peptide bridges. Well-studied …	106	106	2e-29	63	104	61.54	98.11
GYF_01916	415	gnl|CDD|143635 cd01949, GGDEF, Diguanylate-cyclase (DGC) or GGDEF domain. Diguanylate-cyclase (DGC) or GGDEF domain: Originally named after a conserved residue pattern, and initially described as a domain of unknown function 1 (DUF1). This domain is widely present in bacteria, linked to a wide range of non-homologous domains in a variety of cell signaling proteins. The domain shows homology to th…	158	160	1e-46	59	153	36.87	95.57
GYF_01917	201	gnl|CDD|205865 pfam13689, DUF4154, Domain of unknown function (DUF4154). This family of proteins is found in bacteria. Proteins in this family are typically between 172 and 207 amino acids in length. Many members are annotated as valyl-tRNA synthetase but this could not be confirmed.	145	82.3	1e-19	41	143	70.15	95.86
GYF_01918	170	gnl|CDD|223463 COG0386, BtuE, Glutathione peroxidase [Posttranslational modification, protein turnover, chaperones].	162	250	5e-85	71	160	94.12	98.77
GYF_01919	93	gnl|CDD|235941 PRK07118, PRK07118, ferredoxin; Validated.	280	45.7	6e-07	49	51	54.84	16.07
GYF_01920	151	gnl|CDD|221008 pfam11161, DUF2944, Protein of unknown function (DUF2946). This family of proteins with unknown function appear to be restricted to Proteobacteria.	187	161	3e-50	55	159	93.38	82.89
GYF_01921	458	gnl|CDD|235403 PRK05318, PRK05318, deoxyguanosinetriphosphate triphosphohydrolase-like protein; Provisional.	432	492	2e-171	61	443	94.54	98.84
GYF_01922	785	gnl|CDD|183147 PRK11465, PRK11465, putative mechanosensitive channel protein; Provisional.	741	352	9e-109	54	608	76.18	79.49
GYF_01923	695	gnl|CDD|224120 COG1199, DinG, Rad3-related DNA helicases [Transcription / DNA replication, recombination, and repair].	654	375	2e-119	48	674	94.39	96.79
GYF_01924	272	gnl|CDD|223704 COG0631, PTC1, Serine/threonine protein phosphatase [Signal transduction mechanisms].	262	122	1e-32	43	263	93.01	97.33
GYF_01925	252	gnl|CDD|235389 PRK05287, PRK05287, hypothetical protein; Provisional.	250	242	2e-79	62	250	99.21	98.4
GYF_01926	326	gnl|CDD|235547 PRK05654, PRK05654, acetyl-CoA carboxylase subunit beta; Validated.	292	503	5e-180	75	292	89.57	99.32
GYF_01929	380	gnl|CDD|237435 PRK13579, gcvT, glycine cleavage system aminomethyltransferase T; Provisional.	370	472	2e-165	69	357	93.95	94.86
GYF_01930	124	gnl|CDD|234918 PRK01202, PRK01202, glycine cleavage system protein H; Provisional.	127	179	1e-58	74	121	97.58	94.49
GYF_01931	959	gnl|CDD|235432 PRK05367, PRK05367, glycine dehydrogenase; Provisional.	954	1715	0	78	957	99.06	100
GYF_01937	387	gnl|CDD|226350 COG3829, RocR, Transcriptional regulator containing PAS, AAA-type ATPase, and DNA-binding domains [Transcription / Signal transduction mechanisms].	560	355	3e-117	61	338	86.3	55.89
GYF_01938	399	gnl|CDD|173852 cd01163, DszC, Dibenzothiophene (DBT) desulfurization enzyme C. DszC is a flavin reductase dependent enzyme, which catalyzes the first two steps of DBT desulfurization in mesophilic bacteria. DszC converts DBT to DBT-sulfoxide, which is then converted to DBT-sulfone. Bacteria with this enzyme are candidates for the removal of organic sulfur compounds from fossil fuels, which pollut…	377	318	3e-105	59	378	94.24	99.73
GYF_01940	474	gnl|CDD|234375 TIGR03860, FMN_nitrolo, FMN-dependent oxidoreductase, nitrilotriacetate monooxygenase family. This model represents a distinctive clade, in which all characterized members are FMN-binding, within the larger family of luciferase-like monooxygenases (LLM), among which there are both FMN- and F420-binding enzymes. A well-characterized member is nitrilotriacetate monooxygenase from Ami…	422	602	0	63	429	89.87	100
GYF_01941	474	gnl|CDD|234375 TIGR03860, FMN_nitrolo, FMN-dependent oxidoreductase, nitrilotriacetate monooxygenase family. This model represents a distinctive clade, in which all characterized members are FMN-binding, within the larger family of luciferase-like monooxygenases (LLM), among which there are both FMN- and F420-binding enzymes. A well-characterized member is nitrilotriacetate monooxygenase from Ami…	422	557	0	64	429	89.87	100
GYF_01942	392	gnl|CDD|180595 PRK06504, PRK06504, acetyl-CoA acetyltransferase; Provisional.	390	728	0	90	392	100	100
GYF_01943	269	gnl|CDD|213186 cd03219, ABC_Mj1267_LivG_branched, ATP-binding cassette component of branched chain amino acids transport system. The Mj1267/LivG ABC transporter subfamily is involved in the transport of the hydrophobic amino acids leucine, isoleucine and valine. MJ1267 is a branched-chain amino acid transporter with 29% similarity to both the LivF and LivG components of the E. coli branched-chain…	236	300	5e-102	66	242	89.96	100
GYF_01944	239	gnl|CDD|223487 COG0410, LivF, ABC-type branched-chain amino acid transport systems, ATPase component [Amino acid transport and metabolism].	237	338	2e-117	71	236	98.74	99.58
GYF_01945	290	gnl|CDD|119324 cd06582, TM_PBP1_LivH_like, Transmembrane subunit (TM) of Escherichia coli LivH and related proteins. LivH is one of two TMs of the E. coli LIV-1/LS transporter, a Periplasmic Binding Protein (PBP)-dependent ATP-Binding Cassette (ABC) transporter involved in the uptake of branched-chain amino acids (AAs). These types of transporters generally bind type 1 PBPs. PBP-dependent ABC tra…	272	136	2e-37	64	274	93.79	100
GYF_01946	354	gnl|CDD|119323 cd06581, TM_PBP1_LivM_like, Transmembrane subunit (TM) of Escherichia coli LivM and related proteins. LivM is one of two TMs of the E. coli LIV-1/LS transporter, a Periplasmic Binding Protein (PBP)-dependent ATP-Binding Cassette (ABC) transporter involved in the uptake of branched-chain amino acids (AAs). These types of transporters generally bind type 1 PBPs. PBP-dependent ABC tra…	268	230	1e-72	61	270	76.27	100
GYF_01948	283	gnl|CDD|236163 PRK08140, PRK08140, enoyl-CoA hydratase; Provisional.	262	181	5e-55	57	258	90.81	96.95
GYF_01949	400	gnl|CDD|107338 cd06343, PBP1_ABC_ligand_binding_like_8, Type I periplasmic ligand-binding domain of uncharacterized ABC (ATPase Binding Cassette)-type active transport systems that are predicted to be involved in uptake of amino acids, peptides, or inorganic ions. This subgroup includes the type I periplasmic ligand-binding domain of uncharacterized ABC (ATPase Binding Cassette)-type active trans…	362	475	1e-166	71	363	90.5	100
GYF_01950	406	gnl|CDD|107338 cd06343, PBP1_ABC_ligand_binding_like_8, Type I periplasmic ligand-binding domain of uncharacterized ABC (ATPase Binding Cassette)-type active transport systems that are predicted to be involved in uptake of amino acids, peptides, or inorganic ions. This subgroup includes the type I periplasmic ligand-binding domain of uncharacterized ABC (ATPase Binding Cassette)-type active trans…	362	443	8e-154	66	362	88.92	99.17
GYF_01951	546	gnl|CDD|235908 PRK07008, PRK07008, long-chain-fatty-acid--CoA ligase; Validated.	539	822	0	71	545	99.82	100
GYF_01952	366	gnl|CDD|224717 COG1804, CaiB, Predicted acyl-CoA transferases/carnitine dehydratase [Energy production and conversion].	396	301	1e-98	51	358	91.8	89.39
GYF_01953	382	gnl|CDD|173849 cd01160, LCAD, Long chain acyl-CoA dehydrogenase. LCAD is an acyl-CoA dehydrogenases (ACAD), which is found in the mitochondria of eukaryotes and in some prokaryotes. It catalyzes the alpha, beta dehydrogenation of the corresponding trans-enoyl-CoA by FAD, which becomes reduced. The reduced form of LCAD is reoxidized in the oxidative half-reaction by electron-transferring flavoprot…	372	396	6e-136	66	373	97.12	99.73
GYF_01954	907	gnl|CDD|225461 COG2909, MalT, ATP-dependent transcriptional regulator [Transcription].	894	335	8e-100	44	911	97.13	99.33
GYF_01955	520	gnl|CDD|235730 PRK06187, PRK06187, long-chain-fatty-acid--CoA ligase; Validated.	521	550	0	60	521	98.65	99.42
GYF_01956	265	gnl|CDD|236056 PRK07576, PRK07576, short chain dehydrogenase; Provisional.	264	298	1e-100	78	245	92.45	92.42
GYF_01957	132	gnl|CDD|221707 pfam12680, SnoaL_2, SnoaL-like domain. This family contains a large number of proteins that share the SnoaL fold.	101	42.2	3e-06	41	104	74.24	100
GYF_01958	273	gnl|CDD|168278 PRK05864, PRK05864, enoyl-CoA hydratase; Provisional.	276	166	5e-49	57	276	99.27	98.91
GYF_01959	260	gnl|CDD|187629 cd05371, HSD10-like_SDR_c, 17hydroxysteroid dehydrogenase type 10 (HSD10)-like, classical (c) SDRs. HSD10, also known as amyloid-peptide-binding alcohol dehydrogenase (ABAD), was previously identified as a L-3-hydroxyacyl-CoA dehydrogenase, HADH2. In fatty acid metabolism, HADH2 catalyzes the third step of beta-oxidation, the conversion of a hydroxyl to a keto group in the NAD-depe…	252	281	2e-94	65	252	96.54	98.41
GYF_01960	202	gnl|CDD|201228 pfam00440, TetR_N, Bacterial regulatory proteins, tetR family.	47	60.5	1e-12	74	42	20.79	89.36
GYF_01961	436	gnl|CDD|225459 COG2907, COG2907, Predicted NAD/FAD-binding protein [General function prediction only].	447	449	1e-154	63	419	94.95	93.06
GYF_01962	271	gnl|CDD|219297 pfam07103, DUF1365, Protein of unknown function (DUF1365). This family consists of several bacterial and plant proteins of around 250 residues in length. The function of this family is unknown.	244	290	5e-98	58	250	90.04	99.59
GYF_01963	404	gnl|CDD|225139 COG2230, Cfa, Cyclopropane fatty acid synthase and related methyltransferases [Cell envelope biogenesis, outer membrane].	283	299	8e-99	61	284	70.05	98.59
GYF_01965	630	gnl|CDD|221850 pfam12915, DUF3833, Protein of unknown function (DUF3833). This is a family of uncharacterized proteins found in Proteobacteria.	165	242	1e-75	67	160	25.4	96.97
GYF_01966	260	gnl|CDD|187608 cd05350, SDR_c6, classical (c) SDR, subgroup 6. These proteins are members of the classical SDR family, with a canonical active site tetrad and a fairly well conserved typical Gly-rich NAD-binding motif. SDRs are a functionally diverse family of oxidoreductases that have a single domain with a structurally conserved Rossmann fold (alpha/beta folding pattern with a central beta-shee…	239	183	2e-56	53	236	89.23	97.91
GYF_01967	137	gnl|CDD|221707 pfam12680, SnoaL_2, SnoaL-like domain. This family contains a large number of proteins that share the SnoaL fold.	101	46.9	9e-08	39	98	70.07	96.04
GYF_01970	301	gnl|CDD|214854 smart00849, Lactamase_B, Metallo-beta-lactamase superfamily. Apart from the beta-lactamases a number of other proteins contain this domain. These proteins include thiolesterases, members of the glyoxalase II family, that catalyse the hydrolysis of S-D-lactoyl-glutathione to form glutathione and D-lactic acid and a competence protein that is essential for natural transformation in N…	177	78	2e-17	37	194	60.8	100
GYF_01971	531	gnl|CDD|233735 TIGR02121, Na_Pro_sym, sodium/proline symporter. This family consists of the sodium/proline symporter (proline permease) from a number of Gram-negative and Gram-positive bacteria and from the archaeal genus Methanosarcina. Using the related pantothenate permease as an outgroup, candidate sequences from Bifidobacterium longum and several from archaea are found to be outside the clad…	487	610	0	71	522	98.12	99.79
GYF_01972	857	gnl|CDD|233709 TIGR02073, PBP_1c, penicillin-binding protein 1C. This subfamily of the penicillin binding proteins includes the member from E. coli designated penicillin-binding protein 1C. Members have both transglycosylase and transpeptidase domains and are involved in forming cross-links in the late stages of peptidoglycan biosynthesis. All members of this subfamily are presumed to have the sa…	727	451	6e-146	45	774	87.63	100
GYF_01973	2019	gnl|CDD|225248 COG2373, COG2373, Large extracellular alpha-helical protein [General function prediction only].	1621	251	6e-67	35	1573	74.99	84.82
GYF_01974	191	gnl|CDD|234645 PRK00116, ruvA, Holliday junction DNA helicase RuvA; Reviewed.	192	263	2e-89	67	192	99.48	100
GYF_01975	333	gnl|CDD|190347 pfam02562, PhoH, PhoH-like protein. PhoH is a cytoplasmic protein and predicted ATPase that is induced by phosphate starvation.	205	390	1e-136	83	204	61.26	99.51
GYF_01977	153	gnl|CDD|237573 PRK13963, PRK13963, unkown domain/putative metalloprotease fusion protein; Provisional.	258	199	5e-64	73	150	96.73	57.75
GYF_01978	289	gnl|CDD|223686 COG0613, COG0613, Predicted metal-dependent phosphoesterases (PHP family) [General function prediction only].	258	163	5e-48	56	255	87.89	96.9
GYF_01981	299	gnl|CDD|237020 PRK11913, phhA, phenylalanine 4-monooxygenase; Reviewed.	275	417	6e-147	71	263	87.96	95.64
GYF_01982	101	gnl|CDD|234845 PRK00823, phhB, pterin-4-alpha-carbinolamine dehydratase; Validated.	97	128	3e-39	66	95	94.06	96.91
GYF_01983	364	gnl|CDD|233334 TIGR01263, 4HPPD, 4-hydroxyphenylpyruvate dioxygenase. This protein oxidizes 4-hydroxyphenylpyruvate, a tyrosine and phenylalanine catabolite, to homogentisate. Homogentisate can undergo a further non-enzymatic oxidation and polymerization into brown pigments that protect some bacterial species from light. A similar process occurs spontaneously in blood and is hemolytic (see PMID:8…	353	426	3e-148	59	360	95.05	100
GYF_01984	160	gnl|CDD|224439 COG1522, Lrp, Transcriptional regulators [Transcription].	154	151	2e-46	65	155	96.88	97.4
GYF_01985	494	gnl|CDD|179143 PRK00855, PRK00855, argininosuccinate lyase; Provisional.	459	753	0	75	471	95.34	98.69
GYF_01986	390	gnl|CDD|225814 COG3275, LytS, Putative regulator of cell autolysis [Signal transduction mechanisms].	557	158	8e-43	52	196	49.49	34.11
GYF_01987	265	gnl|CDD|225818 COG3279, LytT, Response regulator of the LytR/AlgR family [Transcription / Signal transduction mechanisms].	244	111	6e-29	50	263	98.11	98.36
GYF_01988	393	gnl|CDD|180775 PRK06954, PRK06954, acetyl-CoA acetyltransferase; Provisional.	397	527	0	77	394	100	99.24
GYF_01989	192	gnl|CDD|225228 COG2353, COG2353, Uncharacterized conserved protein [Function unknown].	192	172	1e-53	58	175	90.62	88.54
GYF_01990	189	gnl|CDD|214870 smart00867, YceI, YceI-like domain. E. coli YceI is a base-induced periplasmic protein. The recent structure of a member of this family shows that it binds to polyisoprenoid. The structure consists of an extended, eight-stranded, antiparallel beta-barrel that resembles the lipocalin fold.	166	110	4e-30	54	155	79.37	92.77
GYF_01991	183	gnl|CDD|225580 COG3038, CybB, Cytochrome B561 [Energy production and conversion].	181	129	4e-37	52	181	98.36	97.79
GYF_01993	394	gnl|CDD|219689 pfam07995, GSDH, Glucose / Sorbosone dehydrogenase. Members of this family are glucose/sorbosone dehydrogenases that possess a beta-propeller fold.	324	483	1e-170	68	325	81.73	99.38
GYF_01994	111	gnl|CDD|235518 PRK05585, yajC, preprotein translocase subunit YajC; Validated.	106	128	1e-38	82	87	78.38	82.08
GYF_01995	642	gnl|CDD|235615 PRK05812, secD, preprotein translocase subunit SecD; Reviewed.	462	541	0	65	503	78.35	95.02
GYF_01996	316	gnl|CDD|237275 PRK13022, secF, preprotein translocase subunit SecF; Reviewed.	289	372	1e-128	72	293	92.09	100
GYF_01997	886	gnl|CDD|219580 pfam07793, DUF1631, Protein of unknown function (DUF1631). The members of this family are sequences derived from a group of hypothetical proteins expressed by certain bacterial species. The region concerned is approximately 440 amino acid residues in length.	729	138	2e-33	43	394	42.44	51.03
GYF_01998	478	gnl|CDD|223354 COG0277, GlcD, FAD/FMN-containing dehydrogenases [Energy production and conversion].	459	319	3e-103	53	469	97.07	99.78
GYF_01999	333	gnl|CDD|225722 COG3181, COG3181, Uncharacterized protein conserved in bacteria [Function unknown].	319	277	9e-91	56	319	95.8	98.75
GYF_02000	477	gnl|CDD|219283 pfam07063, DUF1338, Domain of unknown function (DUF1338). This domain is found in a variety of bacterial and fungal hypothetical proteins of unknown function. The structure of this domain has been solved by structural genomics. The structure implies a zinc-binding function, so it is a putative metal hydrolase (information derived from TOPSAN for PDB:3iuz).	288	267	1e-85	39	325	65.41	97.57
GYF_02001	293	gnl|CDD|188327 TIGR03464, HpnC, squalene synthase HpnC. This family of genes are members of a superfamily (pfam00494) of phytoene and squalene synthases which catalyze the head-t0-head condensation of polyisoprene pyrophosphates. The genes of this family are often found in the same genetic locus with squalene-hopene cyclase genes, and are never associated with genes for the metabolism of phytoene…	266	253	9e-83	58	273	93.17	99.25
GYF_02002	387	gnl|CDD|233547 TIGR01730, RND_mfp, RND family efflux transporter, MFP subunit. This model represents the MFP (membrane fusion protein) component of the RND family of transporters. RND refers to Resistance, Nodulation, and cell Division. It is, in part, a subfamily of pfam00529 (Pfam release 7.5) but hits substantial numbers of proteins missed by that model. The related HlyD secretion protein, for…	322	170	9e-49	51	328	83.72	100
GYF_02003	1085	gnl|CDD|223911 COG0841, AcrB, Cation/multidrug efflux pump [Defense mechanisms].	1009	714	0	45	1076	97.79	100
GYF_02004	226	gnl|CDD|182775 PRK10847, PRK10847, hypothetical protein; Provisional.	219	206	7e-66	68	209	91.59	95.43
GYF_02006	443	gnl|CDD|234956 PRK01490, tig, trigger factor; Provisional.	435	444	5e-153	64	438	97.97	100
GYF_02007	202	gnl|CDD|178955 PRK00277, clpP, ATP-dependent Clp protease proteolytic subunit; Reviewed.	200	385	4e-137	87	198	98.02	99
[truncated: 1,427 more rows]

## Sheet: Table S2b
Table S2b. Genome annotations using COG
Query_ID	Query_len	Sbjct	Sbjct_len	Bitscore	Evalue	Identity	Align_len	Query_ratio	Sbjct_ratio
[truncated: 2,826 more rows]

## Sheet: Table S2c
Table S2c. Genome annotations using Pfam
[truncated: 2,903 more rows]

[truncated: 4 more sheets: Table S2d, Table S2e, Table S2f, Table S2g]
