# Supplementary material for: Isolation of a novel multiple-heavy metal resistant Lampropedia aestuarii GYF-1 and investigation of its bioremediation potential
Source: BMC Microbiol. 2023 Nov 7;23:330. doi: 10.1186/s12866-023-03093-4 (PMC10629017; doi:10.1186/s12866-023-03093-4)
Supplement: Supplementary file 3 — Supplementary Material 3 [file 12866_2023_3093_MOESM3_ESM.xlsx]

## Sheet: Table S3
Table S3. Primer list for real-time PCR analysis
Related pathway	Gene_ID	Gene	Annotation	Fwd primer （5‘->3')		Rev primer （5‘->3')
Lipopolysaccharide synthesis	GYF_00028	kdsA	3-deoxy-D-manno-octulosonic acid (KDO) 8-phosphate synthase	kdsA_F	AAGCGTGAATTGAACGTGCC	kdsA_R	CACAGGAATGCCGGTGTTTG
	GYF_02650	kdsB	3-deoxy-manno-octulosonate cytidylyltransferase	kdsB_F	GCCCTTCTTCAGAGACCCAC	kdsB_R	CACGCGGTAGCTGTAAATGC
	GYF_02059	kdsC	3-deoxy-D-manno-octulosonate 8-phosphate phosphatase	kdsC_F	GATGATTGGCCGGATTTGCC	kdsC_R	TTGCGTGACGTAATCGGCTA
	GYF_02058	kdsD	arabinose-5-phosphate isomerase	kdsD_F	TTTGCTTCTTTCGATGCCGC	kdsD_R	CACGTGCTTGGCCATTCAAA
	GYF_03747	atoA	3-deoxy-D-manno-octulosonate 8-phosphate phosphatase	atoA_F	GATGGAACATGTGGCCAGGA	atoA_R	GCCCAAATCGGTGATGATGC
	GYF_03746	atoD	arabinose-5-phosphate isomerase	atoD_F	CAGACCTTGGCAGTAGGTGG	atoD_R	AGACCGAAACCATCCACACC
	GYF_00179	kdtA	3-deoxy-D-manno-octulosonic-acid transferase	kdtA_F	GCCGGTCTGTTGATTGAAGC	kdtA_R	GGCGTATCCCAAGGAAACCA
	GYF_00897	lptA	lipopolysaccharide transport periplasmic protein	lptA_F	GCACGATCATTTTGCGTGGT	lptA_R	TTGGGCGTGTCTTTTTGCTG
	GYF_00165	lptD	LPS-assembly protein	lptD_F	GCTTTCAGTATTCGCAGCCG	lptD_R	AGCGAAACTTGCCATCCAGA
	GYF_00912	lptG	LPS export ABC transporter permease	lptG_F	CGTTGGCAAACTGCGATCAA	lptG_R	CTTCCACAGCTCCAGCTCAA
	GYF_01039	lpxA	UDP-N-acetylglucosamine acyltransferase	lpxA_F	GACGTGTTGCCATTTGTGCT	lpxA_R	CACGGAATACGAGGCGGTAA
	GYF_01040	lpxB	Lipid A disaccharide synthetase	lpxB_F	GGCTACAGTTGGGAAGTGCT	lpxB_R	GCATCCACACCGACAAACAC
	GYF_01706	lpxC	UDP-3-O-[3-hydroxymyristoyl] N-acetylglucosamine deacetylase	lpxC_F	AGAAGTGCCGATTCTGGACG	lpxC_R	TTGACCTCGCCCAGTCTTTC
	GYF_01037	lpxD	UDP-3-O-[3-hydroxymyristoyl] glucosamine N-acyltransferase	lpxD_F	TGCTCCTTTGGATAGTGCGG	lpxD_R	TGACGATACAAGCGCCTCTG
	GYF_01102	lpxH	UDP-2,3-diacylglucosamine hydrolase	lpxH_F	TGTGCAATTGCTGCAAGACC	lpxH_R	GAACTGCTGGTAAGGCAGGT
	GYF_02844	lpxK	Tetraacyldisaccharide-1-P 4'-kinase	lpxK_F	CGGTAGTGATCGCTCTGACC	lpxK_R	TACTGGAGTGTGTGACGTGC
	GYF_03243	lpxL-1	lipid A biosynthesis lauroyl acyltransferase	lpxL1_F	GCGGCCTGTTTTTATTGCCA	lpxL1_R	TTTCGGCAAAGCGTGACAAG
	GYF_03244	lpxL-2	lipid A biosynthesis lauroyl acyltransferase	lpxL2_F	GGCTGGCTTGTCTTTCTCCT	lpxL2_R	CACCAGACCTTGGGGAGTTC
	GYF_03850	rfaG	Glycosyltransferase	rfaG_F	GCTCAAAGCCATCCAGGAGT	rfaG_R	ATATAGCTGACGATGGCGGC
	GYF_02341	rfaL	O-Antigen ligase	rfaL_F	CTCAGGCCATACCAATGCCA	rfaL_R	CAGCAATCGCATACAAGCCC
	GYF_02561	rfaS	Lipopolysaccharide core biosynthesis protein	rfaS_F	AGCCTGATTACAACCCCAGC	rfaS_R	AGCCAGGTGTTGATCTCGTG
	GYF_02340	wcaA	UDP-glucose LOS-beta-1,4 glucosyltransferase	wcaA_F	CTTTCCAAGGCGCTTGATCG	wcaA_R	ACCATTTTCGCCATCGAGGT
	GYF_03348	wbbL	Rhamnosyltransferase	wbbL_F	AGATGTTGACCTGAGCCTGC	wbbL_R	ACTGCGAAGATGCCAGAACA
	GYF_00472	rmlA1	Glucose-1-phosphate thymidylyltransferase 1	rmlA1_F	GGTGTACGACAAGCCGATGA	rmlA1_R	GTCTCCCAGCAGGCTTTGAA
	GYF_00473	rmlC	dTDP-4-dehydrorhamnose 3,5-epimerase	rmlC_F	GGCCTGCACTACCAAATCCA	rmlC_R	GCCCGTATCGGTCAGCAAT
	GYF_02287	rmlD	dTDP-4-dehydrorhamnose reductase	rmlD_F	ACCGACTACGTGTTCGATGG	rRbD_R	CACTGATGCGTTTTTCGCCA
	GYF_02289	rmlB	dTDP-glucose 4,6-dehydratase	rmlB_F	CACACTTTTGTGCAAGGCGA	rRbB_R	CTGGATGAAGTCTTCCGGGC
	GYF_01079	epsJ	glycosyltransferase	epsJ_F	CGATCATGCTTCATGGGGCT	epsJ_R	TAACCAATTCGCCCGGCATA
	GYF_02344	epsH	glycosyltransferase	epsH_F	TGCAGCCGCTCAGATAGAAG	epsH_R	CGTGTGCGCAATCACTTGAA
Secretion pathway	GYF_01568	yidC	Membrane protein insertase YidC	yidC_F	GCGAAGAGAAGGTGAACCCA	yidC_R	TCGACACTGGACAAGAGCAC
	GYF_01995	secD	Protein translocase subunit SecD	secD_F	GATGCCCCAATCGACAATGC	secD_R	CTTGTTGTGTCAAGCGCACA
	GYF_02628	secG	Protein-export membrane protein SecG	secG_F	TTGATTTTGGTGCAGCACGG	secG_R	TGTCATGCGCGAGAGAAAGT
	GYF_03162	yscO	Type III secretion protein YscO	yscO_F	ATCGATGCTGTGCACCAAGA	yscO_R	GGTCTGACGTTGGGCAATCT
	GYF_03260	xcpQ	Type II secretion system protein D precursor	xcpQ_F	GAGCGCTACAACATGATGCG	xcpQ_R	GGCTTGGCGTTCTTTGTCAG
	GYF_03515	xpsD	Type II secretion system protein D precursor	xpsD_F	AGCGTAAACGTCAGGGTGAG	xpsD_R	CGACACGTTTTGGTGGGTTC
	GYF_03523	epsG	Type II secretion system protein G precursor	epsG_F	ATCTGGAATGGCCCCTACCT	epsG_R	AAGACAGAACCTGTACGCCG
Biofilm formation	GYF_00166	surA	peptidyl-prolyl cis-trans isomerase	surA_F	CTTGGCCATGTCCTGGTGAT	surA_R	GGCCACTTCCGCAAAATCTG
	GYF_01326	GYF_01326	positive regulation of transcription	01326_F	GTTGTCCGCATGGCAAAAGT	01326_R	GAACGCAAGCCGAGCTTTAC
	GYF_01776	GYF_01776	Peptidylprolyl isomerase	01776_F	TTCTTGGCGTCGTAGCAACT	01776_R	GTCGTTGCGGGTGACTTCTA
	GYF_02184	GYF_02184	positive regulation of transcription	02184_F	TGTCGCGGACATCGGTTTAT	02184_R	CGTGTGTCTAGCCAAGCGTA
	GYF_02478	GYF_02478	positive regulation of transcription	02478_F	TGCAAAGCTGAACAAGAAGTCA	02478_R	TCCATACAACACGTCCTTCACT
	GYF_03463	pgaD	poly-beta-1,6-N-acetyl-D-glucosamine synthase	pgaD_F	CGATGAGCTTTCCGCCCTAT	pgaD_R	CACTACCAGGTACACCAGCG
	GYF_03464	pgaC	poly-beta-1,6 N-acetyl-D-glucosamine synthase	pgaC_F	GCTCTATACGCTGCTGCTGA	pgaC_R	GCAATAAGCACACGACCGAC
	GYF_03465	pgaB	poly-beta-1,6-N-acetyl-D-glucosamine N-deacetylase	pgaB_F	GGAGGAGGTACCCAAAAGCC	pgaB_R	CGACCGCTTGCACTTCAAAA
	GYF_03466	pgaA	poly-beta-1,6 N-acetyl-D-glucosamine export porin	pgaA_F	AGTGTATTGCCTGGGCTGAC	pgaA_R	GGCCTTGGCCATAGTCCTTT
Inorganic polyphosphate synthesis	GYF_02745	ppk1	Polyphosphate kinase	ppk_F	GGGCATTCAAATCGTCTCGC	ppk_R	CGATTTATTGGCCACCTGCG
	GYF_02770	ppk2	Polyphosphate kinase 2	ppk2_F	GTTGCACGTGTGCACAATCT	ppk2_R	CTCCTCGGGGGAGATCATCA
