# Supplementary material for: Isolation of a novel multiple-heavy metal resistant Lampropedia aestuarii GYF-1 and investigation of its bioremediation potential
Source: BMC Microbiol. 2023 Nov 7;23:330. doi: 10.1186/s12866-023-03093-4 (PMC10629017; doi:10.1186/s12866-023-03093-4)
Supplement: Supplementary file 4 — Supplementary Material 4 [file 12866_2023_3093_MOESM4_ESM.xlsx]

## Sheet: Table S4
Table S4. Putative heavy metal resistance genes in L. aestuarii GYF-1 genome
Gene_ID	Gene_Length	Gene_Seq	protein_Length	protein_Seq	Gene_name	Gene_description	Chr	Gene_Start	Gene_End	Gene_Strand	CDD	COG	NR	PFAM	Swissprot	TrEMBL	GO	KEGG
GYF_00061	1449	ATGTCTGAAGCTCGCGCCAAGCGCCCCATGCTGATCCCCGCATCAGCCGCCAAGTTGTTTCTTTTACTCACACTGGGCCTCTCGGCCTCTGCATCGCAGGCTGCCGCACTGGATGGCGCATCACTGGAATTGTGGTGGGGCATTCCATTTGCCGGCGTACTGCTGTCAATTGCCTTGTTCCCATTGCTGGCAGGGCATGTCTGGCACCACCACTACGGCAAGATCACGGCCGCTTGGGCCTTGGCATTTTTATTGCCTTTCACCGCCATCTATGGGGCCGAGCTGGCTGCCAGCACCGTCGTGCATGCCCTGTTGGCCGAATATATCCCGTTTGTATTGCTGCTGACTGCGCTCTACACGGTCTCAGGCGGCATCTACCTCAAAGGCAATTTACGCGGC…	482	MSEARAKRPMLIPASAAKLFLLLTLGLSASASQAAALDGASLELWWGIPFAGVLLSIALFPLLAGHVWHHHYGKITAAWALAFLLPFTAIYGAELAASTVVHALLAEYIPFVLLLTALYTVSGGIYLKGNLRGTPLLNTSILAVGTVLASFMGTTGASMLLIRPLLRANDDRKHRAHVVIFFIFLVSNIGGSLTPLGDPPLFLGFLKGVGFFWTAQHIWPETLFLVVVLLALFYALDSWFYRNEPRSRFNASPTDSSMLRIEGGMNFVWLAAIVALVLMSGIWKPTTQFELMGTVVGLQSAVRDIGFIVITVLSLQFTAKNIYQANQFSWGPMQEVAKLFAGIFITIIPVIAMLQAGTSGAFASIVQAVTDSDGQPIPAMYFWATGILSGFLDNAPTYL…	arsB	arsenite permeases	Scaffold_1	70455	71903	-	1e-46 gnl|CDD|223983 COG1055, ArsB, Na+/H+ antiporter NhaD and related arsenite permeases [Inorganic ion transport and metabolism].	2e-47 gnl|CDD|223983 COG1055, ArsB, Na+/H+ antiporter NhaD and related arsenite permeases [Inorganic ion transport and metabolism].	3.8e-181 gi|493339358|ref|WP_006296286.1| sodium:proton antiporter [Hylemonella gracilis] gi|332042062|gb|EGI78400.1| hypothetical protein HGR_01582 [Hylemonella gracilis ATCC 19624]	-	-	2.2e-181 tr|F3KPF9|F3KPF9_9BURK Uncharacterized protein OS=Hylemonella gracilis ATCC 19624 GN=HGR_01582 PE=4 SV=1	-	-
GYF_00067	2559	GTGCCGGTGTTTCATCGCCACAGCATCGCCAAGGCTTTGACGCAGGCACTGCTGATGGCTGGTGTGGGCATGGCGGTTGTGCACCATGATGCGGTCATGGCCCAAGCGCAGGAAGTGGCGCAAACGCAGCAATACGCGATTGCAGCAGGTTCCTTGCAACAAGTCCTTGAGCGTTTGGGTAGCCATGCTGGCTTGATCATTCAGTACGATGCGGCTTCGCTGCAAGGCCTGAGCAGCCCCGGCGTGCAAGGTTTGCTGTCGCCTGCCGCCGCGTTGAAACAAGCGCTGCAAGGCAGCGGTCTTGAAGCCCTGGGCCAAGGTGAGGGTGTATTTAGCGTGCGTGAGCCACTCGAGGCGGCGGTGCAAGGCGCTGCAGCAACAGCCGGTGCCAAAGGCGAT…	852	VPVFHRHSIAKALTQALLMAGVGMAVVHHDAVMAQAQEVAQTQQYAIAAGSLQQVLERLGSHAGLIIQYDAASLQGLSSPGVQGLLSPAAALKQALQGSGLEALGQGEGVFSVREPLEAAVQGAAATAGAKGDALQEVVVSAEISPTDASSEYTGMYAPVGQTDTATRMGLRLQETPQSVSVITHQQIDELGLQTVDDVLLHTTGVTASTAAPGGGYQFTSRGFDITNMQVDGLQGSYRATGRGPFNASILDSSLYDRVEVVRGATGLVTGAGDPSAVVNMMRKRPGKTFAASASVAVGTWSHRRVTGDFCGPLTEDGRVRGRIIAAHRQTDSFVNFRSEDDSLLSGTFEVDLAPRTLLTFGHDYQATNMDGESNTGIPLYDSTGARIDLPRSITVAPT…	fhuE	Ferripyoverdine receptor	Scaffold_1	78107	80665	+	1e-167 gnl|CDD|227114 COG4773, FhuE, Outer membrane receptor for ferric coprogen and ferric-rhodotorulic acid [Inorganic ion transport and metabolism].	2e-168 gnl|CDD|227114 COG4773, FhuE, Outer membrane receptor for ferric coprogen and ferric-rhodotorulic acid [Inorganic ion transport and metabolism].	1.1e-228 gi|651371338|ref|WP_026483591.1| hypothetical protein [Alcaligenes faecalis]	7e-26 gnl|CDD|216014 pfam00593, TonB_dep_Rec, TonB dependent receptor. This model now only covers the conserved part of the barrel structure.	1e-130 sp|P48632|FPVA_PSEAE Ferripyoverdine receptor OS=Pseudomonas aeruginosa (strain ATCC 15692 / PAO1 / 1C / PRS 101 / LMG 12228) GN=fpvA PE=1 SV=2	3.3e-228 tr|A0A0S2JSA5|A0A0S2JSA5_ALCFA Uncharacterized protein OS=Alcaligenes faecalis GN=UZ73_11785 PE=3 SV=1	GO:0005506,iron ion binding;GO:0016021,integral to membrane;GO:0005886,plasma membrane;GO:0009279,cell outer membrane;GO:0004872,receptor activity;GO:0044718,siderophore transmembrane transport;GO:0015343,siderophore transmembrane transporter activity	-
GYF_00073	270	ATGGCCCACATGGTTCAATGCATCAAATTAGGTACCGAAGCAGAAGGTTTGGATTTCCCACCGTATCCAGGCGAGCTGGGCAAGCGCATTTACGAAAGCGTCAGCAAAGCAGCCTGGGCAGACTGGATGAAGCACCAGACCATGCTGGTCAATGAAAACCGCCTGAACCTGGCCGATGCCCGCGCGCGCCAATACCTGGCACGTCAAATGGAGCAGCACTTTTTTGGTGCTGGCGCCGATGCGGCCCAAGGCTACGTCCCGCAACAATAA	89	MAHMVQCIKLGTEAEGLDFPPYPGELGKRIYESVSKAAWADWMKHQTMLVNENRLNLADARARQYLARQMEQHFFGAGADAAQGYVPQQ		Fe(2+)-trafficking protein	Scaffold_1	87008	87277	-	5e-56 gnl|CDD|180059 PRK05408, PRK05408, oxidative damage protection protein; Provisional.	2e-45 gnl|CDD|225476 COG2924, COG2924, Uncharacterized protein conserved in bacteria [Function unknown].	5.1e-39 gi|518259245|ref|WP_019429453.1| Fe(2+)-trafficking protein [Limnohabitans sp. Rim47]	2e-53 gnl|CDD|146809 pfam04362, Iron_traffic, Bacterial Fe(2+) trafficking. This is a family of bacterial Fe(2+) trafficking proteins.	6e-55 sp|Q21WM7|FETP_RHOFD Probable Fe(2+)-trafficking protein OS=Rhodoferax ferrireducens (strain DSM 15236 / ATCC BAA-621 / T118) GN=Rfer_2102 PE=3 SV=1	3.8e-39 tr|A0A0U1PXI8|A0A0U1PXI8_9BURK Probable Fe(2+)-trafficking protein OS=Lampropedia cohaerens GN=AAV94_12180 PE=3 SV=1	GO:0005506,iron ion binding	-
GYF_00183	1590	ATGCGGGCAGCGCTTTTTGACATGGAATGGTTATCTGACCCGGCGGTTTGGATTGGATTGGCGACACTGATCGTCCTGGAGATTGTTCTAGGCATTGATAACCTCGTTTTTATTGCTATTTTGGCCGACAAGCTGCCGCCTCATCAGCGCGATAAGGCGCGGGTGTTAGGCCTTGGCATTGCGCTTGTTTTCCGTTTGATTTTGCTCAGTGTGATGGCGCATATCATGCGCCTGACCGAGCCACTATTTAGCGCTTGGATTTTTACTTTTTCATGGCGCGACATTATTTTGCTGTTGGGCGGTGTCTTCCTGTTATGGAAAGCCACGACCGAGTTGCATGAACGCCTCGAAGGCGTGCAGCACTCTGGTCCTTCGCGCAAAGGTTATGCCAGCTTCGCA…	529	MRAALFDMEWLSDPAVWIGLATLIVLEIVLGIDNLVFIAILADKLPPHQRDKARVLGLGIALVFRLILLSVMAHIMRLTEPLFSAWIFTFSWRDIILLLGGVFLLWKATTELHERLEGVQHSGPSRKGYASFAFVLLQIVVLDAVFSLDSIITAIGMVEHLPVMMAAVIIAMVVMLIASKPLTQFVNRHPTVVVLCLSFLLMIGFSLVLEGFGFHLPKGYLYAAIGFSIMIEVFNQWRQRNLLKHEATMPIRDRTAKTILRMLGDRHGLEQNDTTREELVANALPPAFGAEERKMVSGVLTLAERSVLSIMTPRSDVQWLDITDDKDRIYAMLTDNAHSLLPVCDRNGLDNVIGVARAKDLLLDVVQTGQIDQEKSLRAPLIVPESITVIRLTEMLRHS…	terC	tellurium resistant membrane protein	Scaffold_1	214534	216123	+	1e-80 gnl|CDD|223930 COG0861, TerC, Membrane protein TerC, possibly involved in tellurium resistance [Inorganic ion transport and metabolism].	2e-81 gnl|CDD|223930 COG0861, TerC, Membrane protein TerC, possibly involved in tellurium resistance [Inorganic ion transport and metabolism].	3.3e-202 gi|820780241|ref|WP_046742154.1| hypothetical protein [Lampropedia cohaerens] gi|819585445|gb|KKW67575.1| membrane protein [Lampropedia cohaerens]	6e-40 gnl|CDD|217707 pfam03741, TerC, Integral membrane protein TerC family. This family contains a number of integral membrane proteins that also contains the TerC protein. TerC has been implicated in resistance to tellurium. This protein may be involved in efflux of tellurium ions. The tellurite-resistant Escherichia coli strain KL53 was found during testing of the group of clinical isolates fo…	0.0 sp|P0AEC0|YOAE_ECOLI UPF0053 inner membrane protein YoaE OS=Escherichia coli (strain K12) GN=yoaE PE=1 SV=1	1.9e-202 tr|A0A0U1PYZ1|A0A0U1PYZ1_9BURK Membrane protein OS=Lampropedia cohaerens GN=AAV94_09820 PE=4 SV=1	GO:0050660,flavin adenine dinucleotide binding;GO:0016021,integral to membrane;GO:0005886,plasma membrane	-
GYF_00199	675	ATGCATATCCATGCCGACTTCAGCCGCCCAGCGATTGTGGCGGCCGAGCAATACCAGTGGCAGGCATCGCCGCAGAATGGGGTTGAGCGTGTGATGCTCGACCGTATCGGGGCCGAACAAGCCCGTGCAACCAGCATTGTGCGCTATGCACCAGGCGCCTATTTTCCACGCCACGCGCATCCTGGCGGTGAGGAAATTCTGGTGCTTTGCGGGACTTTCTCGGATGAGCGCCAAGACTTTCCCGCAGGCTGGTATTTGCGCAATCCTCCCGGCTCCAGCCACCAACCCTACAGCGCTGAGGGCGCTGTGATTTTTGTCAAGCTGCGCCAGATGTCCGCCAGCGAGGCGGATGTTGTGCAAGTCAATACAGCAGATCCTGCCACTTGGCAGCAGCAGGGG…	224	MHIHADFSRPAIVAAEQYQWQASPQNGVERVMLDRIGAEQARATSIVRYAPGAYFPRHAHPGGEEILVLCGTFSDERQDFPAGWYLRNPPGSSHQPYSAEGAVIFVKLRQMSASEADVVQVNTADPATWQQQGRRSVCELFDDGHEQVRILRCAALEPLWDAPPNGAELLVLAGSVRWQAQDYGASSWLRLPATAVQMQRLCAGADGATIYLKSGHLPTMEPMA	chrR	Transcriptional activator	Scaffold_1	242345	243019	+	2e-53 gnl|CDD|193446 pfam12973, Cupin_7, ChrR Cupin-like domain. Members of this family are part of the cupin superfamily. This family includes the transcriptional activator ChrR.	2e-25 gnl|CDD|226328 COG3806, ChrR, Transcriptional activator [Transcription].	6.3e-70 gi|939349071|ref|WP_054894525.1| MULTISPECIES: anti-sigma factor [Pseudomonas]	5e-54 gnl|CDD|193446 pfam12973, Cupin_7, ChrR Cupin-like domain. Members of this family are part of the cupin superfamily. This family includes the transcriptional activator ChrR.	-	9.0e-69 tr|A0A038JWF3|A0A038JWF3_9BORD ChrR cupin-like domain protein OS=Bordetella holmesii CDC-H809-BH GN=L503_1688 PE=4 SV=1	-	-
GYF_00340	948	ATGTCCGAAGCGCAGCCACAAGCCCTCCCATTACAAGACCGGCAAGTCTGGATTCTGCAGCCGCAATGGCCGGCCCCCTCGTCGGTCAAAGCCTTGTTCACCACCCGCCAAGGCGGCGACAGCGCCGCACCTTGGGACAGCTGGAATATGGGCGAATTCGTCGGCGATGCGCCGCAACATGTGGCCGCCAACCGCGCTGTGCTACAGGCGAGCATCACCGCACTGAGCAGCCACAAGAACCAGACCCGACCGGTGTACTTGAAACAAGTGCATGGCTGTGAAGTGGCGCCACTGAACCACAGTGCGCTGCAAGCCCAAGCCGAGGGCGCAGCACTGCCCCATGCCGATGCTGCCATCAGCACCGAGCCTGGCGTGGCCTGCACCATCATGGTCGGTGAT…	315	MSEAQPQALPLQDRQVWILQPQWPAPSSVKALFTTRQGGDSAAPWDSWNMGEFVGDAPQHVAANRAVLQASITALSSHKNQTRPVYLKQVHGCEVAPLNHSALQAQAEGAALPHADAAISTEPGVACTIMVGDCLPVLFAHKRAPVVAAAHAGWRGLAGEDGKGVLEAAFTQFKREVKKWYQRQSQTLTDEELAYECLAWLGPCIGPGTFEVGDEVRAAFLGQPAAGAAPLSQTDIQACFLPHPQQRVGHWMANLSGLARLRLRQMGLERVYGNDGGMDWCTVTNAQWYYSHRRDARVLGTSGRMAACVWLDLPG	yfiH	Multicopper polyphenol oxidase	Scaffold_1	388416	389363	-	9e-66 gnl|CDD|182677 PRK10723, PRK10723, hypothetical protein; Provisional.	4e-66 gnl|CDD|224413 COG1496, yfiH, Multicopper polyphenol oxidase (laccase) [Secondary metabolites biosynthesis, transport and catabolism].	2.4e-75 gi|929044047|ref|WP_054067051.1| laccase [Comamonas kerstersii]	7e-66 gnl|CDD|217118 pfam02578, Cu-oxidase_4, Multi-copper polyphenol oxidoreductase laccase. Laccases are multi-copper oxidoreductases able to oxidise a wide variety of phenolic and non-phenolic compounds and are widely distributed among both prokaryotes and eukaryotes. There are two main active catalytic sites with conserved histidines that are capable of binding four copper atoms.	2e-53 sp|P33644|YFIH_ECOLI Laccase domain protein YfiH OS=Escherichia coli (strain K12) GN=yfiH PE=1 SV=1	1.2e-74 tr|A0A0W7YUU3|A0A0W7YUU3_9BURK Laccase domain protein OS=Acidovorax sp. 12322-1 GN=AS359_07525 PE=3 SV=1	-	-
GYF_00369	432	ATGAGCGACATCACGATCTACCACAACCCCGCTTGCGGCACATCGCGCAACGTACTGGCCATGATTCGAAACAGTGGCGCAGAGCCCACCGTCATCGAATACCTCAAGACGCCCCCAGATCGCGCAACGCTGCTGGGCTTGATTCAAGCGATGGCCATCCCCGTGCGCGATGTGTTGCGCCAACAAGGCACGCCCTATGAGGCGCTCGGTTTGGCAGACCCAAAATGGACAGACCAGCAGTTGATTGACTGCATGCTAGCGCATCCGATATTGATCAACCGGCCGATTGTGCAAACACCTCTGGGCACGCGCTTATGCCGCCCTTCTGAAACCGTGCTGGACATCCTGGCGCAGCCGCAACAGACCGCGTTCTTCAAAGAAGATGGCGACGCGGTCATT…	143	MSDITIYHNPACGTSRNVLAMIRNSGAEPTVIEYLKTPPDRATLLGLIQAMAIPVRDVLRQQGTPYEALGLADPKWTDQQLIDCMLAHPILINRPIVQTPLGTRLCRPSETVLDILAQPQQTAFFKEDGDAVIDPKGHRIEPL	arsC	arsenate reductase	Scaffold_1	424940	425371	-	1e-71 gnl|CDD|182200 PRK10026, PRK10026, arsenate reductase; Provisional.	6e-44 gnl|CDD|224311 COG1393, ArsC, Arsenate reductase and related proteins, glutaredoxin family [Inorganic ion transport and metabolism].	8.2e-63 gi|1027727908|ref|WP_063661315.1| arsenate reductase (glutaredoxin) [Comamonas thiooxydans] gi|1026603501|gb|OAD85815.1| arsenate reductase [Comamonas thiooxydans]	6e-40 gnl|CDD|202832 pfam03960, ArsC, ArsC family. This family is related to glutaredoxins pfam00462.	2e-64 sp|P08692|ARSC1_ECOLX Arsenate reductase OS=Escherichia coli GN=arsC PE=1 SV=1	6.1e-63 tr|A0A076PTP4|A0A076PTP4_COMTE Arsenate reductase OS=Comamonas testosteroni TK102 GN=O987_14700 PE=3 SV=1	GO:0046685,response to arsenic-containing substance;GO:0008794,arsenate reductase (glutaredoxin) activity	-
GYF_00370	1290	ATGTTGACGGCCCTTTCGATTTTCATCTTCACGCTGGCACTGGTGATCTGGCAGCCACGCGGCCTGGGTATCGGTTGGAGCGCATCTATTGGAGCGGCTCTCGCGTTGCTTGTCGGAGCCGTCCATTGGAGCGACATTCCGGTAGTTTGGGCGATTGTCTGGAACGCTACCGCAACCTTCGTGGCGATCATCATCATCAGCCTTGTATTGGACGAGGCAGGTTTCTTCGAGTGGGCGGCACTGCATGTTGCCCGCTGGGGTGGTGGCAGCGGCACTAGGCTGTTTGCGCTAATCGTGCTGCTTGGCGCGGCGGTATCAGCCATTTTTGCCAATGACGGCGCAGCCCTGATCCTCACGCCCATCGTGATGGCCATGCTGGTGGCGCTGGGCTTTTCTGCG…	429	MLTALSIFIFTLALVIWQPRGLGIGWSASIGAALALLVGAVHWSDIPVVWAIVWNATATFVAIIIISLVLDEAGFFEWAALHVARWGGGSGTRLFALIVLLGAAVSAIFANDGAALILTPIVMAMLVALGFSAAATLAFVMAAGFIADTASLPLIVSNLVNIVSADFFQIGFNDYASVMVPVNLAAVLTSLAVLVLFFRRGIPKAYDPAQLKRPALAIKDAATFRAGWVVLLLLLAGFFALEPLGVPVSAVAATGAAVLLAVAARGRVISTRKVLQGAPWQIVVFSLGMYLVVYGLRNAGLTDHIAVLLNQLAAGGVWSAALGTGILSALLSSVMNNMPTVLIGALSIDASSASGAVKQAMVYANVIGCDLGPKITPIGSLATLLWLHVLSQKGLRIGW…	arsB	arsenical pump membrane protein	Scaffold_1	425397	426686	-	0.0 gnl|CDD|185342 PRK15445, PRK15445, arsenical pump membrane protein; Provisional.	8e-95 gnl|CDD|223983 COG1055, ArsB, Na+/H+ antiporter NhaD and related arsenite permeases [Inorganic ion transport and metabolism].	1.7e-196 gi|489147368|ref|WP_003057107.1| arylsulfatase [Comamonas testosteroni] gi|220713229|gb|EED68597.1| arsenical pump membrane protein [Comamonas testosteroni KF-1]	5e-162 gnl|CDD|110986 pfam02040, ArsB, Arsenical pump membrane protein.	0.0 sp|P52146|ARSB2_ECOLX Arsenical pump membrane protein OS=Escherichia coli GN=arsB PE=4 SV=1	9.7e-197 tr|B7X344|B7X344_COMTE Arsenical pump membrane protein OS=Comamonas testosteroni KF-1 GN=CtesDRAFT_PD3544 PE=3 SV=1	GO:0046685,response to arsenic-containing substance;GO:0016021,integral to membrane;GO:0005886,plasma membrane;GO:0015105,arsenite transmembrane transporter activity;GO:0015700,arsenite transport	-
GYF_00489	1791	TTGCCTGAACGTTTTTCTGCTGCGGCGAGCACCGGCGTACAGGCCGGTGCCGCCGCTTCTGCGCTTGCCGGCAAGCGCCGCCTACCTGCCAGCCATGCCAAAGCTCTGCGCGCCGATCGCTCTGGCTGGCTCAGTGCTGCCTTGTTGGCATTGGCTGCGGTCGTCTGTTTGTGGCCCATGCTGCAACTGCTATGGCTGGTGGTCACTGACGGCCTCAGTGCCCAGCCTTCAGCGATGGCGCAGGTCTTGACACAACGCGCCACCTGGTTGGCGGTTTGGCACAGCCTGGTCACCAGCGGCGGCGGCATGCTGATTTCGGTGCTGCTGGGCGGTGGCTTTGCGCTGGCCGTGACACTGACCAATGTGCGCGCCAAAGCCCTGTGGGTATTTGGTTTGATG…	596	LPERFSAAASTGVQAGAAASALAGKRRLPASHAKALRADRSGWLSAALLALAAVVCLWPMLQLLWLVVTDGLSAQPSAMAQVLTQRATWLAVWHSLVTSGGGMLISVLLGGGFALAVTLTNVRAKALWVFGLMLPMMIPPQVTALAWLQMTGPSSALLNALGLAPPLGSPQPLYSGAGIALLLGVQHAALVYLAVRSSLLAIPSDLVEAAQQAGAGRWRMLSDVVWPLAKRGLAAGAMLAFVSGLGNFGIPALLGIPASYYVLPTLIYQKMASLGASMLPQVASLSVLTAMLALLGVGLQRLLQQPNGYRLLGHAGKPLQWRLGAWRPWCEAMLLAVLLVVLVAPLLALLAASLVPALGVRLSWHTMGLQAYAHMLFEQRVTWRAGGNSLLLSSLAALV…	thiP	ABC-type Fe3+ transport system	Scaffold_10	42614	44404	-	1e-60 gnl|CDD|224099 COG1178, ThiP, ABC-type Fe3+ transport system, permease component [Inorganic ion transport and metabolism].	2e-61 gnl|CDD|224099 COG1178, ThiP, ABC-type Fe3+ transport system, permease component [Inorganic ion transport and metabolism].	4.6e-216 gi|819585983|gb|KKW68085.1| ABC transporter permease [Lampropedia cohaerens]	5e-06 gnl|CDD|144205 pfam00528, BPD_transp_1, Binding-protein-dependent transport system inner membrane component. The alignments cover the most conserved region of the proteins, which is thought to be located in a cytoplasmic loop between two transmembrane domains. The members of this family have a variable number of transmembrane helices.	5e-25 sp|Q44123|FBPB_ACTPL Ferric transport system permease protein FbpB OS=Actinobacillus pleuropneumoniae GN=fbpB PE=3 SV=1	2.6e-216 tr|A0A0U1Q0F3|A0A0U1Q0F3_9BURK ABC transporter permease OS=Lampropedia cohaerens GN=AAV94_07640 PE=3 SV=1	GO:0055072,iron ion homeostasis;GO:0005215,transporter activity;GO:0016021,integral to membrane;GO:0005886,plasma membrane;GO:0006811,ion transport	K02011-ko02010,ABC transporters
GYF_00490	996	ATGAAATTGCCCCCATTTTTGCGTGTGCCTGTGGCGCTGTGCGTCAGCACGCTGGTTCTTGGTGCTGGTGTTGCGAGCGCCCAGACGATCACCTTGTACACCAGCCAACCCAATAGCGATGCCCAGGCCACGGTCGATGCCTTCATGGCGCAAAACCCAGGCATCAAGGTCGAGTGGGTGCGCGATGGCACGACGCAATTGATGACTCGCCTGGAGGCTGAGCTGGCTGCCAAAGCCGTCAAGGCCGATGTGCTGCTGATTGCAGACACGGTGACTTTGGAGTCACTCAAACAGCGCGATTTGCTCCAGCCCCATTTGAGTGCTGAGCGACAGCACTACAGCGCCGATTTGTACGATCCAGCCGGTTACTACTACAGCACCAAACTGATCACCACCGGC…	331	MKLPPFLRVPVALCVSTLVLGAGVASAQTITLYTSQPNSDAQATVDAFMAQNPGIKVEWVRDGTTQLMTRLEAELAAKAVKADVLLIADTVTLESLKQRDLLQPHLSAERQHYSADLYDPAGYYYSTKLITTGIAHHSAAPSKPHSWQDLVTPAYKNLVAAPSPLYSGAAMLHMQTLVNMPEFGWGYYEALKANQAQVQGGNGGVLKAVATGTKPYGVLADYLAIREKAKGAPVEFVFPQEGVTVVTEPVAILKSSQQPAAAARLVDFLLSEAGQQLVLQQGYIPARNGSAMPEGFPARDSINILPLNAAHALAQTEADKVRFSQIFDAAQ	afuA	ABC-type Fe3+ transport system	Scaffold_10	44431	45426	-	2e-43 gnl|CDD|224753 COG1840, AfuA, ABC-type Fe3+ transport system, periplasmic component [Inorganic ion transport and metabolism].	3e-44 gnl|CDD|224753 COG1840, AfuA, ABC-type Fe3+ transport system, periplasmic component [Inorganic ion transport and metabolism].	6.0e-133 gi|820779810|ref|WP_046741723.1| ABC transporter substrate-binding protein [Lampropedia cohaerens] gi|819585919|gb|KKW68021.1| ABC transporter substrate-binding protein [Lampropedia cohaerens]	1e-20 gnl|CDD|222057 pfam13343, SBP_bac_6, Bacterial extracellular solute-binding protein. This family includes bacterial extracellular solute-binding proteins.	1e-15 sp|P43951|Y131_HAEIN Uncharacterized protein HI_0131 OS=Haemophilus influenzae (strain ATCC 51907 / DSM 11121 / KW20 / Rd) GN=HI_0131 PE=1 SV=1	3.4e-133 tr|A0A0U1PZX4|A0A0U1PZX4_9BURK ABC transporter substrate-binding protein OS=Lampropedia cohaerens GN=AAV94_07645 PE=4 SV=1	-	K02012-ko02010,ABC transporters
GYF_00572	1386	ATGCGCGCTGCCTGCGGCAAGCCTCTGCGATTTTTCGACTGTGAACCCACCATGTCTGTTGAGCAGCCTTCTTCTGACGCCGCGCCCAATTCTGCTGCCAATTCACTCGCCTCCCCAGCTGCTGCAGCTGCTTCCAGTGCCGAGCCAGCGCAACAAACAGGGGTGATGAAAGCGCCTGGTTTTCTGGCATTTTTACTCGCGCGTCTGGCCTCGGTGCTGGCAATGCACATGCAGGCCGTGGTCGTGGCCTGGCAGGTGTATGACATCACGCAGGACGCGATGTCCTTGGCTTATGTCGGGCTGGCGCAGTTTTTGCCGATGTTGCTGCTGTTGGTGCCTGCCGGTGATTTGATTGACCGCTTCAGTCGCAAAACCATTTTGGCGCTCAGCTGGGGTGTC…	461	MRAACGKPLRFFDCEPTMSVEQPSSDAAPNSAANSLASPAAAAASSAEPAQQTGVMKAPGFLAFLLARLASVLAMHMQAVVVAWQVYDITQDAMSLAYVGLAQFLPMLLLLVPAGDLIDRFSRKTILALSWGVSALCSAMLWFLASYPQHGVGWIYVVLMLFGCSRAFTGPALQSLLPQLVPRAQLAQALATNGMLMRASTIGGPMMGGFLYKYGGAMTYAVCFACFVLALLLLTRVAVLYANTKPLAAGTAGGLLQMWQRFGAGVQFIRKHPIILGTISLDLFAVLLGGVVALLPIYAKDVLHVGPEGLGLLRSAMGVGEIVMGLYLARKPFNHHVGMTMFTAVAVFGLANLVFSLSSLFWLSFAALLVAGAADMVSVYIRSALVQFSTPDAMRGRVN…		enterobactin exporter	Scaffold_10	139059	140444	+	4e-25 gnl|CDD|236700 PRK10489, PRK10489, enterobactin exporter EntS; Provisional.	-	1.2e-152 gi|950175388|ref|WP_057223075.1| MFS transporter [Acidovorax sp. Root275] gi|946303653|gb|KRD54895.1| MFS transporter [Acidovorax sp. Root275]	5e-22 gnl|CDD|218836 pfam05977, MFS_3, Transmembrane secretion effector. This is a family of transport proteins. Members of this family include a protein responsible for the secretion of the ferric chelator, enterobactin, and a protein involved in antibiotic resistance.	1e-10 sp|A8AJL6|ENTS_CITK8 Enterobactin exporter EntS OS=Citrobacter koseri (strain ATCC BAA-895 / CDC 4225-83 / SGSC4696) GN=entS PE=3 SV=1	7.1e-153 tr|A0A0Q9DGZ9|A0A0Q9DGZ9_9BURK MFS transporter OS=Acidovorax sp. Root275 GN=ASE52_00905 PE=4 SV=1	GO:0042931,enterobactin transporter activity;GO:0016021,integral to membrane;GO:0005886,plasma membrane	-
GYF_00610	1608	ATGCCTTTTTTTACCATTCGCACTATGACTTTTGCGCTGGCTGTGCCTTTGCTGGCGTGGACGACGGCGTATGCGCAGGCGCAAGACACGGCCAGCAGCAAAACGCCGGTGCTTGGCGGCACCTTCAGCTATGCGGTCGCGCAAGAACCTACGACCCTGGTGTCCTTCTTGGACACCAAGACCGACAACCGCAACGTCAGCGCCAAAATCACCGAAGGCCTGTTGCGTTATGACCTGGACTTCAAACCTCAGCCTTTGCTGGCCACCGAATGGCAGATCAGTGACGACGGTCTGCGCTATACCTTCAGGCTGCGCGAAGGCGTCCAATTCCACGATGGCACAGATTTCAGTTCGGTCGATGTGCGCTATTCGATCCTGAAGCAAAAAGAGTTGGGGCCG…	535	MPFFTIRTMTFALAVPLLAWTTAYAQAQDTASSKTPVLGGTFSYAVAQEPTTLVSFLDTKTDNRNVSAKITEGLLRYDLDFKPQPLLATEWQISDDGLRYTFRLREGVQFHDGTDFSSVDVRYSILKQKELGPRGRITFANVRDVELPDAHTAVIVLDKPAPYLINALSSAETPIVPAARYGDADPLAHPNTNQPIGTGPFVFKEWVKGSHVVLDKNPNYWRDGYPYLDRVIFRFVKNAASISAAIEAGEVNGALNVAIADIDRLAQNPALAVDDTYDAFLNNALFLEFNHNNPILANEQVRQAIAYAFDRHFIADSLYYKRAQVVNSPIPAILVDYYDDSTFQYTLDIAKANALLDEAGYPRKGKQPRFDLKLSFLPSADFKRASEYIRASLNRVGIK…	nikA	ABC-type nickel/dipeptide/oligopeptide-like import system	Scaffold_11	2803	4410	-	0.0 gnl|CDD|173882 cd08517, PBP2_NikA_DppA_OppA_like_13, The substrate-binding component of an uncharacterized ABC-type nickel/dipeptide/oligopeptide-like import system contains the type 2 periplasmic binding fold. This CD represents the substrate-binding domain of an uncharacterized ATP-binding cassette (ABC) type nickel/dipeptide/oligopeptide-like transporter. The oligopeptide-binding protein O…	5e-104 gnl|CDD|223818 COG0747, DdpA, ABC-type dipeptide transport system, periplasmic component [Amino acid transport and metabolism].	1.8e-227 gi|947901369|ref|WP_056561615.1| peptide ABC transporter substrate-binding protein [Achromobacter sp. Root565] gi|945948759|gb|KRA01896.1| peptide ABC transporter substrate-binding protein [Achromobacter sp. Root565]	8e-78 gnl|CDD|215949 pfam00496, SBP_bac_5, Bacterial extracellular solute-binding proteins, family 5 Middle. The borders of this family are based on the PDBSum definitions of the domain edges for Salmonella typhimurium oppA.	2e-38 sp|P33950|HBPA_HAEIN Heme-binding protein A OS=Haemophilus influenzae (strain ATCC 51907 / DSM 11121 / KW20 / Rd) GN=hbpA PE=1 SV=2	1.0e-227 tr|A0A0Q8BZM2|A0A0Q8BZM2_9BURK Peptide ABC transporter substrate-binding protein OS=Achromobacter sp. Root565 GN=ASD71_07525 PE=4 SV=1	GO:0005215,transporter activity;GO:0005886,plasma membrane	K02035
GYF_00612	843	ATGACCAGCATCCAACAATCAACCAGTATTTCCTGCATCGCATTGTCTTTGGCGCTGGCCGCACTGGTTCTGTCAGGCAGTGCCAGCGCGAATACCACAGCACAGCAGGGCGGCACGCTGAACTGGATCGTCCCCCCTGAGCCTGCGGCCTTTATCCCGCTGACCACCACCGCAGGCGGCAGCACCGAGCTGGGTCCCAAAGTGGTGGAAGGCTTGCTGACCTATGACTTTGAGCTAAAGCCCTTGCCGCAGTTGGCTGCCCTCTTCAAGGAATGGGTGCGCGGCAACTACGCCCGCCTGGAACGCGACCCGAATTACTGGAACAAACCAAAACCCTACCTGGATGCGATCGTTGTGCGCTTTGTGCCCGATGCCGCGACCCGCGCTGCGGCGCTGGAG…	280	MTSIQQSTSISCIALSLALAALVLSGSASANTTAQQGGTLNWIVPPEPAAFIPLTTTAGGSTELGPKVVEGLLTYDFELKPLPQLAALFKEWVRGNYARLERDPNYWNKPKPYLDAIVVRFVPDAATRAAALESGEVQLANKAIALSDIERFQKLPNFDVDITAWPYVGEHPQMYFSFDSEPFKQRTVRQAVAQSLNLNAFAKTIWYGQGTLSASPIGKAESRFHNEAIKHYPLDTRAAEKLLNVGANPNVTTANNRVKDWGVTAEGTRTNLANLYFAKP	nikA	ABC-type nickel/dipeptide/oligopeptide-like import system	Scaffold_11	5833	6675	+	4e-54 gnl|CDD|173882 cd08517, PBP2_NikA_DppA_OppA_like_13, The substrate-binding component of an uncharacterized ABC-type nickel/dipeptide/oligopeptide-like import system contains the type 2 periplasmic binding fold. This CD represents the substrate-binding domain of an uncharacterized ATP-binding cassette (ABC) type nickel/dipeptide/oligopeptide-like transporter. The oligopeptide-binding protein…	2e-23 gnl|CDD|223818 COG0747, DdpA, ABC-type dipeptide transport system, periplasmic component [Amino acid transport and metabolism].	1.5e-47 gi|754021524|ref|WP_041683196.1| ABC transporter substrate-binding protein [Pusillimonas sp. T7-7]	9e-26 gnl|CDD|215949 pfam00496, SBP_bac_5, Bacterial extracellular solute-binding proteins, family 5 Middle. The borders of this family are based on the PDBSum definitions of the domain edges for Salmonella typhimurium oppA.	4e-10 sp|P42061|APPA_BACSU Oligopeptide-binding protein AppA OS=Bacillus subtilis (strain 168) GN=appA PE=1 SV=2	8.3e-48 tr|F4GPI6|F4GPI6_PUSST Peptide/opine/nickel ABC transporter periplasmic ligand-binding protein OS=Pusillimonas sp. (strain T7-7) GN=PT7_1966 PE=4 SV=1	GO:0015031,protein transport;GO:0030420,establishment of competence for transformation;GO:0005215,transporter activity;GO:0005886,plasma membrane;GO:0030435,sporulation resulting in formation of a cellular spore;GO:0015833,peptide transport	K02035
GYF_00613	1002	ATGAGCGCACCCGCCACCTCCAACCTCGCGCGCATTGCCGGCGTGCTCAAACGCAATGCCTGGCAAGCCGTGCCCACCGTGCTGGGCATCATCATCCTGAACTTCATTTTGATGGAGCTGGTGCCTGGCGATGCGGCCGATGTGATCGCGGCCGAATCGGGCGCGGCGACCGAAGAAAGCATGGCCCAATTGCGCAGCCATTTCGGCCTGGACCAGCCGATGCTGCAGCGCCTGGGCAACTACCTGCTCAATATCGTGCAGTTTGATCTGGGCATCTCGCCGCGCCACAACACCCAGGTGGCAACTTTGATTTTTGACCGGCTGGGCAACACCTTGCTGCTGATGGGCACGGCGCTGGGCATTGCGGTGCTGATTGGCGTCCTGCTGGGCGTGCTGATG…	333	MSAPATSNLARIAGVLKRNAWQAVPTVLGIIILNFILMELVPGDAADVIAAESGAATEESMAQLRSHFGLDQPMLQRLGNYLLNIVQFDLGISPRHNTQVATLIFDRLGNTLLLMGTALGIAVLIGVLLGVLMSARAGQWQDKILSVLALLLYSTPTFWLGLMAIVLLSVKLGWFPTGGSHTIGAGLVGWDLFVDKLRHLFLPAVTTSGFFIAIFSRLTRSSMLEVNRQDYVRTAESKGLSPARITFGHVLRNALIPVTTVAGMHFGALLGGATVIETVFSWPGLGRLALESVLARDYSVLLGILFLSSLLVIVANMLVDMLQAWLDPRIQVR	nikB	ABC-type nickel/dipeptide/oligopeptide-like import system	Scaffold_11	6687	7688	+	7e-103 gnl|CDD|223674 COG0601, DppB, ABC-type dipeptide/oligopeptide/nickel transport systems, permease components [Amino acid transport and metabolism / Inorganic ion transport and metabolism].	1e-103 gnl|CDD|223674 COG0601, DppB, ABC-type dipeptide/oligopeptide/nickel transport systems, permease components [Amino acid transport and metabolism / Inorganic ion transport and metabolism].	1.7e-124 gi|947906312|ref|WP_056566557.1| ABC transporter permease [Achromobacter sp. Root565] gi|945950526|gb|KRA03663.1| ABC transporter permease [Achromobacter sp. Root565]	6e-22 gnl|CDD|144205 pfam00528, BPD_transp_1, Binding-protein-dependent transport system inner membrane component. The alignments cover the most conserved region of the proteins, which is thought to be located in a cytoplasmic loop between two transmembrane domains. The members of this family have a variable number of transmembrane helices.	4e-74 sp|Q2YJK1|Y1050_BRUA2 Putative peptide transport system permease protein BAB2_1050 OS=Brucella abortus (strain 2308) GN=BAB2_1050 PE=3 SV=1	1.0e-124 tr|A0A0Q8BU26|A0A0Q8BU26_9BURK ABC transporter permease OS=Achromobacter sp. Root565 GN=ASD71_07520 PE=3 SV=1	GO:0005215,transporter activity;GO:0016021,integral to membrane;GO:0005886,plasma membrane	K02033
GYF_00614	948	ATGACGCCCCCCACTCCCATATCCAGCAGCGGCGCCGAGCCCTTGAAGACCGCCGCCAATGCGCTGGATACGCAAGCGCTGGCCGCCTTGGCCAGCCTGCCTGCGCCCAACCAACACGCGGCCTGGAGAGCGCTATTGCGCAACCCTTCAGCGCTGGCGGGCATCGCTCTGCTCGGCTTTGTGACCTTTGTCGCCTTATTTGCGAATGTGCTGTTTCCCGGTGATCCGCTGGACATGGTTGGCATGCCCTTGGCCTGGCCGGGTCAGGAGCGCGAATTTTTTCTGGGCACTGATTCGCTGGGCCGCAATGTGGCCGCTGGTTTGGCCCATGGTGCGCGCGTGTCCTTGTCGGTCGGCGCGGTGGCCGCCAGCATTGCGCTGACCATTGGCGTGTTGGTG…	315	MTPPTPISSSGAEPLKTAANALDTQALAALASLPAPNQHAAWRALLRNPSALAGIALLGFVTFVALFANVLFPGDPLDMVGMPLAWPGQEREFFLGTDSLGRNVAAGLAHGARVSLSVGAVAASIALTIGVLVGAIGGYFSGWVDDVLVRFTELIQTVPTFLLVIVIVAIGQPSVNVIVFAIGAASWPVIARLVRAEFRSLREAEFVQAARSQGFSDSWIIFREILPNALPPVVVTTSVLVATAILMESALSFLGMGDPNVVSWGSMIGEGRELLRTAWYLTAVPGVAIILTVLSLNLVGDGINDAFNPRLRGRS	nikC	ABC-type nickel/dipeptide/oligopeptide-like import system	Scaffold_11	7723	8670	+	2e-83 gnl|CDD|224094 COG1173, DppC, ABC-type dipeptide/oligopeptide/nickel transport systems, permease components [Amino acid transport and metabolism / Inorganic ion transport and metabolism].	2e-84 gnl|CDD|224094 COG1173, DppC, ABC-type dipeptide/oligopeptide/nickel transport systems, permease components [Amino acid transport and metabolism / Inorganic ion transport and metabolism].	1.8e-115 gi|947906309|ref|WP_056566554.1| ABC transporter permease [Achromobacter sp. Root565] gi|945950525|gb|KRA03662.1| ABC transporter permease [Achromobacter sp. Root565]	2e-15 gnl|CDD|144205 pfam00528, BPD_transp_1, Binding-protein-dependent transport system inner membrane component. The alignments cover the most conserved region of the proteins, which is thought to be located in a cytoplasmic loop between two transmembrane domains. The members of this family have a variable number of transmembrane helices.	6e-57 sp|P42063|APPC_BACSU Oligopeptide transport system permease protein AppC OS=Bacillus subtilis (strain 168) GN=appC PE=3 SV=1	1.1e-115 tr|A0A0Q8C236|A0A0Q8C236_9BURK ABC transporter permease OS=Achromobacter sp. Root565 GN=ASD71_07515 PE=3 SV=1	GO:0015031,protein transport;GO:0030420,establishment of competence for transformation;GO:0005215,transporter activity;GO:0016021,integral to membrane;GO:0005886,plasma membrane;GO:0030435,sporulation resulting in formation of a cellular spore;GO:0015833,peptide transport	K02034
GYF_00847	1239	ATGGTATTGACTCTTTTGATCTTTTTGCTGGTCTATGTGGCCATGGGCTTTGGCACATTGCCTGGCTTCAAAGTCGACCGCACAGGCGCGGCCATCGTTGGCGCATTCGCCTTGATGGTGGTCGGTAGCATCACGCCCAAGGCCGCCTGGGAGGCGATTGACTACCGCAGCATTGGCATGTTGTTTGGCCTGATGGTGGTCTCAGCGGCGTTTGTGGTGTCCGGCTTCTATGCTTGGGCGGCCGAGCGCGTGGCATCGCTGCCGGTATCCCCCCCCGTTCTGCTGGCGGTACTGATTGCCGTCAGCGGCTTTTTGTCCTCTCTATTGACCAACGATGTGGTGGTGGTTGCCATGACGCCGCTACTGGTGTCTCTGACAATGGCGCGCGGCTTGAACCCC…	412	MVLTLLIFLLVYVAMGFGTLPGFKVDRTGAAIVGAFALMVVGSITPKAAWEAIDYRSIGMLFGLMVVSAAFVVSGFYAWAAERVASLPVSPPVLLAVLIAVSGFLSSLLTNDVVVVAMTPLLVSLTMARGLNPVPFLLAFCFAANTGSSGTLIGSPQNMIAAQGLGLSFNGFLKVTLLPALLSLPIIWALLALMYRNRWHLSGNAPSANAADKAPVTPAFDMTETIKAGLVTLAVVAAFVWSDWPKELIALGAAGVLLINRTIASSDMLKHVDGNLLLLIMGLFVVNAAMASTGLPQQLLGDLRSAGINLNDPISLFLVGGILSNIVGNNPAVMLLVPVLDSAHNADALGAALVLGTGFSSNLIVFGSLAGIIVVEQAAASGVKISFAEFAKAGVPVTL…	arsB	arsenite permeases	Scaffold_12	131568	132806	+	1e-64 gnl|CDD|238537 cd01117, YbiR_permease, Putative anion permease YbiR. Based on sequence similarity, YbiR proteins are predicted to function as anion translocating permeases in eubacteria, archaea and plants. They belong to ArsB/NhaD superfamily of permeases that have been shown to translocate sodium, sulfate, arsenite and organic anions. A typical ArsB/NhaD permease is composed of 8-13 trans…	5e-42 gnl|CDD|223983 COG1055, ArsB, Na+/H+ antiporter NhaD and related arsenite permeases [Inorganic ion transport and metabolism].	5.3e-163 gi|517199996|ref|WP_018388814.1| hypothetical protein [Ancylobacter sp. FA202]	3e-06 gnl|CDD|110986 pfam02040, ArsB, Arsenical pump membrane protein.	5e-32 sp|O07187|Y2685_MYCTU Uncharacterized transporter Rv2685/MT2759 OS=Mycobacterium tuberculosis GN=Rv2685 PE=3 SV=1	8.3e-153 tr|A0A140NIH3|A0A140NIH3_PROSM Transporter OS=Providencia stuartii (strain MRSN 2154) GN=S70_02720 PE=4 SV=1	GO:0016021,integral to membrane;GO:0005886,plasma membrane;GO:0015105,arsenite transmembrane transporter activity;GO:0015700,arsenite transport	-
GYF_00888	1383	ATGACAGACACCACCAAATCATCCACCATGGGCTGCTTGCTGGCAGCCAACGAACTGGAGTTGCTGCGCACTTTGCTGCCTGGCATCCACAGCGCTGAGATCGCACACGGCATCACTGCCATGCCGACTGCAGAGCGGCTGCGCGTTTTTTTATTGCTGCCACTGCGTCGCCAAGCCGATGTGGTCGGCTACCTGGACGCGCCCGAGCAGCTGGAGACCGTGCGGGCGCTCAAACGCCCTGATCTCATTGCCCTGATTGGTGCAATGCCGGCTGACAAACGCGCCGACCTGTTCAAACAGCTGAGCGCCGACGAGCAAACGGCCTTGCTGCCCGATATCGAGCTGGCGCAGCGCGAAGACATGCTGAAACTGGCGGCCTACCCCGAGGGCACGGCAGGC…	460	MTDTTKSSTMGCLLAANELELLRTLLPGIHSAEIAHGITAMPTAERLRVFLLLPLRRQADVVGYLDAPEQLETVRALKRPDLIALIGAMPADKRADLFKQLSADEQTALLPDIELAQREDMLKLAAYPEGTAGAIMTSEYAHLLAELSASEAIEVLRREALDKELIYQCYVVDAHKKLQGVVSLPELLLASESACVGELMQTHGIVGHAHDSKESTAEKIAKYDLLALPIVDESGILLGVVTVDDAMEVSESARGRNMVKFGGNASIGSSPDISLAHSSFRQIFTTRAFWLSILTIFGIITSTFVAAQEEMLSEILILAAFIAPIIDSGGNTGSQSATLVIRAMALGETQLRWRDLWLVMRRELPVVLALGAVIGVMEVVLAYFSKGIGVEVMLIVGLS…	mgtE	Mg/Co/Ni transporter	Scaffold_13	29130	30512	·	9e-77 gnl|CDD|225148 COG2239, MgtE, Mg/Co/Ni transporter MgtE (contains CBS domain) [Inorganic ion transport and metabolism].	1e-77 gnl|CDD|225148 COG2239, MgtE, Mg/Co/Ni transporter MgtE (contains CBS domain) [Inorganic ion transport and metabolism].	3.3e-137 gi|518232088|ref|WP_019402296.1| MULTISPECIES: magnesium transporter [Chelatococcus] gi|919434123|gb|ALA17692.1| magnesium transporter [Chelatococcus sp. CO-6]	1e-18 gnl|CDD|110745 pfam01769, MgtE, Divalent cation transporter. This region is the integral membrane part of the eubacterial MgtE family of magnesium transporters. Related regions are found also in archaebacterial and eukaryotic proteins. All the archaebacterial and eukaryotic examples have two copies of the region. This suggests that the eubacterial examples may act as dimers. Members of this…	3e-60 sp|Q5SMG8|MGTE_THET8 Magnesium transporter MgtE OS=Thermus thermophilus (strain HB8 / ATCC 27634 / DSM 579) GN=TTHA1060 PE=1 SV=1	1.9e-137 tr|A0A0K2DCH3|A0A0K2DCH3_9RHIZ Magnesium transporter MgtE OS=Chelatococcus sp. CO-6 GN=AL346_10120 PE=3 SV=1	GO:0015095,magnesium ion transmembrane transporter activity;GO:0008152,metabolic process;GO:0003824,catalytic activity;GO:0000287,magnesium ion binding;GO:0016021,integral to membrane;GO:0005886,plasma membrane;GO:0015693,magnesium ion transport	-
GYF_00913	282	ATGTGGACGCTTGCGCGCACCGATCGAGATGAGCAAGCGTTGGCAGCGTACCCCGGCATGCATTGCCAGAAAGGACAGTTTATGAACCAAACATTCAAAGTCAGCGGCATGACCTGCAGCCATTGCGTCAACGCCGTGCAAACGGCCATTTTGAAGACCGATAACACCGCGGGCATTCAAGTGGATCTGCCTTCCGGTTTGGTCAGTATCAATAGCAAGCTACCGCGCTCTGCTCTGGTGGCCGCGATTGAAGAGGCTGGCTACAAAGTCAGCTCGCCATAA	93	MWTLARTDRDEQALAAYPGMHCQKGQFMNQTFKVSGMTCSHCVNAVQTAILKTDNTAGIQVDLPSGLVSINSKLPRSALVAAIEEAGYKVSSP	copZ	Copper chaperone	Scaffold_13	58615	58896	-	1e-14 gnl|CDD|225328 COG2608, CopZ, Copper chaperone [Inorganic ion transport and metabolism].	2e-15 gnl|CDD|225328 COG2608, CopZ, Copper chaperone [Inorganic ion transport and metabolism].	1.6e-14 gi|820776753|ref|WP_046740640.1| hypothetical protein [Lampropedia cohaerens] gi|819587160|gb|KKW69199.1| hypothetical protein AAV94_01380 [Lampropedia cohaerens]	3e-11 gnl|CDD|215902 pfam00403, HMA, Heavy-metal-associated domain.	6e-09 sp|O32221|COPZ_BACSU Copper chaperone CopZ OS=Bacillus subtilis (strain 168) GN=copZ PE=1 SV=1	9.0e-15 tr|A0A0U1Q380|A0A0U1Q380_9BURK Uncharacterized protein OS=Lampropedia cohaerens GN=AAV94_01380 PE=4 SV=1	GO:0005375,copper ion transmembrane transporter activity;GO:0005737,cytoplasm;GO:0005507,copper ion binding	-
GYF_00921	867	GTGACTACCGAACCAACCCATTCCAAGCCCTCCGATAAAGATGACAAGCGCAGCTTGCGCCAACGTCTGACTGATTTTTTACACCCGCCACCTGCCACTCCTGAGGCTTTGATTGAGATCATTGCTGCAGCGGAGGACAGCGACACCATCAAGCCTGATGTACGCATCATGCTGGAGCGGGTGATCCGCTTGGAGCAGTTAACCGCATCGGATGCGATGGTGTCGACCTCGCGCATGGACTTGTTGGATATCGATGCTGCTTACGAAGATTTGCTCGACAAAGTCATTCGCGATGCCCATTCGCGCTTTCCAGTCTATGAAGGCTCGCGTGACAACATCATTGGGGTGCTGCTGTCCAAGCACCTATTGCAACTGCAGCGCTCACCGAATTTGAATGTG…	288	VTTEPTHSKPSDKDDKRSLRQRLTDFLHPPPATPEALIEIIAAAEDSDTIKPDVRIMLERVIRLEQLTASDAMVSTSRMDLLDIDAAYEDLLDKVIRDAHSRFPVYEGSRDNIIGVLLSKHLLQLQRSPNLNVRALLRPPLVLPETKRLSDLLREFRLHRNHMAILVDEFGRTSGLITIEDVLEEIVGEIEDEFDEPEDEGEIYQLANGSWRVRGDTPIEKVQESFEVRLTPDDFDDDIETIGGLVTQQLGRVPARGEVLELAGLRFEVLFAKGGAVRWFRVRRQTSE	corC	Mg2+ and Co2+ transporter	Scaffold_13	67655	68521	+	4e-58 gnl|CDD|226910 COG4535, CorC, Putative Mg2+ and Co2+ transporter CorC [Inorganic ion transport and metabolism].	5e-59 gnl|CDD|226910 COG4535, CorC, Putative Mg2+ and Co2+ transporter CorC [Inorganic ion transport and metabolism].	1.7e-91 gi|160362302|gb|ABX33915.1| CBS domain containing protein [Delftia acidovorans SPH-1]	3e-15 gnl|CDD|217581 pfam03471, CorC_HlyC, Transporter associated domain. This small domain is found in a family of proteins with the pfam01595 domain and two CBS domains with this domain found at the C-terminus of the proteins, the domain is also found at the C terminus of some Na+/H+ antiporters. This domain is also found in CorC that is involved in Magnesium and cobalt efflux. The function of …	1e-54 sp|Q89AC1|CORC_BUCBP Magnesium and cobalt efflux protein CorC OS=Buchnera aphidicola subsp. Baizongia pistaciae (strain Bp) GN=corC PE=3 SV=1	9.7e-92 tr|A9BXY0|A9BXY0_DELAS CBS domain containing protein OS=Delftia acidovorans (strain DSM 14801 / SPH-1) GN=Daci_1271 PE=4 SV=1	GO:0050660,flavin adenine dinucleotide binding;GO:0006810,transport	-
GYF_00972	429	ATGCTTGACATGCAACACCCCACACTGCACGTAGAAGTGCATACCCATTATTTGCCCCACCAGTCCAGCCCAGCACACAACCAGTACCGTTTTGCCTACCACATACGCATACGCAACCAGGGCCCGCATGCCGCGCAAATCATCGCCAGGCATTGGTGGATCGAAGACGGCCAAGGGCGCGTTGAGCAGGTGCGCGGCTTAGGCATTGTTGGTGAGCAGCCCTTGATAGAAGCCGGAGAAAGCCATGAATATGTGAGTGGCTGCGCGCTGCCAACTCCGCAAGGCCATATGCGGGGCCATTTTGTGTGCGTGACGGACGAGGGCGATGTGTTCGAATGCCAGGTCGCACCTTTTTATTTCGATACCGCGCAACTTGGAGGCGCTGGCACGATTCACAAT…	142	MLDMQHPTLHVEVHTHYLPHQSSPAHNQYRFAYHIRIRNQGPHAAQIIARHWWIEDGQGRVEQVRGLGIVGEQPLIEAGESHEYVSGCALPTPQGHMRGHFVCVTDEGDVFECQVAPFYFDTAQLGGAGTIHNPSANTRVLH	apaG	CO2+/MG2+ efflux protein	Scaffold_14	2686	3114	+	7e-56 gnl|CDD|180098 PRK05461, apaG, CO2+/MG2+ efflux protein ApaG; Reviewed.	3e-47 gnl|CDD|225515 COG2967, ApaG, Uncharacterized protein affecting Mg2+/Co2+ transport [Inorganic ion transport and metabolism].	2.2e-36 gi|820776734|ref|WP_046740621.1| Co2+/Mg2+ efflux protein ApaG [Lampropedia cohaerens] gi|819587146|gb|KKW69185.1| magnesium transporter ApaG [Lampropedia cohaerens]	1e-44 gnl|CDD|202989 pfam04379, DUF525, Protein of unknown function (DUF525). Members of this family include the bacterial protein ApaG and the C termini of some F-box proteins (pfam00646). F-box proteins contain a carboxyl-terminal domain that interacts with protein substrates, so this family may be involved in protein-protein interaction. The function of ApaG proteins is unknown, but mutations …	2e-39 sp|Q7VU61|APAG_BORPE Protein ApaG OS=Bordetella pertussis (strain Tohama I / ATCC BAA-589 / NCTC 13251) GN=apaG PE=1 SV=1	1.3e-36 tr|A0A0U1Q3H0|A0A0U1Q3H0_9BURK Protein ApaG OS=Lampropedia cohaerens GN=apaG PE=3 SV=1	-	-
GYF_00983	423	ATGACAAACAATATCGAGGAACTCAAAAGCACGGGCTTGAAAGCGACTCTGCCAAGATTGAAGATTCTGGAGATTTTTCAGAAGGCGAAACAGCGGCATATGACGGCTGAAGACGTGTATCGGATTTTGCTGGACGAACGCTCAGATATTGGTTTGGCCACCGTATACCGCGTACTGACTCAGTTTGAGCAAGCGGGAATTCTTGATCGCCGCAACTTTGAGAGTGGCAAGGCCGTTTATGAGCTCAATGAAGGCCAGCCACATGACCACATGGTCTGCACGGCCACTGGCAAAGTTGAAGAGTTTTATGATGCGGAGATTGAGCGCCGTCTTAAAGAAATTGCTGCTGAGCGTGGTTGGACAGTACACGACCACGCGATTACTGTTTATGGTTTTAGC…	140	MTNNIEELKSTGLKATLPRLKILEIFQKAKQRHMTAEDVYRILLDERSDIGLATVYRVLTQFEQAGILDRRNFESGKAVYELNEGQPHDHMVCTATGKVEEFYDAEIERRLKEIAAERGWTVHDHAITVYGFSPGAGNNR	fur	ferric uptake regulator	Scaffold_14	17410	17832	+	2e-52 gnl|CDD|236527 PRK09462, fur, ferric uptake regulator; Provisional.	5e-45 gnl|CDD|223806 COG0735, Fur, Fe2+/Zn2+ uptake regulation proteins [Inorganic ion transport and metabolism].	1.1e-67 gi|820776513|ref|WP_046740400.1| transcriptional repressor [Lampropedia cohaerens] gi|819587251|gb|KKW69279.1| Fur family transcriptional regulator [Lampropedia cohaerens]	7e-51 gnl|CDD|201817 pfam01475, FUR, Ferric uptake regulator family. This family includes metal ion uptake regulator proteins, that bind to the operator DNA and controls transcription of metal ion-responsive genes. This family is also known as the FUR family.	4e-62 sp|O30330|FUR_RALME Ferric uptake regulation protein OS=Ralstonia metallidurans (strain CH34 / ATCC 43123 / DSM 2839) GN=fur PE=3 SV=1	6.2e-68 tr|A0A0U1Q3E9|A0A0U1Q3E9_9BURK Fur family transcriptional regulator OS=Lampropedia cohaerens GN=AAV94_00675 PE=3 SV=1	GO:0005737,cytoplasm;GO:0003700,sequence-specific DNA binding transcription factor activity;GO:0003677,DNA binding;GO:0006351,transcription, DNA-dependent;GO:0046872,metal ion binding	-
GYF_01050	1014	ATGACTCTCGGATTGATCTTGCTAGCAACCTTGTTGGCCGGTGTTGGCAGTGTGTGGGTTGCAGCCAGCCTGATTCGACTCGGGGTCGGCAAAACCTCTTCACGCATTCAAGAGCACCACCTATTGAGTTTTGCCGCCGGCGCCTTGCTGGCCACGGCATTTGTGCATTTGCTACCTGAAGCCATGGAGATGCAAACTGTCAGCGCGCACAGTTTGTTTGCGGTATTGCTCGGTGGCTTGGTGGTATTTTTCCTGCTGGACAAGGCCGAGATCTGGCACCACGGCCATGAACACGGTGACAGCCACGACCACCATCACGGGCATGGCCATGGGCACAGCCCGGCCGCGTCGCATGCGCACCACCACCACAGCCACCCCCCACAAACAGGTACCTGGTCG…	337	MTLGLILLATLLAGVGSVWVAASLIRLGVGKTSSRIQEHHLLSFAAGALLATAFVHLLPEAMEMQTVSAHSLFAVLLGGLVVFFLLDKAEIWHHGHEHGDSHDHHHGHGHGHSPAASHAHHHHSHPPQTGTWSILAGDSVHCFGDGILIASAFLVDWRLGLIAALSVLAHEVPHHMGDLAVLMGRANHKELAAGTTGARPPQTAAIVKLSIAGAVTMLGGLLGYLLLSLLSDSLLPYFLVVAASSFVYVALADLIPQLQMKLSGKQTAIQVAWLLAGMALVALVSSTLHHEHDGHAGHDHAHGSAAKATDLGSFRQHPLNIDNMRSPAQSMPRQNGL		Predicted divalent heavy-metal cations transporter	Scaffold_14	98956	99969	-	2e-09 gnl|CDD|223505 COG0428, COG0428, Predicted divalent heavy-metal cations transporter [Inorganic ion transport and metabolism].	3e-10 gnl|CDD|223505 COG0428, COG0428, Predicted divalent heavy-metal cations transporter [Inorganic ion transport and metabolism].	9.8e-83 gi|947395201|ref|WP_056061171.1| dihydroorotate dehydrogenase [Acidovorax sp. Root402] gi|945570907|gb|KQW25932.1| dihydroorotate dehydrogenase [Acidovorax sp. Root402]	2e-07 gnl|CDD|217089 pfam02535, Zip, ZIP Zinc transporter. The ZIP family consists of zinc transport proteins and many putative metal transporters. The main contribution to this family is from the Arabidopsis thaliana ZIP protein family these proteins are responsible for zinc uptake in the plant. Also found within this family are C. elegans proteins of unknown function which are annotated as bein…	2e-15 sp|Q8AW42|S39AD_DANRE Zinc transporter ZIP13 OS=Danio rerio GN=slc39a13 PE=2 SV=1	5.6e-83 tr|A0A0Q6ZCM8|A0A0Q6ZCM8_9BURK Dihydroorotate dehydrogenase OS=Acidovorax sp. Root402 GN=ASC83_07225 PE=4 SV=1	GO:0046873,metal ion transmembrane transporter activity;GO:0006829,zinc ion transport;GO:0000139,Golgi membrane;GO:0016021,integral to membrane	-
GYF_01198	1584	ATGAAACGTTTTTTTGGCCCCCAAATCAGTGCATTGGCGCTGTTTTTTGGTGCACTGCAAATTGCCCCCGTTGCGGCTGAAACGGTTTTGCATGCCGTGCCACCAGCGCCGCTGCGCGTGCTCGACCCCAGTTTGAGCACGGCGCAAATTGTGCTGACCCATGGCTTCATGGTGTTTGACACCTTGCTGGGCTTGGACGAGCAGTTCCGCCCGCAACCTCAAATGGCCGAATACACCGTCTCAGAAGACCGCATGGTCTATACGTTGACACTGCGCGATGGACTGCTCTGGCATGACGGCACGCCCGTAACAGCTGAAGATTGCGTCGCATCGCTCAAACGCTGGGGCAGCAACGACAGCGCTGGCCGGGTGATGATGCAACACGTTCAATCGATTGAG…	527	MKRFFGPQISALALFFGALQIAPVAAETVLHAVPPAPLRVLDPSLSTAQIVLTHGFMVFDTLLGLDEQFRPQPQMAEYTVSEDRMVYTLTLRDGLLWHDGTPVTAEDCVASLKRWGSNDSAGRVMMQHVQSIEAPSDKVLVITLAKPFGHVLDLLAKPSPVPTFMMPKRLAETPAAQPIAEMIGSGPFKFIANEFRPGDQAVYVKNTAYVPRKEPASWTAGGKVVKVDKVVLKSMPDMQTTLNALQAGDVDFVESVTIDLLPMLANNDDVKVGSLLPLGSQIVGQFNHRLPPFDNAKVRKAAMLALDQELFLQTAIGNPDYYQSCPSVYGCSVPLASEAGAEYVAGTPAQRMEQAKTALQESGYDGTPVVMLQPSDMAILNTQPIVAAERLREAGFSVE…	nikA	ABC-type nickel/dipeptide/oligopeptide-like import system	Scaffold_16	52127	53710	+	0.0 gnl|CDD|173867 cd08502, PBP2_NikA_DppA_OppA_like_16, The substrate-binding component of an uncharacterized ABC-type nickel/dipeptide/oligopeptide-like import system contains the type 2 periplasmic binding fold. This CD represents the substrate-binding domain of an uncharacterized ATP-binding cassette (ABC) type nickel/dipeptide/oligopeptide-like transporter. The oligopeptide-binding protein O…	3e-56 gnl|CDD|223818 COG0747, DdpA, ABC-type dipeptide transport system, periplasmic component [Amino acid transport and metabolism].	1.8e-208 gi|498080234|ref|WP_010394390.1| ABC transporter substrate-binding protein [Paracoccus sp. TRP]	4e-58 gnl|CDD|215949 pfam00496, SBP_bac_5, Bacterial extracellular solute-binding proteins, family 5 Middle. The borders of this family are based on the PDBSum definitions of the domain edges for Salmonella typhimurium oppA.	1e-100 sp|P55669|Y4TO_RHISN Probable peptide ABC transporter periplasmic-binding protein y4tO OS=Rhizobium sp. (strain NGR234) GN=NGR_a01440 PE=3 SV=1	5.2e-208 tr|A1B8M2|A1B8M2_PARDP Extracellular solute-binding protein, family 5 OS=Paracoccus denitrificans (strain Pd 1222) GN=Pden_3800 PE=4 SV=1	GO:0005215,transporter activity;GO:0042597,periplasmic space	K02035
GYF_01199	1584	ATGAAAAGTCTCCACATTGGCCAAATCAGCGCTGCGGCACTGCTGCTGGGTGCACTGCAGATGGCACCTGCGATGGCCGAAACCGTCTTGAATGTGGTGCCACCAGCACCGCTGCGCGTGCTCGACCCCATCCTCAGTACCGCACAAATTGTCAGAACCCATGGCTTCATGGTGTTTGACACCTTGCTCGGCTTGGATGCGCAGTTCCAGCCGCAGCCACAAATGGCCGACTACACGGTCTCCGATGACCGCATGGTTTACACCTTGACGCTGCGCGACGGCCTGCTGTGGCATGACGGCACGCCGGTGACGGCCGAAGATTGCGTCGCATCGCTCAAACGCTGGGGTGAGAACGATGGCGCAGGCCGCGTGATGATGCAGCATGTCCAATCCATCAAG…	527	MKSLHIGQISAAALLLGALQMAPAMAETVLNVVPPAPLRVLDPILSTAQIVRTHGFMVFDTLLGLDAQFQPQPQMADYTVSDDRMVYTLTLRDGLLWHDGTPVTAEDCVASLKRWGENDGAGRVMMQHVQSIKANSDKVLVITLDKPFGHVLDLLAKPSPVPAFMMPKRLAETPAGQQIPEMIGSGPFKFVASEFRAGDQAVYAKNTAYVPRAEPASWTAGGKVVKVDKVVLKSMPDMQTTLNALQAGDVDMVESVTIDLLPMLASNSDVKVGNLLTLGSQITGQFNHRLPPFDNAKVRKAAVLALDQELFLQTAVGNPDYYQSCPSVYGCTVPLASQVGAEYLAGTPAERMEKAKAALKESGYDGTPVLMMQPTDMAMLNTQPIVAAERLREAGFKVD…	nikA	ABC-type nickel/dipeptide/oligopeptide-like import system	Scaffold_16	53952	55535	+	0.0 gnl|CDD|173867 cd08502, PBP2_NikA_DppA_OppA_like_16, The substrate-binding component of an uncharacterized ABC-type nickel/dipeptide/oligopeptide-like import system contains the type 2 periplasmic binding fold. This CD represents the substrate-binding domain of an uncharacterized ATP-binding cassette (ABC) type nickel/dipeptide/oligopeptide-like transporter. The oligopeptide-binding protein O…	2e-54 gnl|CDD|223818 COG0747, DdpA, ABC-type dipeptide transport system, periplasmic component [Amino acid transport and metabolism].	2.7e-220 gi|835596719|ref|WP_047577471.1| ABC transporter substrate-binding protein [Methylobacterium sp. ZNC0032]	2e-58 gnl|CDD|215949 pfam00496, SBP_bac_5, Bacterial extracellular solute-binding proteins, family 5 Middle. The borders of this family are based on the PDBSum definitions of the domain edges for Salmonella typhimurium oppA.	5e-105 sp|P55669|Y4TO_RHISN Probable peptide ABC transporter periplasmic-binding protein y4tO OS=Rhizobium sp. (strain NGR234) GN=NGR_a01440 PE=3 SV=1	6.1e-217 tr|A0A0Q3I7V8|A0A0Q3I7V8_9BRAD ABC transporter substrate-binding protein OS=Bosea thiooxidans GN=ARD30_11765 PE=4 SV=1	GO:0005215,transporter activity;GO:0042597,periplasmic space	K02035
GYF_01200	945	ATGATTTCTTATTTCTTGCGTCGTTTACTGGCCGCTGTGCCAGTGATGTTCTTTGTGGCGCTGTTTGTTTTTTTACTGCTGCGGCTCTCGCCAGGCGACCCGGCCCAAATGATTTTGGGCGACCAGGCCACGCCCGAGCAGATTGCCGCGATCCGCGCCCACCTTGGGCTTGACGAGCCACTTCCCTGGCAATTCACACAATGGCTTTGGCATATTGTCGGCGGTGACTTCGGCACCTCCCTGATCTCGAATCGGCCGGTCTTGCAGATGATTGGCCAACGGCTTGAACCGACCCTCGCACTGGCCCTGACGGCGACGGCAATGACCGTGTTGATTGCGGTGCCGCTTGGGGTACTGGCCGCGTGGCGGCATGGCAAGCTGATCGACCGCGCAGTGATG…	314	MISYFLRRLLAAVPVMFFVALFVFLLLRLSPGDPAQMILGDQATPEQIAAIRAHLGLDEPLPWQFTQWLWHIVGGDFGTSLISNRPVLQMIGQRLEPTLALALTATAMTVLIAVPLGVLAAWRHGKLIDRAVMVFSVLCFSVPIFVIGYILIGVFAVHFGWFPVQGYRPLANGLGPFAHRIFLPSLALASIYIALVARMTRASMLEVLHEDYVRTARAKGLAEPLVLFRHALRNAAIPILTVVGSGFAMMISGVVVTETVFNIPGLGRLVVDAVMARDYPLIQAIILLTAGTYVVINLLVDLSYALTDPRIRYQ	nikB	ABC-type nickel/dipeptide/oligopeptide-like import system	Scaffold_16	55599	56543	+	2e-110 gnl|CDD|223674 COG0601, DppB, ABC-type dipeptide/oligopeptide/nickel transport systems, permease components [Amino acid transport and metabolism / Inorganic ion transport and metabolism].	3e-111 gnl|CDD|223674 COG0601, DppB, ABC-type dipeptide/oligopeptide/nickel transport systems, permease components [Amino acid transport and metabolism / Inorganic ion transport and metabolism].	6.5e-129 gi|497826580|ref|WP_010140736.1| peptide ABC transporter [Oceanicola sp. S124]	2e-28 gnl|CDD|144205 pfam00528, BPD_transp_1, Binding-protein-dependent transport system inner membrane component. The alignments cover the most conserved region of the proteins, which is thought to be located in a cytoplasmic loop between two transmembrane domains. The members of this family have a variable number of transmembrane helices.	3e-122 sp|Q53191|Y4TP_RHISN Probable peptide ABC transporter permease protein y4tP OS=Rhizobium sp. (strain NGR234) GN=NGR_a01430 PE=3 SV=2	4.8e-129 tr|I4YRL7|I4YRL7_9RHIZ ABC-type dipeptide/oligopeptide/nickel transport system, permease component OS=Microvirga lotononidis GN=MicloDRAFT_00031580 PE=3 SV=1	GO:0006865,amino acid transport;GO:0005215,transporter activity;GO:0016021,integral to membrane;GO:0005886,plasma membrane	K02033
GYF_01201	873	ATGAGTACCTCCACCATTGTGGTGCCCCGCACTGTGGGCATTCGCCACCGGCTGCTAGAGCAGCCCCCCCACTTGAGCACCATCCTGGCCTTGCTGGTGTTGGCAGCGATTATTGTCATGGCGGTGTTTGCGCCATGGCTGGCCAACTTCGAGCCGACCAAGATCAATCCTGCACAACGCCTCAAACCCATCTCCGATCTGTTCTGGCTGGGCACGGATGCGTTCGGACGCGACCTGTACTCGCGCATTCTGTATGGTGCCCGGGTCTCGCTGCTGGTCGGCGCAGGCGTGACTGCCTTGGCCATTGTGGTGGGTTTGCCACTGGGTTTGCTCGCAGGCTGGTTTCGCTCGCTCGATGCGGTGCTGATGCGCATGATGGATGGGCTCATGGCCATCCCA…	290	MSTSTIVVPRTVGIRHRLLEQPPHLSTILALLVLAAIIVMAVFAPWLANFEPTKINPAQRLKPISDLFWLGTDAFGRDLYSRILYGARVSLLVGAGVTALAIVVGLPLGLLAGWFRSLDAVLMRMMDGLMAIPGILLAIAVVSLTNAGIVTVIVAIALPEIPQVVRLVRSRVLAARAETYVDAAVLLGTPTATIIRRHLMPSTVAPLVVQATYIYASAILTEAALSFLGVGISSEIPSWGNIMAEGRVYFTMNPWLVFWPALVLSLCILSINLLGDALRDRLDPKMKARA	nikC	ABC-type nickel/dipeptide/oligopeptide-like import system	Scaffold_16	56540	57412	+	2e-74 gnl|CDD|224094 COG1173, DppC, ABC-type dipeptide/oligopeptide/nickel transport systems, permease components [Amino acid transport and metabolism / Inorganic ion transport and metabolism].	2e-75 gnl|CDD|224094 COG1173, DppC, ABC-type dipeptide/oligopeptide/nickel transport systems, permease components [Amino acid transport and metabolism / Inorganic ion transport and metabolism].	2.4e-114 gi|668954046|gb|KFC72740.1| Binding-protein-dependent transport systems inner membrane component [Bosea sp. LC85]	5e-09 gnl|CDD|144205 pfam00528, BPD_transp_1, Binding-protein-dependent transport system inner membrane component. The alignments cover the most conserved region of the proteins, which is thought to be located in a cytoplasmic loop between two transmembrane domains. The members of this family have a variable number of transmembrane helices.	2e-79 sp|Q53192|Y4TQ_RHISN Probable peptide ABC transporter permease protein y4tQ OS=Rhizobium sp. (strain NGR234) GN=NGR_a01420 PE=3 SV=1	1.4e-114 tr|A0A085FMP5|A0A085FMP5_9BRAD Binding-protein-dependent transport systems inner membrane component OS=Bosea sp. LC85 GN=FG93_02191 PE=3 SV=1	GO:0006865,amino acid transport;GO:0005215,transporter activity;GO:0016021,integral to membrane;GO:0005886,plasma membrane	K02034
GYF_01394	468	ATGCAAGGCAACCCTAAAGTCATTGAAGCACTCACCCACTTGCTGCGCGGTGAGCTGGCCGCCCGCGATCAGTACTTCTACCATTCACGCCGCTACGAAGACTTGGGCCTAAAAAAGCTCTACGAGCGTCTGAACCATGAAATGGAAGAAGAGACGCAACACGCCGACGACATCATGCGACGCTTGTTCATGATCGAAGGCAAGCCCGATATGCGTCCGCTGGAATTCACTCCTGGCAATGAAGTGATCGAGATGCTGCAAAAAGATTTGGACACCGAAATTGAAGTGCGCGACCGCCTGCGCAATGCGATGCGTTTGTGTGAAGCCGAAGGCGACTATGTCACACGCGACATCTTGTTGAAGCAACTCATTGACACCGAAGAAGACCATGCCTACTGG…	155	MQGNPKVIEALTHLLRGELAARDQYFYHSRRYEDLGLKKLYERLNHEMEEETQHADDIMRRLFMIEGKPDMRPLEFTPGNEVIEMLQKDLDTEIEVRDRLRNAMRLCEAEGDYVTRDILLKQLIDTEEDHAYWLEQQLSLIQKIGLENYTQSQMG	bfr	Bacterioferritin	Scaffold_19	7444	7911	+	2e-61 gnl|CDD|153099 cd00907, Bacterioferritin, Bacterioferritin, ferritin-like diiron-binding domain. Bacterioferritins, also known as cytochrome b1, are members of a broad superfamily of ferritin-like diiron-carboxylate proteins. Similar to ferritin in architecture, Bfr forms an oligomer of 24 subunits that assembles to form a hollow sphere with 432 symmetry. Up to 12 heme cofactor groups (iron…	3e-57 gnl|CDD|225104 COG2193, Bfr, Bacterioferritin (cytochrome b1) [Inorganic ion transport and metabolism].	8.3e-69 gi|820779877|ref|WP_046741790.1| bacterioferritin [Lampropedia cohaerens] gi|819585978|gb|KKW68080.1| bacterioferritin [Lampropedia cohaerens]	3e-30 gnl|CDD|215791 pfam00210, Ferritin, Ferritin-like domain. This family contains ferritins and other ferritin-like proteins such as members of the DPS family and bacterioferritins.	6e-66 sp|Q9HWF9|BFR_PSEAE Bacterioferritin OS=Pseudomonas aeruginosa (strain ATCC 15692 / PAO1 / 1C / PRS 101 / LMG 12228) GN=bfr PE=1 SV=1	4.7e-69 tr|A0A0U1Q001|A0A0U1Q001_9BURK Bacterioferritin OS=Lampropedia cohaerens GN=AAV94_07585 PE=3 SV=1	GO:0006879,cellular iron ion homeostasis;GO:0006826,iron ion transport;GO:0008199,ferric iron binding;GO:0004322,ferroxidase activity	K03594
GYF_01404	351	ATGAGTACCACTGAAGCCACCATCTACCACAATAGCCGCTGCAGCACGTCCCGCAAAACTTTGGACTTGCTGCGCGAACAGGGCATTGAGCCGACGGTCGTCGAATACCTGAAAACACCGCTGACACGCCCGCAATTGCAGGCCTTGATTGCTGCCAGTGGTTTGACGGTGCGCGAAGCGATGCGCAGCAAAGAGGCGATTTATGCGCAGCTGCAGCTCGATGCGGCCAATGACGAGGCTTTGCTGAATGCAATGGTTGCGCACCCAGTGCTGCTGAATCGGCCTTTTGTGACGACGCCCAAAGGTACGCGTTTGGCGCGGCCTGTGGAGAAGGTGTTGGAAATTCTGTAA	116	MSTTEATIYHNSRCSTSRKTLDLLREQGIEPTVVEYLKTPLTRPQLQALIAASGLTVREAMRSKEAIYAQLQLDAANDEALLNAMVAHPVLLNRPFVTTPKGTRLARPVEKVLEIL	arsC	Arsenate Reductase	Scaffold_19	21774	22124	-	3e-42 gnl|CDD|239332 cd03034, ArsC_ArsC, Arsenate Reductase (ArsC) family, ArsC subfamily; arsenic reductases similar to that encoded by arsC on the R733 plasmid of Escherichia coli. E. coli ArsC catalyzes the reduction of arsenate [As(V)] to arsenite [As(III)], the first step in the detoxification of arsenic, using reducing equivalents derived from glutathione (GSH) via glutaredoxin (GRX). ArsC …	3e-31 gnl|CDD|224311 COG1393, ArsC, Arsenate reductase and related proteins, glutaredoxin family [Inorganic ion transport and metabolism].	4.2e-33 gi|820789308|ref|WP_046751099.1| arsenate reductase (glutaredoxin) [Mycobacterium elephantis] gi|819548842|gb|KKW65583.1| arsenate reductase [Mycobacterium elephantis]	9e-25 gnl|CDD|202832 pfam03960, ArsC, ArsC family. This family is related to glutaredoxins pfam00462.	5e-34 sp|P0AB97|ARSC_SHIFL Arsenate reductase OS=Shigella flexneri GN=arsC PE=3 SV=1	2.4e-33 tr|A0A0M2ZP44|A0A0M2ZP44_9MYCO Arsenate reductase OS=Mycobacterium elephantis GN=AAV95_06260 PE=3 SV=1	GO:0046685,response to arsenic-containing substance;GO:0008794,arsenate reductase (glutaredoxin) activity	-
GYF_01496	738	ATGCATGACAGCCAATCGCAAACCCGTACCCAAAGAGTCTTGGCCGTGGTGCAACGCAGCGAGTCTGTGACCCCCCATATGCGCCGCATCACACTGGGCGGCGCAGCGTTGGCTGATTTCCTTTGCCTAGAGGGGCTGAGGGCACCAGCTGCATGGGTCAAAGTGTTTTTGCCCAGCGGTGAGGGGCGTGCGTATACTGTGCGCAGTTTGGATGTTGCAGCCGGCACACTGACGCTGGATTTTGTGCAGCATGGCGCTGGGCAGCACGGTGGACCGGCTGCTGCTTGGGCTGCGGCTGCCGTGGTGGGCGAGTACATCAGCCTGGCAGGGCCGCGCAGCGGTGGTTTTGCATTGCCTGGCGATTGCCAATGGCTGCTGCTGGCCGGCGATGCCACAGCC…	245	MHDSQSQTRTQRVLAVVQRSESVTPHMRRITLGGAALADFLCLEGLRAPAAWVKVFLPSGEGRAYTVRSLDVAAGTLTLDFVQHGAGQHGGPAAAWAAAAVVGEYISLAGPRSGGFALPGDCQWLLLAGDATALPALQSIASQLPVTIKAKAYIEVASQADYQPLPSTANLRVQWLDAQAEPGLSLCQALLHRPLPVGAGYIWMAGESSAIKRLKLHYRQERHMDSERISAKGYWKAGECDHREA	viuB	Siderophore interacting proteins	Scaffold_2	54014	54751	+	1e-54 gnl|CDD|99790 cd06193, siderophore_interacting, Siderophore interacting proteins share the domain structure of the ferredoxin reductase like family. Siderophores are produced in various bacteria (and some plants) to extract iron from hosts. Binding constants are high, so iron can be pilfered from transferrin and lactoferrin for bacterial uptake, contributing to pathogen virulence. Ferredoxi…	4e-46 gnl|CDD|225250 COG2375, ViuB, Siderophore-interacting protein [Inorganic ion transport and metabolism].	2.8e-87 gi|921994664|ref|WP_053284560.1| NADPH-dependent ferric siderophore reductase [Comamonas testosteroni] gi|914781647|gb|KOC19011.1| ABC transporter ATP-binding protein [Comamonas testosteroni]	5e-33 gnl|CDD|218346 pfam04954, SIP, Siderophore-interacting protein.	1e-22 sp|Q56743|VIUB_VIBVU Vulnibactin utilization protein ViuB OS=Vibrio vulnificus (strain CMCP6) GN=viuB PE=3 SV=2	1.6e-87 tr|A0A0L7MAX8|A0A0L7MAX8_COMTE ABC transporter ATP-binding protein OS=Comamonas testosteroni GN=GL58_25750 PE=4 SV=1	GO:0005737,cytoplasm;GO:0055072,iron ion homeostasis;GO:0019536,vibriobactin metabolic process;GO:0016491,oxidoreductase activity;GO:0006811,ion transport	K14698-ko02010,ABC transporters
GYF_01525	267	ATGATTGTGTGTGTCTGCCGCAGAGTATCTGATCGTGAAATTACGCGTCACGCCCACGCTGGCATGAGCTTTGATGACATTCAGTTTGAGTTAGGAGTGGCAACCCAATGCGGGCGCTGCGAATGCACCGCCCGCGGTTTGGTTGAGCAGTGTCACGCATCCAATCCGGTGGCTGCCATTAACAACGCCGCTTGCGCTGAAGAGCCTGCTCACCGAACCGAAAGGCCTTTGGTATGGAACTCCTCATTTCGCTCACAGCCAGCTTAA	88	MIVCVCRRVSDREITRHAHAGMSFDDIQFELGVATQCGRCECTARGLVEQCHASNPVAAINNAACAEEPAHRTERPLVWNSSFRSQPA	bfd	Bacterioferritin-associated ferredoxin	Scaffold_2	82992	83258	-	2e-07 gnl|CDD|218027 pfam04324, Fer2_BFD, BFD-like [2Fe-2S] binding domain. The two Fe ions are each coordinated by two conserved cysteine residues. This domain occurs alone in small proteins such as Bacterioferritin-associated ferredoxin (BFD). The function of BFD is not known, but it may may be a general redox and/or regulatory component involved in the iron storage or mobilisation functions of…	4e-08 gnl|CDD|225458 COG2906, Bfd, Bacterioferritin-associated ferredoxin [Inorganic ion transport and metabolism].	5.6e-30 gi|820780084|ref|WP_046741997.1| ferredoxin [Lampropedia cohaerens] gi|819585663|gb|KKW67775.1| ferredoxin [Lampropedia cohaerens]	5e-08 gnl|CDD|218027 pfam04324, Fer2_BFD, BFD-like [2Fe-2S] binding domain. The two Fe ions are each coordinated by two conserved cysteine residues. This domain occurs alone in small proteins such as Bacterioferritin-associated ferredoxin (BFD). The function of BFD is not known, but it may may be a general redox and/or regulatory component involved in the iron storage or mobilisation functions of…	-	3.2e-30 tr|A0A0U1PZJ3|A0A0U1PZJ3_9BURK Ferredoxin OS=Lampropedia cohaerens GN=AAV94_09120 PE=4 SV=1	-	-
GYF_01528	2292	ATGGCTCGCGCATTCAAATTTTTGAGTGAGGCTTCGCTCTCACGCAGTCACACCGACACCCCTCCTTTTTCTTTGCGGCCTGTGGCCATGCTGATGGCTGGTATGGCCTTGAGCAGCGCTGTGCTGGCGCAAACAACAGCCACTGCGACCTTGCCGGAAGTGCATGTAGAGGCTGTGCAAGAAGAACCAGCCCAAGGCCGCTCGACCGAGTTGAGTGCCGAGGATTTGAACAGGCAAGGCACACGCAGCATGGCCGACGTGGTGCGCAACCAGCCGCTGGTCAGCGCGCCAACGATTGCTTCAGGCTCGGGCAATGTATGGGATGGCGCAGGCACATCGAGCTACAACATCCGTGGCCTTGACGGCAACCGCGTCGCCATTGAGGTCGATGGCGTGGCC…	763	MARAFKFLSEASLSRSHTDTPPFSLRPVAMLMAGMALSSAVLAQTTATATLPEVHVEAVQEEPAQGRSTELSAEDLNRQGTRSMADVVRNQPLVSAPTIASGSGNVWDGAGTSSYNIRGLDGNRVAIEVDGVALPPVENRPDSNSNNSYANSRETLEPELYSLVRIESGPTAAGQGGASGTAGRVRFATKSPEEFLTGNTTYGSYKGGYLSSDKSRMHVLTGAAKIGEIQALGMYVRRDGEQQKSRGDVPPNDKDWSSNAVLAKFVWGSQTNNRLGLTIEHFDRNTELSNANKITASLPQSPRQDAHDRRTRISLDNRFEASDIAAFDVLKTRVYYQQAQAKNDTYVPQTVSQGVPISRSLYTNSKNDSWGVQLDASKRLDGQHLAYGLNLSSTDSKRP…	cirA	Outer membrane receptor proteins, mostly Fe transport	Scaffold_2	85366	87657	+	2e-74 gnl|CDD|233577 TIGR01786, TonB-hemlactrns, TonB-dependent hemoglobin/transferrin/lactoferrin receptor family protein. This model represents a family of TonB-dependent outer membrane receptor/transporters acting on iron-containing proteins such as hemoglobin, transferrin and lactoferrin. Two subfamily models with a narrower scope are contained within this model, the heme/hemoglobin receptor …	3e-43 gnl|CDD|224544 COG1629, CirA, Outer membrane receptor proteins, mostly Fe transport [Inorganic ion transport and metabolism].	8.9e-241 gi|819586550|gb|KKW68624.1| hypothetical protein AAV94_04495 [Lampropedia cohaerens]	9e-31 gnl|CDD|216014 pfam00593, TonB_dep_Rec, TonB dependent receptor. This model now only covers the conserved part of the barrel structure.	6e-36 sp|P96949|HPUB_NEIMC Hemoglobin-haptoglobin utilization protein B OS=Neisseria meningitidis serogroup C GN=hpuB PE=3 SV=2	5.1e-241 tr|A0A0U1Q1H3|A0A0U1Q1H3_9BURK Uncharacterized protein OS=Lampropedia cohaerens GN=AAV94_04495 PE=3 SV=1	GO:0009279,cell outer membrane;GO:0005215,transporter activity;GO:0016021,integral to membrane;GO:0005886,plasma membrane;GO:0004872,receptor activity	-
GYF_01534	681	ATGCCGCTGGGTGCCTGTTGGCACGCGCTACGCACAGCAGCCTCGGCTGCAAGAAATAGGCCCGCGATCCGCCTGCCATCGGCCGATGTGCTGGCGACTATGCGTGCTGCCCTCCTCCACGATGCGCCCACCTGCGTGTGCTTCCTATCCCTGCACAACTGGCGCATCCATTTGAATTTGAAAGAGATATTGACCATGAAAGCCTTTATTCAAGCCACTGTGCTCGCCTTCGCAGCCTTGTTCAGCCTCACCAGCCAGGCCCATAGTGCCGAAGCAGGTGAGCTCACCATCATTCACCCCAATGCCAAGCCCACACGCCCTGGCGTGCTCAGCTCAGCGGCCTACTTTGGCGTGCAAAACAAAGGCTCTGACGAAGACAAAATCCTCTCCGTGCGCAGC…	226	MPLGACWHALRTAASAARNRPAIRLPSADVLATMRAALLHDAPTCVCFLSLHNWRIHLNLKEILTMKAFIQATVLAFAALFSLTSQAHSAEAGELTIIHPNAKPTRPGVLSSAAYFGVQNKGSDEDKILSVRSDVAKHTEIHDMKMENDVMRMFKVDGVSIPAGQTLTLGKDNKLHVMLMELKEPLKVGDKFTLTITFEKAGEVPVEVWVEEPKAADAAAAGHEGH		Copper(I)-binding protein	Scaffold_2	93468	94148	-	1e-36 gnl|CDD|190941 pfam04314, DUF461, Protein of unknown function (DUF461). Putative membrane or periplasmic protein.	1e-35 gnl|CDD|225403 COG2847, COG2847, Copper(I)-binding protein [Inorganic ion transport and metabolism].	3.5e-44 gi|819586433|gb|KKW68512.1| hypothetical protein AAV94_04585 [Lampropedia cohaerens]	3e-37 gnl|CDD|190941 pfam04314, DUF461, Protein of unknown function (DUF461). Putative membrane or periplasmic protein.	3e-10 sp|Q6ACU3|Y2102_LEIXX Putative lipoprotein Lxx21020 OS=Leifsonia xyli subsp. xyli (strain CTCB07) GN=Lxx21020 PE=4 SV=2	2.0e-44 tr|A0A0U1Q184|A0A0U1Q184_9BURK Uncharacterized protein OS=Lampropedia cohaerens GN=AAV94_04585 PE=4 SV=1	GO:0005886,plasma membrane	-
GYF_01655	1581	ATGAACCGTTTGGCTCAAGCAGTCGCGGCGCTGGCTGTAGTTTGGCTGGGGATTGCGCAAGCGCCACAGGCGCTTGCTGGCAAAGCCGACAACGTGTTGAATTACGCCAGTACGAAAGACGTGCGCGATATCAATCCGCACTTATACGCCGGAGAGATGGCTGCGCAGAATATGGTGTTCGAGTCTTTGGTGCGTATAACGCCCACCGGCATCGAGCCGCATCTGGCGCAGAGCTGGGAGGTCTCTGAAGATGGGCGTGTCTATACATTCCAGCTGCGTCCAGGGGTGTTTTTCTCGGACGGTGAGCCATTCAACGCGCAGGCGGTCAAGCGCAATATTGACGCGATTTTGAGCAACCGAACTCGCCATGCCTGGCTGGAGCTGGTGCGCCAGATTCGC…	526	MNRLAQAVAALAVVWLGIAQAPQALAGKADNVLNYASTKDVRDINPHLYAGEMAAQNMVFESLVRITPTGIEPHLAQSWEVSEDGRVYTFQLRPGVFFSDGEPFNAQAVKRNIDAILSNRTRHAWLELVRQIRDVEVVNEMTLRLHLNEPYYPTLTELALTRPFRFISPRDFMQGTTKDGVSGYSGTGPWMLAEHARNQHARFVRNPNYWGTAPALSGVEWQVIPDRQTLLLALQKGDIQLVFGADGDMLDADSMAALSGSKQLATLMSEPIASRAIVLNSSRPILRDVRVRRALQHAVDKAGIADGVFNGLETVAQTLLARNVPYADVPQAVYAWEPEQAQRLLDESGWTLAPGQRVRHKDGVPLSLVFSYNVSNAAEREIAELIQDNFQRIGVRLEL…	nikA	ABC-type nickel/dipeptide/oligopeptide-like import system	Scaffold_2	217116	218696	+	0.0 gnl|CDD|173854 cd08489, PBP2_NikA, The substrate-binding component of an ABC-type nickel import system contains the type 2 periplasmic binding fold. This family represents the periplasmic substrate-binding domain of nickel transport system, which functions in the import of nickel and in the control of chemotactic response away from nickel. The ATP-binding cassette (ABC) type nickel transport …	9e-109 gnl|CDD|223818 COG0747, DdpA, ABC-type dipeptide transport system, periplasmic component [Amino acid transport and metabolism].	1.6e-201 gi|857777720|emb|CRL61298.1| Nickel-binding periplasmic protein precursor [Proteus vulgaris]	9e-86 gnl|CDD|215949 pfam00496, SBP_bac_5, Bacterial extracellular solute-binding proteins, family 5 Middle. The borders of this family are based on the PDBSum definitions of the domain edges for Salmonella typhimurium oppA.	4e-143 sp|P33590|NIKA_ECOLI Nickel-binding periplasmic protein OS=Escherichia coli (strain K12) GN=nikA PE=1 SV=1	9.4e-202 tr|A0A0G4Q5W1|A0A0G4Q5W1_PROVU Nickel-binding periplasmic protein OS=Proteus vulgaris GN=nikA PE=4 SV=1	GO:0020037,heme binding;GO:0005215,transporter activity;GO:0050919,negative chemotaxis;GO:0016151,nickel cation binding;GO:0042597,periplasmic space;GO:0015675,nickel cation transport	K15584-ko02010,ABC transporters
GYF_01656	1020	ATGAGCAAAAGCGAGCAGGCCTCGATGGTAGCTACAGTGGCGCCTGCACGCGTTGCCGGATTGGCCCTTGCACGTCCGCCGTTGCGGTGGCGCTTATCCCCATGGTGGTGGCGTTTGCTGGCTTTGCCATGTTTGATGCTGCTGATCTCGTTCATTGCATTTGCCGCGCTGCATTTAACGCCCTCTGATCCGGCAACGGTGTCCTTGCGCGTCAATATGGTGGTGCCCACCCCTGAGGCGCAGGCCTTGGTTGCGCAAGAGCTTGGACTCGATCGCCCCTTTTTGATCCGCTATGCCGATTGGCTGCAGCGTGCTGTGCAGCTTGATCTGGGATATTCGTACCTGAGTCGGCGTCCGGTGCTTGCAGAGTTTCGCCGTGCGCTGCCGCCGACCTTGTAT…	339	MSKSEQASMVATVAPARVAGLALARPPLRWRLSPWWWRLLALPCLMLLISFIAFAALHLTPSDPATVSLRVNMVVPTPEAQALVAQELGLDRPFLIRYADWLQRAVQLDLGYSYLSRRPVLAEFRRALPPTLYLAAVTLLFIVVLALLGAMLCVLGRRTWVDALVRGVVFFLTALPSYWVGLLLIWLLAVRLDWFPVSGMRSPSAVVLPALCLSLAYFGVYLRLLRGSMLAQFNQAYVLYARARGLSERRILVNHILRNALHTAITALSMSIPKLIAGTVVIESIFAWPGIGRLCIEAVFGRDYPMIQAYILLMALLFLTFNFLIEGLQQRLDPRLRHG	nikB	ABC-type nickel/dipeptide/oligopeptide-like import system	Scaffold_2	218725	219744	+	4e-96 gnl|CDD|131836 TIGR02789, nickel_nikB, nickel ABC transporter, permease subunit NikB. This family consists of the NikB family of nickel ABC transporter permeases. Operons that contain this protein also contain a homologous permease subunit NikC. Nickel is used in cells as part of urease or certain hydrogenases or superoxide dismutases [Transport and binding proteins, Cations and iron carryi…	4e-93 gnl|CDD|223674 COG0601, DppB, ABC-type dipeptide/oligopeptide/nickel transport systems, permease components [Amino acid transport and metabolism / Inorganic ion transport and metabolism].	1.1e-97 gi|983379429|ref|WP_060556723.1| nickel ABC transporter permease subunit NikB [Proteus mirabilis] gi|960710047|gb|KSY00653.1| nickel transporter permease NikB [Proteus mirabilis]	8e-26 gnl|CDD|144205 pfam00528, BPD_transp_1, Binding-protein-dependent transport system inner membrane component. The alignments cover the most conserved region of the proteins, which is thought to be located in a cytoplasmic loop between two transmembrane domains. The members of this family have a variable number of transmembrane helices.	8e-67 sp|P33591|NIKB_ECOLI Nickel transport system permease protein NikB OS=Escherichia coli (strain K12) GN=nikB PE=1 SV=2	6.2e-98 tr|A0A0V9HA09|A0A0V9HA09_PROMI Nickel transporter permease NikB OS=Proteus mirabilis GN=APT96_01950 PE=3 SV=1	GO:0015099,nickel cation transmembrane transporter activity;GO:0016021,integral to membrane;GO:0016151,nickel cation binding;GO:0005886,plasma membrane	K15585-ko02010,ABC transporters
GYF_01657	882	ATGCGCACGCGATGCTTGGCCTTGCTGCGTCGGGATCCCTTCTCTGCAGCCTGTATTGCGGTGCTGCTGATTGTGCTGCTGGCCGGTCTTTTCGCTCCTTGGTTGGCGCCGAATTCGCCGGTTGAGACAGCCGTTCGCCTCAAGTACCAGCCGATGAGCTGGCAGTTTCCTTTGGGCACCGATAATCTGGGTCGCTGTGTGTTTTCGCGCTTGCTCTTTGGGATCCGGACGACGGTGTTTTACGCATTTGGAACGATGCTGGTGACCGTGACGCTGGGGGCAGGTTTGGGCTTGTTGGCGGGCATGCTGCGCGGGCGCTTTGAGGCGGTACTGATGCGTGTGTGTGATGTGATGCTGGCTTTTCCCGCCGAAGTCGTGATTCTTGCCGTGGTCGGCCTA…	293	MRTRCLALLRRDPFSAACIAVLLIVLLAGLFAPWLAPNSPVETAVRLKYQPMSWQFPLGTDNLGRCVFSRLLFGIRTTVFYAFGTMLVTVTLGAGLGLLAGMLRGRFEAVLMRVCDVMLAFPAEVVILAVVGLLGPGIENILLAVIGVKWAWYARMVRSTVVQYTHRNYVRYAQVIGAPPSHVLRRHLLPVTAAEIATLASVDVASVILLISALSFLGLGVQPPTPEWGSMLNEAKTVMLVQPMQMLPAGIAIVVVVMACNGLGDFLRDQLDVGRERRQTAGVQSADKKDAHV	nikC	ABC-type nickel/dipeptide/oligopeptide-like import system	Scaffold_2	219746	220627	+	1e-87 gnl|CDD|131837 TIGR02790, nickel_nikC, nickel ABC transporter, permease subunit NikC. This family consists of the NikC family of nickel ABC transporter permeases. Operons that contain this protein also contain a homologous permease subunit NikB. Nickel is used in cells as part of urease or certain hydrogenases or superoxide dismutases [Transport and binding proteins, Cations and iron carryi…	5e-74 gnl|CDD|224094 COG1173, DppC, ABC-type dipeptide/oligopeptide/nickel transport systems, permease components [Amino acid transport and metabolism / Inorganic ion transport and metabolism].	4.7e-97 gi|738455589|ref|WP_036406755.1| peptide ABC transporter permease [Morganella morganii] gi|701206155|gb|KGP45197.1| peptide ABC transporter permease [Morganella morganii]	9e-15 gnl|CDD|144205 pfam00528, BPD_transp_1, Binding-protein-dependent transport system inner membrane component. The alignments cover the most conserved region of the proteins, which is thought to be located in a cytoplasmic loop between two transmembrane domains. The members of this family have a variable number of transmembrane helices.	1e-52 sp|Q83S25|GSID_SHIFL Glutathione transport system permease protein GsiD OS=Shigella flexneri GN=gsiD PE=3 SV=1	2.7e-97 tr|A0A0A2R9U7|A0A0A2R9U7_MORMO Peptide ABC transporter permease OS=Morganella morganii GN=LR61_04015 PE=3 SV=1	GO:0005215,transporter activity;GO:0016021,integral to membrane;GO:0005886,plasma membrane	K15586-ko02010,ABC transporters
GYF_01658	834	ATGCGCATGTTTGAGTTGCTGCGGCTAGAGAGCGCGCAAGTGCACGATCGCCAGACGGGAAAAGTCCTGCTGCATCCTGTCTCGATGTCGATCATGGCTGGGCGTAGCTTGGGCATTGTGGGGGAGAGCGGCAGCGCCAAATCCCTGCTGGCCAAAACGATCATGGGACTGCTGCCGCAGAGCTTAGAGGCAGCGGGCAGTCTGTATTTTGATGGCGGCCACTACGATCTTGCGGATGGCGCAGCCATGCGCGCCATCAGGGGGACGGGTATTTCGCTGGTGGTACAAGACGGCATGAGCGCCTTTGATCCGATGATGCCGATTGGCAAGCAGTTTCTGGAAACGCTGCGCGTGCACCGCGGTGAGTCTAAGCAGGCTTGTATGCAAGCTGCGTTGGCC…	277	MRMFELLRLESAQVHDRQTGKVLLHPVSMSIMAGRSLGIVGESGSAKSLLAKTIMGLLPQSLEAAGSLYFDGGHYDLADGAAMRAIRGTGISLVVQDGMSAFDPMMPIGKQFLETLRVHRGESKQACMQAALACFERLHLTPAEGLWRRYPHQLSGGQLQRMLIAMALLLAPQLIIADEPTTALDVLAQREVMQVLRDVVQERACTLVFISHDIGLVRYLADDVAVMQQGRVVELQPVDALWAAPQHPYTQFLLASRERLSSRFRALMQRNAHAPSA	nikD	ABC-type nickel/dipeptide/oligopeptide-like import system	Scaffold_2	220614	221447	+	6e-99 gnl|CDD|223521 COG0444, DppD, ABC-type dipeptide/oligopeptide/nickel transport system, ATPase component [Amino acid transport and metabolism / Inorganic ion transport and metabolism].	8e-100 gnl|CDD|223521 COG0444, DppD, ABC-type dipeptide/oligopeptide/nickel transport system, ATPase component [Amino acid transport and metabolism / Inorganic ion transport and metabolism].	1.9e-68 gi|738455585|ref|WP_036406751.1| hypothetical protein [Morganella morganii] gi|701206154|gb|KGP45196.1| hypothetical protein LR61_04010 [Morganella morganii]	2e-14 gnl|CDD|215650 pfam00005, ABC_tran, ABC transporter. ABC transporters for a large family of proteins responsible for translocation of a variety of compounds across biological membranes. ABC transporters are the largest family of proteins in many completely sequenced bacteria. ABC transporters are composed of two copies of this domain and two copies of a transmembrane domain pfam00664. These…	5e-58 sp|P33916|YEJF_ECOLI Uncharacterized ABC transporter ATP-binding protein YejF OS=Escherichia coli (strain K12) GN=yejF PE=3 SV=1	1.1e-68 tr|A0A0A2RD21|A0A0A2RD21_MORMO Uncharacterized protein OS=Morganella morganii GN=LR61_04010 PE=4 SV=1	GO:0043190,ATP-binding cassette (ABC) transporter complex;GO:0005524,ATP binding;GO:0042884,microcin transport;GO:0042626,ATPase activity, coupled to transmembrane movement of substances	K15587-ko02010,ABC transporters
GYF_01659	744	ATGCTCCAAGTGCGTGACATCTGGCGCAGTTATCGTGACAAAAAATGGTTTGGCTCGGCATCGCGCGCGGTGCTCAAAGGCGTCTCGTTTGAAGTGGCGCCTGGCGAGGCAGTTGGCCTGCTGGGGGCGAGCGGTTCAGGCAAAAGCACGCTGGCGCGGATTATCAGTGGAATTGAAGCGCCCGAGCGAGGCGAGGTGACGCTGCATGGCCTCAATCTGATGCACCGGCGCCATCGTCGCCAGCGTATCAGTGTGGTGTTTCAGGACTATACAGCGTCAATTAATCCCAGTATGACGGTGTTCGACGCGATTGCTGAGCCCCTGCGGCTGCAAAGCGTTTGGGCACGAGAGGCCTTGTATGAGCATGTGGCCGCCCTGCTTGCCCGTGTGGGCTTGCCG…	247	MLQVRDIWRSYRDKKWFGSASRAVLKGVSFEVAPGEAVGLLGASGSGKSTLARIISGIEAPERGEVTLHGLNLMHRRHRRQRISVVFQDYTASINPSMTVFDAIAEPLRLQSVWAREALYEHVAALLARVGLPEALMQRYAAELSGGQAQRVCIARAIANQPDLIILDEAVSSLDVPVQVQILELLEALRESCGLSYLFITHDVMALCFVCQRVLFLDDGRIVESCKVESLPDVRQPYAQRLLNAVI	nikE	ABC-type nickel/dipeptide/oligopeptide-like import system	Scaffold_2	221431	222174	+	2e-89 gnl|CDD|213224 cd03257, ABC_NikE_OppD_transporters, ATP-binding cassette domain of nickel/oligopeptides specific transporters. The ABC transporter subfamily specific for the transport of dipeptides, oligopeptides (OppD), and nickel (NikDE). The NikABCDE system of E. coli belongs to this family and is composed of the periplasmic binding protein NikA, two integral membrane components (NikB an…	2e-82 gnl|CDD|224048 COG1123, COG1123, ATPase components of various ABC-type transport systems, contain duplicated ATPase [General function prediction only].	6.5e-68 gi|639125660|ref|WP_024473799.1| peptide ABC transporter ATP-binding protein [Morganella morganii] gi|701206153|gb|KGP45195.1| peptide ABC transporter ATP-binding protein [Morganella morganii]	2e-31 gnl|CDD|215650 pfam00005, ABC_tran, ABC transporter. ABC transporters for a large family of proteins responsible for translocation of a variety of compounds across biological membranes. ABC transporters are the largest family of proteins in many completely sequenced bacteria. ABC transporters are composed of two copies of this domain and two copies of a transmembrane domain pfam00664. These…	5e-52 sp|Q8FVN0|NIKE_BRUSU Nickel import ATP-binding protein NikE OS=Brucella suis biovar 1 (strain 1330) GN=nikE PE=2 SV=1	3.8e-68 tr|A0A0A2R8H7|A0A0A2R8H7_MORMO Peptide ABC transporter ATP-binding protein OS=Morganella morganii GN=LR61_04005 PE=4 SV=1	GO:0005524,ATP binding;GO:0016151,nickel cation binding;GO:0005886,plasma membrane;GO:0006200,ATP catabolic process;GO:0015413,nickel-transporting ATPase activity	K10824-ko02010,ABC transporters
GYF_01737	786	ATGTTGCCTACACCGCGTTTTGCCATGCGTGCCACTGTTTCTGTATTGGCCGGTTTGGGTCTGACTCTGGCCGCATGGAGTGCCCATGCGGAGACCATCACCGTCTCCGCTGCAGCCAGTCTGACCGATGCCTTCAAGGAAATTGCCGCCCACTATGAACAGCAGAACCCGCAAGACAAAGTGCAGCTGAATTTTGGCGCATCGGGTACTTTGCTGCAGCAAATCGATAAGGGCGCGCCTGTAGACGTGTTTGCCAGCGCCGATGAAGCGACAATGGACAAGGCCGCTGCCAGTGGCCTGGTGGTCGAGGGCACGCGCGCGACCTTTGTGCGCAACACTTTGGTGCTGATTCAGCCAGAAGCGGCCACGTTGCAACTGGATTCGCTTGAGGCCTTGCAA…	261	MLPTPRFAMRATVSVLAGLGLTLAAWSAHAETITVSAAASLTDAFKEIAAHYEQQNPQDKVQLNFGASGTLLQQIDKGAPVDVFASADEATMDKAAASGLVVEGTRATFVRNTLVLIQPEAATLQLDSLEALQNPAVERIAVGNPDSVPVGRYTKAALEAAGQWEVLQPKVILTQNVRQSLDYVARAEVQAGFVYGSDAALFKDKVKISYTVPVAKPVTYPIAVITTGGQAEAAKRFVDVVTSDWGQQVLARFGFEPAASR	modA	ABC-type molybdate transport system	Scaffold_2	311157	311942	+	2e-73 gnl|CDD|223797 COG0725, ModA, ABC-type molybdate transport system, periplasmic component [Inorganic ion transport and metabolism].	2e-74 gnl|CDD|223797 COG0725, ModA, ABC-type molybdate transport system, periplasmic component [Inorganic ion transport and metabolism].	4.8e-93 gi|819585412|gb|KKW67547.1| hypothetical protein AAV94_09950 [Lampropedia cohaerens]	1e-55 gnl|CDD|222203 pfam13531, SBP_bac_11, Bacterial extracellular solute-binding protein. This family includes bacterial extracellular solute-binding proteins.	5e-39 sp|P37329|MODA_ECOLI Molybdate-binding periplasmic protein OS=Escherichia coli (strain K12) GN=modA PE=1 SV=1	2.7e-93 tr|A0A0U1PYK5|A0A0U1PYK5_9BURK Uncharacterized protein OS=Lampropedia cohaerens GN=AAV94_09950 PE=4 SV=1	GO:0030288,outer membrane-bounded periplasmic space;GO:0015412,molybdate transmembrane-transporting ATPase activity	K02020-ko02010,ABC transporters
GYF_01738	702	GTGAACTGGGCCGATATTTCTCTATGGAGCGATGTGCTCACACCCCTGTGGCTGTCATTGAAAGTGGCATTTTGGGCCACGGTGTTTGCCAGTGTGCTGGGTGTGGCGCTGGGCTTGTATTTGGCCAAGAGCCGGCTGTGGCTGCGCAACCTGCTCGATACCATTTGCACACTGCCAATGGTGCTGCCGCCCACCGTACTGGGTTACTACTTGCTGGTGCTGTTTGGCAGCCAAAGCAGCATGGGCAGCTGGCTCAAAGAGTCGTTTGGCATCAATCTGATCTTTAGCTTGACCGGCGCCACGGTGGCGGCGACGGTGGTGAGTTTTCCGCTGGTTTTCAAGCCAGCCAGGGCCGCGTTTGAGTCGATTGACCCTGAGTTAGAACAAGCCGCTCGCGTG…	233	VNWADISLWSDVLTPLWLSLKVAFWATVFASVLGVALGLYLAKSRLWLRNLLDTICTLPMVLPPTVLGYYLLVLFGSQSSMGSWLKESFGINLIFSLTGATVAATVVSFPLVFKPARAAFESIDPELEQAARVLGVREIGILLRVSLPLAWRGIMAGVMLGFVRALGEFGATLMIAGSIPGKTQTLSIAIYEAVQAGRDGLADVLALVISVVCIGLLLLATWLTPGRRTVRGD	modC	ABC-type molybdate transport system	Scaffold_2	312001	312702	+	3e-79 gnl|CDD|226629 COG4149, ModC, ABC-type molybdate transport system, permease component [Inorganic ion transport and metabolism].	5e-80 gnl|CDD|226629 COG4149, ModC, ABC-type molybdate transport system, permease component [Inorganic ion transport and metabolism].	2.0e-103 gi|820780261|ref|WP_046742174.1| molybdenum ABC transporter permease subunit [Lampropedia cohaerens] gi|819585345|gb|KKW67480.1| ABC transporter permease [Lampropedia cohaerens]	2e-11 gnl|CDD|144205 pfam00528, BPD_transp_1, Binding-protein-dependent transport system inner membrane component. The alignments cover the most conserved region of the proteins, which is thought to be located in a cytoplasmic loop between two transmembrane domains. The members of this family have a variable number of transmembrane helices.	5e-42 sp|O32209|YVGM_BACSU Putative molybdenum transport system permease protein YvgM OS=Bacillus subtilis (strain 168) GN=yvgM PE=3 SV=2	1.2e-103 tr|A0A0U1PY83|A0A0U1PY83_9BURK ABC transporter permease OS=Lampropedia cohaerens GN=AAV94_09945 PE=3 SV=1	GO:0015098,molybdate ion transmembrane transporter activity;GO:0016021,integral to membrane;GO:0005886,plasma membrane	K02018-ko02010,ABC transporters
GYF_01739	681	GTGGCAGTGTGGTGTGACTTGGATGTGCGCAAAACGCTCAAAACCGCAGGCCGGGTGTTTGAGTTTGATGTGCAGCTGCAAACCGATGCCAAGCGCCTGGTGCTGATGGGCCCCTCTGGCATTGGCAAAACCATGGTGCTGCAGGCGATTGCGGGTTTGATCCGACCCGATGCCGGCCATATCCGCTTGGGTGGTGAGTTGCTGTTTGATTCCAAAGCAAGGCTGAACTTAACGCCGCAAAAACGCAGGGTCGGCTACTTATTCCAAAACTATGCCTTGCTGCCGCACCTGACTGCGCTGAGCAATGTGGGCTTTGGCTTGCGCCGGGGCGTGTGGGGGTTTCTCAGCCGGGCGCAAAAACAAGAAGCCATGCAGTGGCTAGAGCGGTTTCAGCTGGGG…	226	VAVWCDLDVRKTLKTAGRVFEFDVQLQTDAKRLVLMGPSGIGKTMVLQAIAGLIRPDAGHIRLGGELLFDSKARLNLTPQKRRVGYLFQNYALLPHLTALSNVGFGLRRGVWGFLSRAQKQEAMQWLERFQLGHLAAQYPHTLSGGQQQRLALARVAILQPRVLLLDEPFSALDPTLRQSMREEVAQMVDSLGIPLIMVSHDDEDRIALNAEVVRLGQVDGRTVRL	cysA	ABC-type sulfate/molybdate transport systems	Scaffold_2	312705	313385	+	1e-67 gnl|CDD|213264 cd03297, ABC_ModC_molybdenum_transporter, ATP-binding cassette domain of the molybdenum transport system. ModC is an ABC-type transporter and the ATPase component of a molybdate transport system that also includes the periplasmic binding protein ModA and the membrane protein ModB. ABC transporters are a large family of proteins involved in the transport of a wide variety of d…	2e-67 gnl|CDD|224043 COG1118, CysA, ABC-type sulfate/molybdate transport systems, ATPase component [Inorganic ion transport and metabolism].	3.6e-97 gi|820780260|ref|WP_046742173.1| molybdenum ABC transporter ATPase [Lampropedia cohaerens] gi|819585344|gb|KKW67479.1| molybdenum ABC transporter ATPase [Lampropedia cohaerens]	2e-28 gnl|CDD|215650 pfam00005, ABC_tran, ABC transporter. ABC transporters for a large family of proteins responsible for translocation of a variety of compounds across biological membranes. ABC transporters are the largest family of proteins in many completely sequenced bacteria. ABC transporters are composed of two copies of this domain and two copies of a transmembrane domain pfam00664. These…	2e-41 sp|Q57293|FBPC_ACTPL Fe(3+) ions import ATP-binding protein FbpC OS=Actinobacillus pleuropneumoniae GN=fbpC PE=3 SV=1	2.1e-97 tr|A0A0U1PY82|A0A0U1PY82_9BURK Molybdenum ABC transporter ATPase OS=Lampropedia cohaerens GN=AAV94_09940 PE=4 SV=1	GO:0055072,iron ion homeostasis;GO:0043190,ATP-binding cassette (ABC) transporter complex;GO:0015408,ferric-transporting ATPase activity;GO:0005524,ATP binding;GO:0005886,plasma membrane;GO:0006200,ATP catabolic process	K02017-ko02010,ABC transporters
GYF_01742	1110	ATGATGCAACGCCGCCGTTTTTTACACACCGCCTTGGCCGCTGGCGTGGCCGCGTACACCGCCCCAGTGGCATGGGCGCGTACGCCATTGCCCCCGCCTTCCGGGGCTTTATTGGAATTGTTTGGCTCTTTGCGGCACACCCCGGCGCGGGTGTTTGTTGCCGGTCCGCCTGCTGCGGTCCTGGTGGCTTCGCTGGCGCCTGAGAAATTATTGGGCTGGCCGTCGCGGCTTTCTGACGAAGCGCGCAGCATGCTTTCGCCGCAATTGGCGGCCTTGCCCACGCTTGGCCGTTTGAGCGGGCGCGGCAGTTCCATCACCACTGAAGCCTTGCTGGCCTTGCGTCCCGATGTGATTGTGGATGTCGGCACGATCGATGATTTCTACCGTTCGCAAGCAAAG…	369	MMQRRRFLHTALAAGVAAYTAPVAWARTPLPPPSGALLELFGSLRHTPARVFVAGPPAAVLVASLAPEKLLGWPSRLSDEARSMLSPQLAALPTLGRLSGRGSSITTEALLALRPDVIVDVGTIDDFYRSQAKRLAAQTGIPYVLVDGRLPESAQQLRQLGELLGVPERAQILASYAEQSLLQAQAVRAQWQSHPPRVYLARSADGLETGWRGSINAELLEYLGAENVATHPSDGEQDGRVGGSIGRISFEQVLAWNPDLIVTQEAGLAARIRESSLWRSIRAVQNDQVLQSPHVPFGWIDAPPGINRLLGLRWLTMALQDWQKGGNLGAAQASSTWQAGVQAQARAFCTLFYGMPSAAPWPPGALSWS	fepB	ABC-type Fe3+-hydroxamate transport system	Scaffold_2	316483	317592	+	1e-55 gnl|CDD|238567 cd01147, HemV-2, Metal binding protein HemV-2. These proteins are predicted to function as initial receptors in ABC transport of metal ions. They belong to the TroA superfamily of helical backbone metal receptor proteins that share a distinct fold and ligand binding mechanism. A typical TroA protein is comprised of two globular subdomains connected by a single helix and can b…	8e-32 gnl|CDD|223687 COG0614, FepB, ABC-type Fe3+-hydroxamate transport system, periplasmic component [Inorganic ion transport and metabolism].	9.7e-100 gi|919199508|ref|WP_052755009.1| hypothetical protein [Lampropedia cohaerens]	7e-21 gnl|CDD|216532 pfam01497, Peripla_BP_2, Periplasmic binding protein. This family includes bacterial periplasmic binding proteins. Several of which are involved in iron transport.	6e-11 sp|Q57550|Y085_METJA Uncharacterized lipoprotein MJ0085 OS=Methanocaldococcus jannaschii (strain ATCC 43067 / DSM 2661 / JAL-1 / JCM 10045 / NBRC 100440) GN=MJ0085 PE=4 SV=1	2.1e-99 tr|A0A0U1PYK2|A0A0U1PYK2_9BURK Uncharacterized protein OS=Lampropedia cohaerens GN=AAV94_09925 PE=4 SV=1	GO:0005886,plasma membrane	-
GYF_01743	1068	TTGGAGTTGAGTGCGTCTAGCCGGGCCCAGCGCGCAGCGCGTGGGCTGGCGCCACAGGCATCGTGGGGCGCACTGACAGCGGCTTGGCTGTTTTGCATAGGGTGCGCACTGCTGGGCCTGTGTGTGGGCAAATACCCGCTGTCGCTGGAGCAGGTGGTGGCGGTGTTTTGGCAATCGCTCACGGGCCACAGCCTGATGCCGCTTGCGGATGCGGCGCACATTGTGGTTTGGGAGGTGCGCGTGCCACGCGTGTTGGCCGCCTTGATGGTTGGTGCTGCGCTGGCGGCCGCGGGCGGTACGTACCAAGGCATGTTCCGCAATCCACTGGTGTCGCCCGATATTCTGGGCGTGTCTGCTGGGGCGGGCTTAGGAGCGGTGCTGGGTATTTTTATCGGCGGT…	355	LELSASSRAQRAARGLAPQASWGALTAAWLFCIGCALLGLCVGKYPLSLEQVVAVFWQSLTGHSLMPLADAAHIVVWEVRVPRVLAALMVGAALAAAGGTYQGMFRNPLVSPDILGVSAGAGLGAVLGIFIGGSLLLVQGLAFVGGVLAVALVWLAASVVRRHDPVLVLVLAGIAVGTLLGAGIALLKVLADPYTQLSAITFWLLGGLNAVTLTDLKSAAPVMLLGLVPMALLRWRVNLLSLSDDEALALGVHVQRLRLILVVAATLMTAAAVSITGIIGWVGLVVPHAARLLVGPEFGRLLPIAMLLGAGFVVLADTLARSTVGMELPLGVVTALVGAPVFLWLLARKGRSSHD	fepD	ABC-type Fe3+-siderophore transport system	Scaffold_2	317583	318650	+	5e-35 gnl|CDD|223682 COG0609, FepD, ABC-type Fe3+-siderophore transport system, permease component [Inorganic ion transport and metabolism].	7e-36 gnl|CDD|223682 COG0609, FepD, ABC-type Fe3+-siderophore transport system, permease component [Inorganic ion transport and metabolism].	5.4e-116 gi|820780258|ref|WP_046742171.1| iron ABC transporter permease [Lampropedia cohaerens] gi|819585342|gb|KKW67477.1| iron ABC transporter permease [Lampropedia cohaerens]	3e-33 gnl|CDD|216256 pfam01032, FecCD, FecCD transport family. This is a sub-family of bacterial binding protein-dependent transport systems family. This Pfam entry contains the inner components of this multicomponent transport system.	5e-58 sp|Q57130|Y1471_HAEIN Probable ABC transporter permease protein HI_1471 OS=Haemophilus influenzae (strain ATCC 51907 / DSM 11121 / KW20 / Rd) GN=HI_1471 PE=1 SV=1	3.1e-116 tr|A0A0U1PYD9|A0A0U1PYD9_9BURK Iron ABC transporter permease OS=Lampropedia cohaerens GN=AAV94_09920 PE=3 SV=1	GO:0005215,transporter activity;GO:0016021,integral to membrane;GO:0005886,plasma membrane	K23182
GYF_01868	2199	ATGTATTGGCTTTTATATATGCCCTTCGAGAGTTCTGACGCTTGCTGTTTGTTGTCGCGCCGCTATCAGCGCAATGTGGCTTTGATGCGGTTTTTGCTGTTTGGCGCCGCTAGCAGTGCGGCCCTGGTGCAAGCGCCGTCCGCTGTAGCGGCTGATTCGGCAGTCACGCTGAGCTTGGATGAGATCACGGTGACCTCAACGCGGCACAACACCACGCAGTGGGAGGTGCCGGCGTCGGTGCAAGTCATCGACCGCAGCGCGTTCAACAACAATGTGCAGGTCAATCTGTCTGAAGGCCTGGGGGCTGTGCCTGGCTTGCAAGTGCGCAACCGCCAAAATTACGCGCAAGACCTGCAGCTGGTGATGCGCGGTTTTGGCGCGCGCTCGACCTTTGGCGTG…	732	MYWLLYMPFESSDACCLLSRRYQRNVALMRFLLFGAASSAALVQAPSAVAADSAVTLSLDEITVTSTRHNTTQWEVPASVQVIDRSAFNNNVQVNLSEGLGAVPGLQVRNRQNYAQDLQLVMRGFGARSTFGVRGIRIYVDDVPATMPDGQAQTSHLDLFSLGRVEVMNGPLSGMYGNASGGVMLAYTEEGQSPPSISTSVAFGSDGARRYGIRAQGATGAEFGVQNYSLSATHFETDGYRQHAAAKKGLANAKLGIGLQDDSTLKIIASHVDVEAQDPLGLTRAQMDQDRRQSPVAEQFNTRKTVRQSQLGLVWDKPLHGDQRLRVMGYWGQRGNRQYQSIPSAPQLSNSGHSGGVIDLQRDYGGVDARLTTALNIAGRDAMLITGLSYDRMQDQRRG…	cirA	Outer membrane receptor proteins	Scaffold_20	51466	53664	-	8e-46 gnl|CDD|238657 cd01347, ligand_gated_channel, TonB dependent/Ligand-Gated channels are created by a monomeric 22 strand (22,24) anti-parallel beta-barrel. Ligands apparently bind to the large extracellular loops. The N-terminal 150-200 residues form a plug from the periplasmic end of barrel. Energy (proton-motive force) and TonB-dependent conformational alteration of channel (parts of plug,…	3e-46 gnl|CDD|224544 COG1629, CirA, Outer membrane receptor proteins, mostly Fe transport [Inorganic ion transport and metabolism].	1.5e-224 gi|820776778|ref|WP_046740665.1| TonB-dependent receptor [Lampropedia cohaerens] gi|819587181|gb|KKW69220.1| TonB-dependent receptor [Lampropedia cohaerens]	7e-24 gnl|CDD|216014 pfam00593, TonB_dep_Rec, TonB dependent receptor. This model now only covers the conserved part of the barrel structure.	0.0 sp|P76115|YNCD_ECOLI Probable TonB-dependent receptor YncD OS=Escherichia coli (strain K12) GN=yncD PE=3 SV=1	8.4e-225 tr|A0A0U1Q3B1|A0A0U1Q3B1_9BURK TonB-dependent receptor OS=Lampropedia cohaerens GN=AAV94_01845 PE=3 SV=1	GO:0009279,cell outer membrane;GO:0044718,siderophore transmembrane transport;GO:0005506,iron ion binding;GO:0016021,integral to membrane;GO:0005886,plasma membrane;GO:0004872,receptor activity;GO:0015343,siderophore transmembrane transporter activity	-
GYF_01872	912	ATGGCTGCACCACATCCATCCACGGCCGAGCAAGGCATGACTGGCGACCAAACCTGGACTGGCGATGCAGCGCTGTCACGCAACGATTGGCTGCTGCGCGAGGCTCGGCGTGCGCCCTGGTTGGTCTGGCTCAGCGTCTGGCTGCTGCTTGTGGCCGTCTGGGCGGCCATTGCGCCCCAGACGCTGGCGCCGTATTCGCCGCTAGAGACGAATTTGCTCAATACGCTGGCGCCGCCGTCCTGGCAGCATTGGCTGGGCACAGATGAGATTGGCCGTGACCTGTTCTCGCGCATTGTCTATGGCGCGCGCGAATCTCTGTCGATTGGTTTGCTGGCGATGCTGATTGCGATGCTGCTGGCCGCACCGCTGGGCTTTCTGGCGGCGTTGGCACCCCCATTG…	303	MAAPHPSTAEQGMTGDQTWTGDAALSRNDWLLREARRAPWLVWLSVWLLLVAVWAAIAPQTLAPYSPLETNLLNTLAPPSWQHWLGTDEIGRDLFSRIVYGARESLSIGLLAMLIAMLLAAPLGFLAALAPPLVRNTADRFIEVLLSFPTLLVALLFVTILGQSPLNVAIAVGIGSAPGYARLIRGQTLLVRTSAYVEAAVALGHSRARVLWQHVVPNVIRPLIPVTGLGIGKSVVWSSSLSFLGLGVKPPSSEWGALLAAGKSQLLEAPWLMVVPGTAVVLVALSFSTLFSYIQARSEGART	nikC	ABC-type nickel/dipeptide/oligopeptide-like import system	Scaffold_20	58316	59227	-	3e-60 gnl|CDD|224094 COG1173, DppC, ABC-type dipeptide/oligopeptide/nickel transport systems, permease components [Amino acid transport and metabolism / Inorganic ion transport and metabolism].	4e-61 gnl|CDD|224094 COG1173, DppC, ABC-type dipeptide/oligopeptide/nickel transport systems, permease components [Amino acid transport and metabolism / Inorganic ion transport and metabolism].	1.4e-115 gi|916910089|ref|WP_051516802.1| peptide ABC transporter permease [Herbaspirillum sp. RV1423]	2e-17 gnl|CDD|144205 pfam00528, BPD_transp_1, Binding-protein-dependent transport system inner membrane component. The alignments cover the most conserved region of the proteins, which is thought to be located in a cytoplasmic loop between two transmembrane domains. The members of this family have a variable number of transmembrane helices.	1e-51 sp|P94312|DPPC_BACPE Dipeptide transport system permease protein DppC OS=Bacillus pseudofirmus (strain OF4) GN=dppC PE=3 SV=1	1.2e-108 tr|C1DHN4|C1DHN4_AZOVD Binding-protein-dependent transport systems inner membrane component OS=Azotobacter vinelandii (strain DJ / ATCC BAA-1303) GN=Avin_24420 PE=3 SV=1	GO:0015031,protein transport;GO:0005215,transporter activity;GO:0016021,integral to membrane;GO:0005886,plasma membrane;GO:0015833,peptide transport	K02034
GYF_01873	1023	ATGAACACGACCAGTATCGACCTGCCAACCCAGCTGCCGCTTGCGGCAGCCCCTGCGCCATACCCTAGCCGCTATGGCCGCTTGCTGCTGACCCGTCTGGGTCAAATTGCCTTCACTTTGTGGGTGACGGTGACGCTGTTGTTTGCGGCCCAGGTGTTGTTGCCCGGTGACCGCGCCACTATTTATTTGAATGTGTATGAGGGCCAAAGCGTGGAGCGCACGCCAGCAGAGCTGGCTCCGATCAATGCCGAGTTTGGGTTTGATCGGCCCTTGCCGCTGCAGTACCTGAGCTACCTGGGCGGTTTGCTGCAAGGTGATTGGGGCATCGCCTTGCAATCACGCCGCCCAGTGGCCCAGATGATTGGCGAGCAAGTGGGCGCGACCGCGCAATTGACAGCG…	340	MNTTSIDLPTQLPLAAAPAPYPSRYGRLLLTRLGQIAFTLWVTVTLLFAAQVLLPGDRATIYLNVYEGQSVERTPAELAPINAEFGFDRPLPLQYLSYLGGLLQGDWGIALQSRRPVAQMIGEQVGATAQLTAAAIVLAWLITLLWVLATAGRSHRVSRFGAAMEALFAGMPHYWLGLMLLLIFAVHLDWFPVVGGLSLSGLWLPALTLALPLAGFLGQAIRAEYERALLQPHVLSSRARGAAELRVRVVHALRPALIPGITLSGWAFGTLVSGAVIVENVFSRPGIGALLVSAVELKEFELISGVILIVSLVYVLLTFVTDWLYTVVDPRVRLSYQGGQ	nikB	ABC-type nickel/dipeptide/oligopeptide-like import system	Scaffold_20	59229	60251	-	1e-50 gnl|CDD|223674 COG0601, DppB, ABC-type dipeptide/oligopeptide/nickel transport systems, permease components [Amino acid transport and metabolism / Inorganic ion transport and metabolism].	2e-51 gnl|CDD|223674 COG0601, DppB, ABC-type dipeptide/oligopeptide/nickel transport systems, permease components [Amino acid transport and metabolism / Inorganic ion transport and metabolism].	3.2e-134 gi|736188937|ref|WP_034300252.1| ABC transporter permease [Herbaspirillum sp. RV1423]	7e-09 gnl|CDD|144205 pfam00528, BPD_transp_1, Binding-protein-dependent transport system inner membrane component. The alignments cover the most conserved region of the proteins, which is thought to be located in a cytoplasmic loop between two transmembrane domains. The members of this family have a variable number of transmembrane helices.	2e-47 sp|Q5PGP5|GSIC_SALPA Glutathione transport system permease protein GsiC OS=Salmonella paratyphi A (strain ATCC 9150 / SARB42) GN=gsiC PE=3 SV=1	9.9e-128 tr|C1DHN5|C1DHN5_AZOVD Binding-protein-dependent transport systems inner membrane component OS=Azotobacter vinelandii (strain DJ / ATCC BAA-1303) GN=Avin_24430 PE=3 SV=1	GO:0005215,transporter activity;GO:0016021,integral to membrane;GO:0005886,plasma membrane	K02033
GYF_01874	1638	ATGCACGTCTCTCGCAGATTCGCCACCGTGGCCCTGGCCGCAGCGGCATTATTCGGCCCGACTTGGGCAGCCGCACAAGGCGCAGCCCACAAGCAGCAGGACACGCTGATTTACCTGCACTCGATTGAACCCCAATCGCTGTTCCAGTGGTGGACGCAGGCCACCTATCCCAAGCGCAATGTGCTCGACAGCCTGGTGTATTTGGATGGCGATAACAAACTCCACCCTTGGCTAGCAACCAGTTGGTCGCACAACGGCAATGTGTGGACCTTCAAGCTGCGCGATGACGTGGTGTTCACCGATGGCACACCATTGGATGCCGCCACGGTCGCCAAAAACTTTGATTTCTGGATCAAGCTCTCGACCTCGGTGCCAGACTCCTTCTTCAAAGAAGCCAAG…	545	MHVSRRFATVALAAAALFGPTWAAAQGAAHKQQDTLIYLHSIEPQSLFQWWTQATYPKRNVLDSLVYLDGDNKLHPWLATSWSHNGNVWTFKLRDDVVFTDGTPLDAATVAKNFDFWIKLSTSVPDSFFKEAKVVDAHTVELHTSVPQPYLADMLSSALFGINSSPSLDRDLKEIGEKPIGSGPFTLKEWKRGEEIVFERNDAYQWGPEGSHGGPAYLRTVRWKFVPDANARWLALEKGEADLIYEPPSVKWKEAQGKYLTSQQLAPGRGQSLSLNVEAGPFTDKRVRQAFAYASNRKQIAESVFRGAVPYEGNGAYSKTTQEYLNLDGAYPHDPAKAIALLEAAGYQQLNAEGYRVNDAGEVLEIVLPLLPTVVNQEGTIAAQALQAEVKKVGFKLNT…	nikA	ABC-type nickel/dipeptide/oligopeptide-like import system	Scaffold_20	60340	61977	-	1e-147 gnl|CDD|173857 cd08492, PBP2_NikA_DppA_OppA_like_15, The substrate-binding component of an uncharacterized ABC-type nickel/dipeptide/oligopeptide-like import system contains the type 2 periplasmic binding fold. This CD represents the substrate-binding domain of an uncharacterized ATP-binding cassette (ABC) type nickel/dipeptide/oligopeptide-like transporter. The oligopeptide-binding protei…	2e-75 gnl|CDD|223818 COG0747, DdpA, ABC-type dipeptide transport system, periplasmic component [Amino acid transport and metabolism].	8.3e-241 gi|916910086|ref|WP_051516799.1| ABC transporter substrate-binding protein [Herbaspirillum sp. RV1423]	2e-73 gnl|CDD|215949 pfam00496, SBP_bac_5, Bacterial extracellular solute-binding proteins, family 5 Middle. The borders of this family are based on the PDBSum definitions of the domain edges for Salmonella typhimurium oppA.	6e-29 sp|P33590|NIKA_ECOLI Nickel-binding periplasmic protein OS=Escherichia coli (strain K12) GN=nikA PE=1 SV=1	3.8e-214 tr|C1DHN6|C1DHN6_AZOVD Bacterial extracellular solute-binding protein, family 5 OS=Azotobacter vinelandii (strain DJ / ATCC BAA-1303) GN=Avin_24440 PE=4 SV=1	GO:0020037,heme binding;GO:0005215,transporter activity;GO:0050919,negative chemotaxis;GO:0016151,nickel cation binding;GO:0042597,periplasmic space;GO:0015675,nickel cation transport	K02035
GYF_01875	1638	ATGCGATCCAAGCACACAATCTTCGCGGCTGCCTTGTCCGCATTAGCCTTGCTGCACAGCAGCGCGGTGTTGACTCAGCCTGCAGAGGCGAGCGCTTCAGACACCTTGGTGTATTTGCATTCGATCGAGCCCAAATCGCTCTACCAATGGTGGACGCAGGCCGAATACCCGCGCCGCCAGATTCTTGACAGCCTCGTGTATTTGGACGAACAGCAGCAACTGCGGCCCTGGCTGGCCAAGTCCTGGAAACAAGACGGCACGGTCTGGACCTTTGTGCTGCGCGATGACGTGGTGTTCACCGACGGCAGCAAACTGGATGCAGCCACGGTGGCCAAGAATTTTGATTTCTGGCTCAAACTTTCGACCTCGGTGCCGGACTCGTTCTTCAAAGAAGCCAAA…	545	MRSKHTIFAAALSALALLHSSAVLTQPAEASASDTLVYLHSIEPKSLYQWWTQAEYPRRQILDSLVYLDEQQQLRPWLAKSWKQDGTVWTFVLRDDVVFTDGSKLDAATVAKNFDFWLKLSTSVPDSFFKEAKVVDANTVEFHTTVPQPWLADLLSSTAFGINSAPSLDRDLKEIGENPIGSGPFTLKEWKRGEEMVLQRNDAYQWGPEGTHGGPAYLKTVHWKFVPDANARWLALEKGQADLVYDPPSVKWQQAQGQYLTSQQLAPGRNQALSLNVEAGPFTDKRVRQAFAYASNREQIVKSVFRGAVPYEGNGAYSKTTQDYLNLDAAYPYDPAKAMALLEEAGYQKTNADGYRVGPDDKVLEVVFPLYPTVVNAEGVIAAQALQAELKKVGIKLNT…	nikA	ABC-type nickel/dipeptide/oligopeptide-like import system	Scaffold_20	62006	63643	-	2e-146 gnl|CDD|173857 cd08492, PBP2_NikA_DppA_OppA_like_15, The substrate-binding component of an uncharacterized ABC-type nickel/dipeptide/oligopeptide-like import system contains the type 2 periplasmic binding fold. This CD represents the substrate-binding domain of an uncharacterized ATP-binding cassette (ABC) type nickel/dipeptide/oligopeptide-like transporter. The oligopeptide-binding protei…	1e-75 gnl|CDD|223818 COG0747, DdpA, ABC-type dipeptide transport system, periplasmic component [Amino acid transport and metabolism].	3.0e-230 gi|916910086|ref|WP_051516799.1| ABC transporter substrate-binding protein [Herbaspirillum sp. RV1423]	4e-76 gnl|CDD|215949 pfam00496, SBP_bac_5, Bacterial extracellular solute-binding proteins, family 5 Middle. The borders of this family are based on the PDBSum definitions of the domain edges for Salmonella typhimurium oppA.	4e-28 sp|Q5PGP4|GSIB_SALPA Glutathione-binding protein GsiB OS=Salmonella paratyphi A (strain ATCC 9150 / SARB42) GN=gsiB PE=3 SV=1	1.2e-220 tr|C1DHN6|C1DHN6_AZOVD Bacterial extracellular solute-binding protein, family 5 OS=Azotobacter vinelandii (strain DJ / ATCC BAA-1303) GN=Avin_24440 PE=4 SV=1	GO:0005215,transporter activity;GO:0042597,periplasmic space	K02035
GYF_02038	2352	ATGCGCTTTTTTGTACTCCAACGCGGTCAGCGAAAAGATCGTAAACAGGTTCTTAACTATCCGCCCATTGAGGCGGCTATTTTTTTGATTGAAAGACTTGGTTCTATGGCTTACATCAAAGGGCGCAAACACCAGACTGTGCGCGGTGTAACGGGCTCAGCCGCCTATGGCTTGCTAACGGGGATGGCGCTGAGTTTGCCGGTGCTGGCGCAGCCAAATGCGGCAAATCCCAATGCGACGCAGGCCGAGCAAACTCTGTCGGAAGTCCAGGTCATAGGCGATGAAAATATTGGCTACAAGGTCAATGCGCTGTCCTCAGACAAGTTCACCCAGCCTGTGCTCGATACCACGCAAACGGTGACCATCGTGCCTCAGCAGGTGATGCGCGAACAAACGGCC…	783	MRFFVLQRGQRKDRKQVLNYPPIEAAIFLIERLGSMAYIKGRKHQTVRGVTGSAAYGLLTGMALSLPVLAQPNAANPNATQAEQTLSEVQVIGDENIGYKVNALSSDKFTQPVLDTTQTVTIVPQQVMREQTASTLTEVLRNVSGMGTFSAGEGAGPPSMGDAIIMRGFDAKDSIYVDNVRDTGTISRDVFNTEAVEVFKGPAGTDAGRSAPNGAINLVTKQARKGNFSDLSIGAGTARYKRSTLDLNRELDGLPNAAFRLNLMGEDAGVAGRDRITNRRWGIAPALALGLGTPTRTYLNVQHVRQNNVPDAGIPTVGLSGFSGNYAPLENMPEPRRKNFYGSSSDRDKSESTMATLRFEHDLASGAALRNTTRWAKTSQDFLATFSAFPVMPISPDPN…	fiu	catecholate siderophore receptor Fiu	Scaffold_24	3092	5443	+	0.0 gnl|CDD|182105 PRK09840, PRK09840, catecholate siderophore receptor Fiu; Provisional.	0.0 gnl|CDD|227115 COG4774, Fiu, Outer membrane receptor for monomeric catechols [Inorganic ion transport and metabolism].	1.7e-202 gi|489163848|ref|WP_003073468.1| catecholate siderophore receptor Fiu [Comamonas testosteroni] gi|371453852|gb|EHN66863.1| catecholate siderophore receptor Fiu [Comamonas testosteroni ATCC 11996]	1e-28 gnl|CDD|216014 pfam00593, TonB_dep_Rec, TonB dependent receptor. This model now only covers the conserved part of the barrel structure.	0.0 sp|Q1REC0|FIU_ECOUT Catecholate siderophore receptor Fiu OS=Escherichia coli (strain UTI89 / UPEC) GN=fiu PE=3 SV=1	5.3e-201 tr|D8D9N9|D8D9N9_COMTE Catecholate siderophore receptor Fiu OS=Comamonas testosteroni S44 GN=CTS44_17673 PE=3 SV=1	GO:0009279,cell outer membrane;GO:0044718,siderophore transmembrane transport;GO:0005506,iron ion binding;GO:0016021,integral to membrane;GO:0005886,plasma membrane;GO:0004872,receptor activity;GO:0015343,siderophore transmembrane transporter activity	-
GYF_02172	2331	ATGGCGCAATCGCCTGTGAGCATCCCCCATGGCAGCTTGACCGAAGCATTGGGGCAATTCAAGCAATGGAGTGGACAAGAGGTCCTCGTCTCTGAGGACTTGCTGCGTGAACGTCGCACTCAAGGTGTGACCGGCCAACACTCCCCACGATCGGCATTAGAGGCATTGTTGGTTGGCACAGGGCTGCAGGCCACGCGCAACGCGCAACGCCAATGGGTATTGAAGCCTACTAGTGCCGTATCTGCATCCACTGATCAAACGGTTGTGGCCGCTGTTGCGCAAGACCCCACATTGGTAGAGGTCACGGTCATGGGAACCAACTTGGAGACGGATTTGCAAAAGTATCCGGGCTCGGTCAGTGTGCTCAGCCAAGACGATTTAAACCGCACCAGCAATGTG…	776	MAQSPVSIPHGSLTEALGQFKQWSGQEVLVSEDLLRERRTQGVTGQHSPRSALEALLVGTGLQATRNAQRQWVLKPTSAVSASTDQTVVAAVAQDPTLVEVTVMGTNLETDLQKYPGSVSVLSQDDLNRTSNVIEAMAAVPGVTTGGDSGRTTGQQFNIRGFGYQSEDRVIVLQDGVRRSTALYSNHISTFRSDNDLLKRVEIVKGASSVQHGGGAIGGVVAMTNKEASDFLPQGKESGVATKLRYENNNYREAYVAGAYAPSDKPVELLAYAKRGKTGDLKMSRNFKYTATGEGIDKVDNDEDLQVLFLQGTIKPTVDQRVSLSYYDYQLENETTWQTLYHTNYSNVSGPVHGKLRQRDVVAKYHYASPDVAWLNVSASAYHSTANYDRGYTYTSNGA…	cirA	Outer membrane receptor proteins	Scaffold_28	12347	14677	-	2e-82 gnl|CDD|233576 TIGR01785, TonB-hemin, TonB-dependent heme/hemoglobin receptor family protein. This model represents the TonB-dependent outer membrane heme/hemoglobin receptor/transporter found in bacteria which live in contact with animals (which contain hemoglobin or other heme-bearing globins) or legumes (which contain leghemoglobin). Some species having hits to this model such as Nostoc,…	2e-45 gnl|CDD|224544 COG1629, CirA, Outer membrane receptor proteins, mostly Fe transport [Inorganic ion transport and metabolism].	4.9e-279 gi|915462239|ref|WP_050801772.1| hypothetical protein [Rubrivivax benzoatilyticus]	3e-22 gnl|CDD|219531 pfam07715, Plug, TonB-dependent Receptor Plug Domain. The Plug domain has been shown to be an independently folding subunit of the TonB-dependent receptors. It acts as the channel gate, blocking the pore until the channel is bound by ligand. At this point it under goes conformational changes opens the channel.	9e-34 sp|P31499|HEMR_YEREN Hemin receptor OS=Yersinia enterocolitica GN=hemR PE=2 SV=2	2.8e-279 tr|F3LT15|F3LT15_9BURK Uncharacterized protein OS=Rubrivivax benzoatilyticus JA2 = ATCC BAA-35 GN=RBXJA2T_14186 PE=3 SV=1	GO:0055072,iron ion homeostasis;GO:0009279,cell outer membrane;GO:0005215,transporter activity;GO:0016021,integral to membrane;GO:0005886,plasma membrane;GO:0004872,receptor activity;GO:0006811,ion transport	-
GYF_02190	396	ATGCAATCGAGGTTTGACCGTTTGGGCATTGCTGTCAGCAACTTCGAGCCCACCACAAGCTTCATTCTCAAGGCGCTTCCACCATTGGGCGTCGCACTCACGATGGAAGGCCCAGACAGCATCGGTTTGGGCCTGAGCAGTCAGCCCTCTTTGTGGCAGCACAAAGCCACAGTGACACTGGCACTTCTGCATGTGGTCTTCTTGCCATCCACCATGATCTATACCGACTACGACTTGGACCTCAACAGCGGCCGCTGGGCTGCCATGATTGACCAACAGGTAGGAGATTTTCGCCATTACTGGAGCAAATCCCAGCCCTCCAGCCCTCCTTGGGCCACTGCCTCAAACTACAGCAGTCCAAAGATGAGCCAAATCATTGATGCCATCCAACTCTAA	131	MQSRFDRLGIAVSNFEPTTSFILKALPPLGVALTMEGPDSIGLGLSSQPSLWQHKATVTLALLHVVFLPSTMIYTDYDLDLNSGRWAAMIDQQVGDFRHYWSKSQPSSPPWATASNYSSPKMSQIIDAIQL	nikA	ABC-type nickel/dipeptide/oligopeptide-like import system	Scaffold_3	8754	9149	-	8e-06 gnl|CDD|173882 cd08517, PBP2_NikA_DppA_OppA_like_13, The substrate-binding component of an uncharacterized ABC-type nickel/dipeptide/oligopeptide-like import system contains the type 2 periplasmic binding fold. This CD represents the substrate-binding domain of an uncharacterized ATP-binding cassette (ABC) type nickel/dipeptide/oligopeptide-like transporter. The oligopeptide-binding protein…	-	2.8e-09 gi|493259106|ref|WP_006223483.1| lyase [Achromobacter piechaudii] gi|400199251|gb|EJO32206.1| glyoxalase/bleomycin resistance protein/dioxygenase [Achromobacter piechaudii HLE]	-	-	1.6e-09 tr|J4YXG3|J4YXG3_9BURK Glyoxalase/bleomycin resistance protein/dioxygenase OS=Achromobacter piechaudii HLE GN=QWC_07609 PE=4 SV=1	GO:0016702,oxidoreductase activity, acting on single donors with incorporation of molecular oxygen, incorporation of two atoms of oxygen	-
GYF_02246	1704	ATGCTTTCCTCTATCTCACGCTCATTCCCCAAAGGGCTGGCGCTGGTGGCCTTGCTGGTACTGGCCTTCCTGACCCTGTTTCTGGTGATTCCGGTCGGCACGGTGTTCTACACCGCCTTCGTCAATACCGACGGCTCGCCGACGCTGGGTCACTTTGGTGCTTTCTTGCAGCAGCCCTTGCTCAAAGAAGCCTTTTTCAACAGCTTGTACGTGGCGCTGATGGCGACTGTGATGTCGTCGCTGATTGCCGTGCCACTGGCCTATTTCACCGTGCGTTTTCGCTTCAAGGGCGCGCTGATGATCCAGACCCTGGGCATCTTGCCGCTGATCATGCCACCCTTCGTGGGCGCCGTGGCCTTGCAGCTGATTTTTGGCCGCGCTGGCAGCGTCAACCTGCTG…	567	MLSSISRSFPKGLALVALLVLAFLTLFLVIPVGTVFYTAFVNTDGSPTLGHFGAFLQQPLLKEAFFNSLYVALMATVMSSLIAVPLAYFTVRFRFKGALMIQTLGILPLIMPPFVGAVALQLIFGRAGSVNLLLDEYLGFTIPVMEGLNGIIFVESLHYFPFILMNLTMALRNIDGAMEEAALNLGAKGWRLFWRVIFPLSLPGYIAGASLVFVKVFDDLGTPLVMGVTNMLAPQAYLRITQVGLDDPLGYVISVIMIAFSILALWLSARVMKGRDYSTLQKGGGSIQQRALSKWQSIGAYIWIGLVLLLVLSPHIGVLLLSFATVWSYAPLPDAYTLAHYAAVFEESKGMIGNTLLYCGLAAGLDVILGTAIAYIMLRSSLRARQWLDWIASAALAVP…	thiP	ABC-type Fe3+ transport system	Scaffold_3	68920	70623	-	3e-93 gnl|CDD|224099 COG1178, ThiP, ABC-type Fe3+ transport system, permease component [Inorganic ion transport and metabolism].	5e-94 gnl|CDD|224099 COG1178, ThiP, ABC-type Fe3+ transport system, permease component [Inorganic ion transport and metabolism].	6.6e-249 gi|704378630|ref|WP_033453756.1| ABC transporter permease [Bordetella bronchiseptica] gi|633554967|gb|KDD27398.1| ABC transporter, permease protein [Bordetella bronchiseptica MBORD782]	6e-06 gnl|CDD|144205 pfam00528, BPD_transp_1, Binding-protein-dependent transport system inner membrane component. The alignments cover the most conserved region of the proteins, which is thought to be located in a cytoplasmic loop between two transmembrane domains. The members of this family have a variable number of transmembrane helices.	2e-49 sp|Q44123|FBPB_ACTPL Ferric transport system permease protein FbpB OS=Actinobacillus pleuropneumoniae GN=fbpB PE=3 SV=1	6.5e-249 tr|A0A058YRQ8|A0A058YRQ8_BORBO ABC transporter, permease protein OS=Bordetella bronchiseptica 99-R-0433 GN=L493_1416 PE=3 SV=1	GO:0055072,iron ion homeostasis;GO:0005215,transporter activity;GO:0016021,integral to membrane;GO:0005886,plasma membrane;GO:0006811,ion transport	K02011-ko02010,ABC transporters
GYF_02247	1365	ATGTTGAGCACAATGGCATCGCCACGCCGTCCTTCGATTCGCACCGCACTGACTCGCAGTGCACAAGCGGCCCTGCTGGTCGCCAGCGCCTGGAGCCTGGCCGCACAAGCGGGCACGGTTACCGTGATCACCTCCTTCCCCAAAGAATTGACCGGGGCCTACAAAACCGCATTTGAAAAGGCCAACCCTGGCATCAAGCTGGAGATTCTGAACAAGAACACGGTCGCTGGCATCGCCTATGTGCGCGAATCCTCCGAAGGCAAGCGCCCTGAAGTGTTCTGGGCCAGCGCCCCGGATGCATTTGAGGTCTTGGCGCACAACGAATTGCTGGAGCCCATCAACGACATTGCCAACCCGGCTGTGCCTGCCACGATTGGCGCATTCCCGGTCAACAATCCC…	454	MLSTMASPRRPSIRTALTRSAQAALLVASAWSLAAQAGTVTVITSFPKELTGAYKTAFEKANPGIKLEILNKNTVAGIAYVRESSEGKRPEVFWASAPDAFEVLAHNELLEPINDIANPAVPATIGAFPVNNPEGLFLGQALAGYGIMYNTRVLKAKKLEAPTTWADLLKPEWFGNVGLTSPSRSGTTHLTVETILQGEGWDKGWNTMLRMSGNAAAMTDRSFGVPDGVNNGQFGAGPVIDFFGLSSKYSKFPVEFVYPEETSIVPANIALIKGASNTEEGKKFIEYSLSKEGQELLFKNDISRLPVLPYDQLSGVPEGYPNPQEIAARSKVAFDVDVSKNRYFIVQSLFDQTITFRLDDLRAATKAIFEAEAKLAKNPNAKGQALLDEAKQLAWSPVL…	afuA	ABC-type Fe3+ transport system	Scaffold_3	70792	72156	-	5e-41 gnl|CDD|224753 COG1840, AfuA, ABC-type Fe3+ transport system, periplasmic component [Inorganic ion transport and metabolism].	7e-42 gnl|CDD|224753 COG1840, AfuA, ABC-type Fe3+ transport system, periplasmic component [Inorganic ion transport and metabolism].	6.0e-168 gi|947910530|ref|WP_056570746.1| ABC transporter substrate-binding protein [Achromobacter sp. Root565] gi|945943523|gb|KQZ96677.1| ABC transporter substrate-binding protein [Achromobacter sp. Root565]	7e-31 gnl|CDD|222057 pfam13343, SBP_bac_6, Bacterial extracellular solute-binding protein. This family includes bacterial extracellular solute-binding proteins.	1e-40 sp|P0A233|PGTC_SALTY Phosphoglycerate transport regulatory protein PgtC OS=Salmonella typhimurium (strain LT2 / SGSC1412 / ATCC 700720) GN=pgtC PE=1 SV=1	3.4e-168 tr|A0A0Q8B427|A0A0Q8B427_9BURK ABC transporter substrate-binding protein OS=Achromobacter sp. Root565 GN=ASD71_24600 PE=4 SV=1	GO:0016021,integral to membrane;GO:0005886,plasma membrane	K02012-ko02010,ABC transporters
GYF_02274	987	ATGGAACTCGCTCTCCCCTGGAAGTTTGAGGTCGCCTCATTCGTAGTGCTGACCCTCATCTTGATCGCAGATTTGCTGCTGGTCGTCAAACGCCCCCATATCCCGTCAATGCGTGAATCGTCCCTCTGGGTCGGGTTCTACGTCAGTTTGGCCTTGATTTTTGCCGCCTTGATGTGGCAGTTTGCTGGCAAAGAATATGCCGGTCAGTTTGTTGCTGGTTGGCTCACCGAATACTCGCTGTCCATCGACAACCTGTTTGTCTTTGTGCTGTTGATGGCGCAATTCAGAGTCCCGCGTCAGTACCAGCAGCAAGTGCTGATGGTCGGGATTATCTTGGCGCTGGTGCTGCGCGGTATTTTCATTGTGCTGGGCGCCGCGCTGATTCAGAACTTCAGCTGG…	328	MELALPWKFEVASFVVLTLILIADLLLVVKRPHIPSMRESSLWVGFYVSLALIFAALMWQFAGKEYAGQFVAGWLTEYSLSIDNLFVFVLLMAQFRVPRQYQQQVLMVGIILALVLRGIFIVLGAALIQNFSWVFYIFGAFLVYTAYHQAFPGNDDEEEDLEPGVVRWARKHINIAPDYDGAKVRTMIDGRKVWTPMLMVFIAIGFTDLIFAIDSIPAIFGITQSPFIVFTANIFALMGLRQLYFLLGGLLDRLKYLQYGIAFILAFIGVKLVLHAMSTNELPFINGGEPLAWVPHISTWVSLGVIVASMVIATVASLAIKDKPESAA	terC	tellurium resistant membrane protein	Scaffold_3	96051	97037	-	1e-112 gnl|CDD|234327 TIGR03718, R_switched_Alx, integral membrane protein, TerC family. Rfam model RF00080 describes a structured RNA element called the yybP-ykoY leader, or SraF, which may precede one or several genes in a genome. Members of this highly hydrophobic protein family often are preceded by a yybP-ykoY leader, which may serve as a riboswitch. From the larger group of TerC homologs (p…	2e-36 gnl|CDD|223930 COG0861, TerC, Membrane protein TerC, possibly involved in tellurium resistance [Inorganic ion transport and metabolism].	5.9e-149 gi|820776604|ref|WP_046740491.1| tellurium resistance protein TerC [Lampropedia cohaerens] gi|819587017|gb|KKW69056.1| tellurium resistance protein TerC [Lampropedia cohaerens]	1e-47 gnl|CDD|217707 pfam03741, TerC, Integral membrane protein TerC family. This family contains a number of integral membrane proteins that also contains the TerC protein. TerC has been implicated in resistance to tellurium. This protein may be involved in efflux of tellurium ions. The tellurite-resistant Escherichia coli strain KL53 was found during testing of the group of clinical isolates fo…	2e-86 sp|P0A615|Y2742_MYCBO Uncharacterized membrane protein Mb2742 OS=Mycobacterium bovis (strain ATCC BAA-935 / AF2122/97) GN=Mb2742 PE=3 SV=1	3.4e-149 tr|A0A0U1Q2T8|A0A0U1Q2T8_9BURK Tellurium resistance protein TerC OS=Lampropedia cohaerens GN=AAV94_01210 PE=4 SV=1	GO:0016021,integral to membrane;GO:0005886,plasma membrane	-
GYF_02298	591	ATGAAGAATGTGGCCCCCCCCTCCCACCCCCCACACACACCGATCAACTCCCTTGCATCTCTGCACATGCCGCGCAGGCGCTGGCTCGCTTGGGCTTTGGCGGGCGCAAGCTTTGCAGCACTGGCGACCACCCGCAGCTGGGCAGTCGAGCCCCTGAGCACAGAAAACACCGCCAGCGACAAATCCAATGACCCTCTGTGGGACTTGGTTCTGCCAACACCTGATGGCGGCCAACTGGTGCTGGCAGAGCATGCCGGCAAACCGCTGATCGTCAACTTCTGGGCGACCTGGTGCGCGCCGTGCGTAGAAGAGCTGCCGCTGCTCAACGCCTTTCATGCCAAAGACAATGGCTGGGCCACGATTGGCATTGCCGTTGACACCCCTGCCAATGTAGAGCGC…	196	MKNVAPPSHPPHTPINSLASLHMPRRRWLAWALAGASFAALATTRSWAVEPLSTENTASDKSNDPLWDLVLPTPDGGQLVLAEHAGKPLIVNFWATWCAPCVEELPLLNAFHAKDNGWATIGIAVDTPANVERFVQRFALAFPIGIAGTAGLRLSRELGNTSGLPYTLVVDKKGMIRDRKIGQITADDLANWELLA	trxA	Thiol-disulfide isomerase and thioredoxins	Scaffold_3	124613	125203	-	1e-35 gnl|CDD|239264 cd02966, TlpA_like_family, TlpA-like family; composed of TlpA, ResA, DsbE and similar proteins. TlpA, ResA and DsbE are bacterial protein disulfide reductases with important roles in cytochrome maturation. They are membrane-anchored proteins with a soluble TRX domain containing a CXXC motif located in the periplasm. The TRX domains of this family contain an insert, approximat…	1e-13 gnl|CDD|223600 COG0526, TrxA, Thiol-disulfide isomerase and thioredoxins [Posttranslational modification, protein turnover, chaperones / Energy production and conversion].	1.2e-43 gi|819587178|gb|KKW69217.1| hypothetical protein AAV94_01810 [Lampropedia cohaerens]	3e-20 gnl|CDD|216002 pfam00578, AhpC-TSA, AhpC/TSA family. This family contains proteins related to alkyl hydroperoxide reductase (AhpC) and thiol specific antioxidant (TSA).	7e-18 sp|Q5KXL9|RESA_GEOKA Thiol-disulfide oxidoreductase ResA OS=Geobacillus kaustophilus (strain HTA426) GN=resA PE=3 SV=1	6.7e-44 tr|A0A0U1Q392|A0A0U1Q392_9BURK Uncharacterized protein OS=Lampropedia cohaerens GN=AAV94_01810 PE=4 SV=1	GO:0017004,cytochrome complex assembly;GO:0016209,antioxidant activity;GO:0016021,integral to membrane;GO:0005886,plasma membrane;GO:0015036,disulfide oxidoreductase activity	-
GYF_02392	351	ATGCCGATCTATGCTTACCAATGCAGCCAATGCCACTTTCGCAAGGATGTGCTGCAAAAACTCTCTGACGCCCCATTGACCGTTTGTCCAGAGTGCGGCGCAGCTGCATTTGAGAAGCAGTTGTCTGCGCCGAGCTTTCAGCTCAAAGGCACAGGCTGGTACGCCACAGATTTTAAAAACAGCGGTCAGGCTGCCAGCGCGGCGGGCAAAGCCACTGGTCAAGACAGTGCCAACGGCAAGGCCGATGCGGCTGCACCTGCCAGCAGTGCGGCTGCGGGCAGCGACAGTGCGAGCAGCGCACCAGCGGCGCCTGCTGCCGCGCCTGTTGCAAGCAGCAGCGCTGCCGCCTGA	116	MPIYAYQCSQCHFRKDVLQKLSDAPLTVCPECGAAAFEKQLSAPSFQLKGTGWYATDFKNSGQAASAAGKATGQDSANGKADAAAPASSAAAGSDSASSAPAAPAAAPVASSSAAA	-	Uncharacterized protein containing CxxC_CxxC_SSSS, Zinc ribbon domain	Scaffold_3	229640	229990	+	2e-23 gnl|CDD|225210 COG2331, COG2331, Uncharacterized protein conserved in bacteria [Function unknown].	2e-24 gnl|CDD|225210 COG2331, COG2331, Uncharacterized protein conserved in bacteria [Function unknown].	3.0e-23 gi|820776506|ref|WP_046740393.1| FmdB family transcriptional regulator [Lampropedia cohaerens] gi|819587244|gb|KKW69272.1| FmdB family transcriptional regulator [Lampropedia cohaerens]	6e-17 gnl|CDD|220362 pfam09723, CxxC_CxxC_SSSS, Zinc ribbon domain. This entry represents a region of about 41 amino acids found in a number of small proteins in a wide range of bacteria. The region usually begins with the initiator Met and contains two CxxC motifs separated by 17 amino acids. One protein in this entry has been noted as a putative regulatory protein, designated FmdB. Most protein…	-	1.7e-23 tr|A0A0U1Q3E1|A0A0U1Q3E1_9BURK FmdB family transcriptional regulator OS=Lampropedia cohaerens GN=AAV94_00640 PE=4 SV=1	-	-
GYF_02439	2196	ATGAAACCCACCGCCCCCTCGCAGCGCCGCGCCCGCGCGCGCTTGATCTCCGCTAGCCGCTTGCGCCCACATGCGCTGGCGCTTGCCTGCATCGGTTTGAGCTGTGTCTGCTCAATGGCCTTGCATGCACAAACACCGCCCGCAGCCAACCAGTCAGTCCAACAAACAGCCAGTAGCAGCGCTACGGATGCGCCACTGCCCGAAGTGCGCATCAGCGCCAGCGCCCTGGATTTGCCGCTCGATGAGTCGGCCACACCCGTCGAAGTGCTGGATGGCCAGGCGCTGCAATTGCGCAGCGCCGCGACCTTGGGCGAAACGCTAGAAGGCTTACCGGGCGTGCGCAACAACAACTACGGTGCAGGCGCGGGCCGGCCGGTGATTCGCGGCGCCGATGCCGCA…	731	MKPTAPSQRRARARLISASRLRPHALALACIGLSCVCSMALHAQTPPAANQSVQQTASSSATDAPLPEVRISASALDLPLDESATPVEVLDGQALQLRSAATLGETLEGLPGVRNNNYGAGAGRPVIRGADAARVRILSDGSEVQDASTSSPDHAVAFEPLLASEIEVLRGPSSLLYGGGITGGVVNVRDDRVPTAVPEKGYEGRIELRKSSNAREGIGLFSVTGGQGPFALHVEGLKRSAGEYEAGKNWSEKYVNGSNNNTWYGSVGGSFIHERGYLGLAYSSLRSRYGLPGHSHEYEDCHLHGDALHCASHGGGEDAPEGCHWHGTELHCTDEGEHDDDIALVSMTSHRWDLRGELHDPLPGFTRAKLRASHTDYAHDEIEHGAIGTSFKNKAHDAR…	cirA	Outer membrane receptor proteins, mostly Fe transport	Scaffold_3	274036	276231	-	8e-39 gnl|CDD|224544 COG1629, CirA, Outer membrane receptor proteins, mostly Fe transport [Inorganic ion transport and metabolism].	1e-39 gnl|CDD|224544 COG1629, CirA, Outer membrane receptor proteins, mostly Fe transport [Inorganic ion transport and metabolism].	1.2e-279 gi|738697601|ref|WP_036596635.1| hypothetical protein [Ottowia thiooxydans]	9e-22 gnl|CDD|216014 pfam00593, TonB_dep_Rec, TonB dependent receptor. This model now only covers the conserved part of the barrel structure.	6e-104 sp|Q9JZN9|Y964_NEIMB Probable TonB-dependent receptor NMB0964 OS=Neisseria meningitidis serogroup B (strain MC58) GN=NMB0964 PE=1 SV=1	7.2e-277 tr|A0A0U1Q2E4|A0A0U1Q2E4_9BURK TonB-dependent receptor OS=Lampropedia cohaerens GN=AAV94_02700 PE=3 SV=1	GO:0009279,cell outer membrane;GO:0005215,transporter activity;GO:0016021,integral to membrane;GO:0005886,plasma membrane;GO:0004872,receptor activity	-
GYF_02442	519	ATGGCCAAAACCACCAAAAATACAACTGCTCACAGCCACTCCGTTGCCATCAATATTGGCATCAAAGACAGCGACCGGGCTGCCATTGCGCAAGGCTTGTCACGCCTGCTGGCTGACACTACTACGCTGTATTTAACCACCCACAACTTCCACTGGAACGTCACAGGTCCCATGTTTAATACATTGCACACGATGTTTGAAGGCCAGTACACCGAGTTGTGGAATGCGATTGACCCGATTGCCGAGCGCATCCGCTCACTAGGGCATTTTGCGCCTGGCTCCTATGCGGAGTTTGCCGCCCTGACTACGCTGGACGATGCCCCTCAGCAGCCACCAGCGGCGCTGGAAATGGTGCGCATCTTGGTCGAAGGCCATGAGGCCGTGGCCCGCACCGCGCGC…	172	MAKTTKNTTAHSHSVAINIGIKDSDRAAIAQGLSRLLADTTTLYLTTHNFHWNVTGPMFNTLHTMFEGQYTELWNAIDPIAERIRSLGHFAPGSYAEFAALTTLDDAPQQPPAALEMVRILVEGHEAVARTARELFPLADKASDEPTADLLTQRLAVHEQTAWMLRSLLVEQ	dps	DNA-binding ferritin-like protein	Scaffold_3	278926	279444	-	1e-55 gnl|CDD|223854 COG0783, Dps, DNA-binding ferritin-like protein (oxidative damage protectant) [Inorganic ion transport and metabolism].	1e-56 gnl|CDD|223854 COG0783, Dps, DNA-binding ferritin-like protein (oxidative damage protectant) [Inorganic ion transport and metabolism].	4.7e-73 gi|820776598|ref|WP_046740485.1| DNA starvation/stationary phase protection protein [Lampropedia cohaerens] gi|819587011|gb|KKW69050.1| ferritin [Lampropedia cohaerens]	5e-22 gnl|CDD|215791 pfam00210, Ferritin, Ferritin-like domain. This family contains ferritins and other ferritin-like proteins such as members of the DPS family and bacterioferritins.	5e-56 sp|P73321|Y1894_SYNY3 Uncharacterized protein slr1894 OS=Synechocystis sp. (strain PCC 6803 / Kazusa) GN=slr1894 PE=3 SV=1	2.7e-73 tr|A0A0U1Q2S5|A0A0U1Q2S5_9BURK Ferritin OS=Lampropedia cohaerens GN=AAV94_01170 PE=3 SV=1	GO:0006879,cellular iron ion homeostasis;GO:0016722,oxidoreductase activity, oxidizing metal ions;GO:0008199,ferric iron binding;GO:0006950,response to stress	-
GYF_02574	759	ATGATTGAAATTGAAAATGTCACCAAACGCTATGGCCAGACGGCTGTTGTCGACCGTGTTAGCCTGACAATCCCCAAGGGAGGTGTGACCACTTTTATTGGTCCCAACGGTGCAGGCAAATCCACTTTGCTGTCGATGATCAGCCGTCTGATGCCAATGGACAGCGGCCGCATTCTGATCGATGGCATGGATGTCAGCAGCACACGCAGCGATGTGCTGGCCAGGCGCTTGGCAATTTTGCGCCAGGACAACCCGATGTCTTTGCGCTTGACAGTGCGCGATTTGATTGCGTTTGGACGTTTTCCGCATTCCAAAGGGCGCTTGAGCAGCGACGACGTGGTGCATATTGATCGCGCTTTGGAGATGCTTGAGCTCACACCACTGGCTGGCCGCTATTTG…	252	MIEIENVTKRYGQTAVVDRVSLTIPKGGVTTFIGPNGAGKSTLLSMISRLMPMDSGRILIDGMDVSSTRSDVLARRLAILRQDNPMSLRLTVRDLIAFGRFPHSKGRLSSDDVVHIDRALEMLELTPLAGRYLDEISGGQRQRAFVAMVMCQDTDYILLDEPLNNLDMHHGVSMMGLLRNLADEHGKTVVVVIHDINFASTYSDCIVAMKNGQLASMGTPKELVRPEVLQPLYELDIQVHEIHGQRICVYYR	ceuD	ABC-type enterochelin transport system	Scaffold_4	76728	77486	-	4e-148 gnl|CDD|226963 COG4604, CeuD, ABC-type enterochelin transport system, ATPase component [Inorganic ion transport and metabolism].	6e-149 gnl|CDD|226963 COG4604, CeuD, ABC-type enterochelin transport system, ATPase component [Inorganic ion transport and metabolism].	8.6e-108 gi|820780430|ref|WP_046742343.1| iron ABC transporter ATP-binding protein [Lampropedia cohaerens] gi|819585271|gb|KKW67411.1| iron ABC transporter ATP-binding protein [Lampropedia cohaerens]	1e-21 gnl|CDD|215650 pfam00005, ABC_tran, ABC transporter. ABC transporters for a large family of proteins responsible for translocation of a variety of compounds across biological membranes. ABC transporters are the largest family of proteins in many completely sequenced bacteria. ABC transporters are composed of two copies of this domain and two copies of a transmembrane domain pfam00664. These…	1e-105 sp|P94420|YCLP_BACSU Uncharacterized ABC transporter ATP-binding protein YclP OS=Bacillus subtilis (strain 168) GN=yclP PE=3 SV=1	4.9e-108 tr|A0A0U1PY63|A0A0U1PY63_9BURK Iron ABC transporter ATP-binding protein OS=Lampropedia cohaerens GN=AAV94_11305 PE=4 SV=1	GO:0016887,ATPase activity;GO:0005524,ATP binding;GO:0006810,transport;GO:0006200,ATP catabolic process	K23184
GYF_02575	1017	ATGGATGCACTGACTCAAGCTTCCCGTTCTGGCAGAGCTGGCCGCGCGTGGTCTGGCCGCCTCACCGGCATAAGCCCAGGCGTCAAACTGGGCTTGCTGGCGCTGCTCGCGCTGGTGTGCGTGCTGATGTTCATGACCATTCAGGTCAAAACCGATTGGGCGTTTGTGTTGCAATACCGTGGCAGCAAACTCGCTGCCATGGTGTTGGTGGCCTACGCGGTGGGGGTTTCCACCGTGCTGTTTCACAGCATCACGCACAACCGTATTCTGACGCCGGCCATCATGGGCTTTGATGCCTTGTATTTGTTGATCCAGACCAGCCTGGCCTATGTGTTTGGGATGCAGGCCGTCTCCACGTTCAGCCCCACATGGAAGTTTGCAGGCGAAACAGCGGTGATG…	338	MDALTQASRSGRAGRAWSGRLTGISPGVKLGLLALLALVCVLMFMTIQVKTDWAFVLQYRGSKLAAMVLVAYAVGVSTVLFHSITHNRILTPAIMGFDALYLLIQTSLAYVFGMQAVSTFSPTWKFAGETAVMVLMAFVLFRALFSGAVRSLHLMLLVGVVLGVLFRALTGLMLRLIDPSEFGSLQDRFFASFNVVAVDLLLASSVALVLLSLFLWRIRHSFDVIALGRDMAISLGVDYQKRVMQILFCIAVLVSISTALVGPVTFLGLLVTNLAYQFIGNMRHRYTLAASVLLGVVALVGGQLILEYVLGYNSALSMVIEFIGGMVFLLLLLSGKKH	ceuC	ABC-type enterochelin transport system	Scaffold_4	77509	78525	-	9e-91 gnl|CDD|226964 COG4605, CeuC, ABC-type enterochelin transport system, permease component [Inorganic ion transport and metabolism].	1e-91 gnl|CDD|226964 COG4605, CeuC, ABC-type enterochelin transport system, permease component [Inorganic ion transport and metabolism].	1.8e-124 gi|820780484|ref|WP_046742397.1| enterobactin ABC transporter permease [Lampropedia cohaerens] gi|819585327|gb|KKW67467.1| enterobactin ABC transporter permease [Lampropedia cohaerens]	5e-28 gnl|CDD|216256 pfam01032, FecCD, FecCD transport family. This is a sub-family of bacterial binding protein-dependent transport systems family. This Pfam entry contains the inner components of this multicomponent transport system.	1e-87 sp|P94419|YCLO_BACSU Uncharacterized ABC transporter permease protein YclO OS=Bacillus subtilis (strain 168) GN=yclO PE=3 SV=1	1.0e-124 tr|A0A0U1PYC4|A0A0U1PYC4_9BURK Enterobactin ABC transporter permease OS=Lampropedia cohaerens GN=AAV94_11300 PE=3 SV=1	GO:0005215,transporter activity;GO:0016021,integral to membrane;GO:0005886,plasma membrane	K23182
GYF_02576	1023	ATGCCAGTGACTTCTCTCAAAGACCAGCGTGAAAGTCTGTGGCGGCGCGCCTTGCAGGGTACAGGCGCCTACGTGCTGGCCTGTCTGGTCCTGTGTGGCCTGGCGCTGTGGAGCACGCTGGTTGGCGCCAGTAGCATTTCATTGCGCGATGTGCTCAACCCCGCAGCCAATGATGTGATTGCACAAGTGCTGTTCATCAGCCGCATTCCCAGAACCTTGGCGCTGCTGCTGGCGGGTGCCAGTATTGCAGTGGCTGGCATGATCATGCAAATGGTTGCACGCAACCGCTTTGTCGAGCCAGCGACCGTGGGCACCGTCAGTGCTGCCAGCTTGGGCATGCTGGTCGTGGCCTTGGTGGCACCTGGCATGGCTTTGCTGGGCAAAATGCTGATTGCCGCC…	340	MPVTSLKDQRESLWRRALQGTGAYVLACLVLCGLALWSTLVGASSISLRDVLNPAANDVIAQVLFISRIPRTLALLLAGASIAVAGMIMQMVARNRFVEPATVGTVSAASLGMLVVALVAPGMALLGKMLIAACFALAATGVFLLILQRIPMRSALVVPLVGLVFAGVIEAVTSFLAYRFDMLQAIRAWTVGDFSAVLQGRYELLWVSLALTVAAFFAADRFTVIGMGESVATSLGVHYGRWMFVGLLIVAMVTSSIVVTVGVIPFLGLIVPNVVSLFMGDQMRRSVVWVAIAGAALMLLCDIIGRLVIHPFEIPIGTIMGVLGSVLFLALLWRKRAELG	ceuB	ABC-type enterochelin transport system	Scaffold_4	78532	79554	-	3e-113 gnl|CDD|226965 COG4606, CeuB, ABC-type enterochelin transport system, permease component [Inorganic ion transport and metabolism].	4e-114 gnl|CDD|226965 COG4606, CeuB, ABC-type enterochelin transport system, permease component [Inorganic ion transport and metabolism].	2.7e-136 gi|820780483|ref|WP_046742396.1| iron ABC transporter permease [Lampropedia cohaerens] gi|819585326|gb|KKW67466.1| iron ABC transporter permease [Lampropedia cohaerens]	1e-53 gnl|CDD|216256 pfam01032, FecCD, FecCD transport family. This is a sub-family of bacterial binding protein-dependent transport systems family. This Pfam entry contains the inner components of this multicomponent transport system.	2e-91 sp|P94418|YCLN_BACSU Uncharacterized ABC transporter permease protein YclN OS=Bacillus subtilis (strain 168) GN=yclN PE=3 SV=1	1.5e-136 tr|A0A0U1PYC3|A0A0U1PYC3_9BURK Iron ABC transporter permease OS=Lampropedia cohaerens GN=AAV94_11295 PE=3 SV=1	GO:0005215,transporter activity;GO:0016021,integral to membrane;GO:0005886,plasma membrane	K23182
GYF_02577	951	ATGGTCTTGATCGGCATGGGCGTGGCACTGCAGGCCCAAGCGCAAAGCGCAGCCGCCCCAACGGTGGCGGCGCAATCAGGCGAGCGCTATGAGTTCGTGCAGCTCAAAGGCAGCACCAATGTGCCTTTGAATCCTCACAAAGTGGTGGTGTTTGATTTGGCCACGCTGGATATGCTGGACGCCTTGGGCGTCGATGCTGAGGTGGCTGTGCCTGCTTTCAAGATGCCAGAGCATTTGAAAGCCTACGAAGCGGCCAGCGTGCCCAAGGTGGGCAGTTTGTTTGAACCCAATTACGAGGCCATTCGTGTGTTCTCGCCCGAGGTGATCTTCATTGGCCGCCGCAGCGAGGCGCGCCAAGCAGAATTGGCCAAACTCGGCCCTACGGTCGACATGGCCATT…	316	MVLIGMGVALQAQAQSAAAPTVAAQSGERYEFVQLKGSTNVPLNPHKVVVFDLATLDMLDALGVDAEVAVPAFKMPEHLKAYEAASVPKVGSLFEPNYEAIRVFSPEVIFIGRRSEARQAELAKLGPTVDMAIDESNAVESVFANLRKLGELFGKQEQAESLIQQAQSEIEDLKAITPHAGKAMLLLVSGGRINSYGPGSRMGVLFDSYGVQPAQANSGDARHGQSISFEFILQANPDWLLVLDRDSAIGREGAAAERLLDNGLIKATNAGKQSQIVYLNATNWYVLDNAGITALRQNVRQLHQVFAKTAGGTATQ	ceuA	ABC-type enterochelin transport system	Scaffold_4	79624	80574	-	1e-96 gnl|CDD|238560 cd01140, FatB, Siderophore binding protein FatB. These proteins have been shown to function as ABC-type initial receptors in the siderophore-mediated iron uptake in some eubacterial species. They belong to the TroA superfamily of periplasmic metal binding proteins that share a distinct fold and ligand binding mechanism. A typical TroA protein is comprised of two globular subd…	3e-94 gnl|CDD|226966 COG4607, CeuA, ABC-type enterochelin transport system, periplasmic component [Inorganic ion transport and metabolism].	2.7e-106 gi|820780429|ref|WP_046742342.1| hypothetical protein [Lampropedia cohaerens] gi|819585270|gb|KKW67410.1| hypothetical protein AAV94_11290 [Lampropedia cohaerens]	1e-27 gnl|CDD|216532 pfam01497, Peripla_BP_2, Periplasmic binding protein. This family includes bacterial periplasmic binding proteins. Several of which are involved in iron transport.	1e-57 sp|P94421|YCLQ_BACSU Uncharacterized ABC transporter solute-binding protein YclQ OS=Bacillus subtilis (strain 168) GN=yclQ PE=1 SV=1	1.5e-106 tr|A0A0U1PY19|A0A0U1PY19_9BURK Uncharacterized protein OS=Lampropedia cohaerens GN=AAV94_11290 PE=4 SV=1	GO:0005576,extracellular region;GO:0006810,transport	-
GYF_02595	3168	ATGTTTGAACGCATTATTCGCTTTGCCATCGAGCAGCGCTGGCTTGTCATGATGGCCGTGGTGGGGATGGCCATTTTTGGGGGCTATAGCTACCAGCGGCTCTCTATTGACGCTGTGCCTGACATCACCAACGTACAGGTGCAAATCAATACACAGGCGCCTGGTTACTCACCGCTGGAGACCGAGCAGCGCATCACCTACCCGATTGAGACAGCGATGGCGGGTTTGCCCAACTTGGAGCAAACCCGCTCGCTCTCGCGCTATGGACTCTCGCAAGTCACGGTGATTTTCAAAGATGGCACGGATATTTATTTCGCGCGCCAATTGGTCAACCAGCGTATCCAAGAAGCGCGCGATAGCCTGCCGGCAGCGATTGCGCCAACCATGGGGCCCATCTCC…	1055	MFERIIRFAIEQRWLVMMAVVGMAIFGGYSYQRLSIDAVPDITNVQVQINTQAPGYSPLETEQRITYPIETAMAGLPNLEQTRSLSRYGLSQVTVIFKDGTDIYFARQLVNQRIQEARDSLPAAIAPTMGPISTGLGEIYLWTVEAEEGATKADGSPYTLMDLREIQDWVVKPQLRTVPGVTEINSIGGFAKEYLISPHPDKLVSYGISLDRLVTALQNNNTNVGAGFIERQGEQYLIRAPGQVQGIEDLKEVIVSTVQGQPVRIRDLAEVGLGRELRTGAATDNGREVVLGTVFMLIGENSRVVSKAVDERMQSIRNSLPEGVHIVTVYDRTNLVEKAIATVKGNLLEGAALVIVVLFLFLGNIRAALITALIIPLSMLFTFTGMVQYRISANLMSLG…	czcA	heavy metal efflux pump	Scaffold_4	97693	100860	-	0.0 gnl|CDD|129992 TIGR00914, 2A0601, heavy metal efflux pump, CzcA family. This model represents a family of H+/heavy metal cation antiporters. This family is one of several subfamilies within the scope of Pfam model pfam00873 [Cellular processes, Detoxification, Transport and binding proteins, Cations and iron carrying compounds].	0.0 gnl|CDD|226220 COG3696, COG3696, Putative silver efflux pump [Inorganic ion transport and metabolism].	0.0e+00 gi|543576392|ref|WP_021024869.1| cation transporter [Comamonas sp. B-9]	0.0 gnl|CDD|201483 pfam00873, ACR_tran, AcrB/AcrD/AcrF family. Members of this family are integral membrane proteins. Some are involved in drug resistance. AcrB cooperates with a membrane fusion protein, AcrA, and an outer membrane channel TolC. The structure shows the AcrB forms a homotrimer.	0.0 sp|P94177|CZCA_ALCSC Cation efflux system protein CzcA OS=Alcaligenes sp. (strain CT14) GN=czcA PE=3 SV=1	0.0e+00 tr|A0A0I9VTM3|A0A0I9VTM3_9BURK Cation transporter OS=Delftia tsuruhatensis GN=AA671_06050 PE=3 SV=1	GO:0046686,response to cadmium ion;GO:0016021,integral to membrane;GO:0005886,plasma membrane;GO:0008324,cation transmembrane transporter activity	K07787-ko02020,Two-component system
GYF_02596	1221	ATGTCCGAGAAACAACAATTCGACTCAGCCCTTTTAACTCCCAAACACTGGATTGCGGTTGCCGTGATCCTGGCCTGCGGCATGGTTGGTGGCGCACTGATACTGCGCGCGCCACAGACTGCAACGCAGACGGCCGCAGCCGTGCATGCAGAAGATGACGACGACGACCACGACGAGGAGGGCGTTGTCGAGCTCACTGAGGCGCAGGCCAAGATGATTGGTATTGCACTGGCCGAAGCGGGGCCGGCGGTGATTCGCAAAGACACATTGCTGCCCGGTGAAATTCGCTTTGATGAGGACCGCACGGCCCATGTGGTGCCGCGTGCGGCAGGGGTTGTGGAGTCAGTGCATGCCCAACTGGGCGAGCAAGTCAAAAAGGACCAGTTATTGGCGGTCATT…	406	MSEKQQFDSALLTPKHWIAVAVILACGMVGGALILRAPQTATQTAAAVHAEDDDDDHDEEGVVELTEAQAKMIGIALAEAGPAVIRKDTLLPGEIRFDEDRTAHVVPRAAGVVESVHAQLGEQVKKDQLLAVIQSAAVADQRSELQTARQRLALAQTIYQREKQLWEEKISAEQDYLQARQALQEAEIAVRNASQRLSAIGVSVAATGGAAGVSRYELRAPFEGVVVEKHLTVGELVNESTASFTISDMRYVWAEMNVSAPQLPLVQVGAPVRVRATAFDASAEGKVAYVGALIGELTRTAAARVALANPQDLWRPGLFVNVEVMTEESQVPIAVKSKAIQWLDAQESVVFVLDDHGYKAQPVQMGRSDAEYTEILVGLSAGQTYVTEGAFMLKAELGK…	czcB	heavy metal efflux pump	Scaffold_4	100873	102093	-	1e-51 gnl|CDD|233229 TIGR00999, 8a0102, Membrane Fusion Protein cluster 2 (function with RND porters). [Transport and binding proteins, Other].	3e-19 gnl|CDD|223914 COG0845, AcrA, Membrane-fusion protein [Cell envelope biogenesis, outer membrane].	1.8e-131 gi|655157170|ref|WP_028603834.1| cytochrome-c peroxidase [Ottowia thiooxydans]	2e-12 gnl|CDD|222128 pfam13437, HlyD_3, HlyD family secretion protein. This is a family of largely bacterial haemolysin translocator HlyD proteins.	1e-123 sp|P13510|CZCB_RALME Cobalt-zinc-cadmium resistance protein CzcB OS=Ralstonia metallidurans (strain CH34 / ATCC 43123 / DSM 2839) GN=czcB PE=1 SV=2	6.3e-113 tr|S2X1T0|S2X1T0_DELAC Cobalt-zinc-cadmium resistance protein CzcB OS=Delftia acidovorans CCUG 15835 GN=HMPREF9702_01970 PE=3 SV=1	GO:0046873,metal ion transmembrane transporter activity;GO:0046686,response to cadmium ion;GO:0016021,integral to membrane;GO:0005886,plasma membrane	K07798-ko02020,Two-component system
GYF_02597	1377	ATGGCCACCCCATCGCAGCAGAGCGATCACCCCCGTGATCGCATGCACGGCAAACTCTTGGCATGGCTTGCTGCTCTTGCCGCTATCGCGGTGACTGCGCCTTGGCCCGTACTCGCTGTAGCGCAGACGGGAGCTGTCGCGCCAGTATTGGCCACGGACGATCGCGCATCGGTCTTGCCGCATACCATTACGCTGGAGATGGCCATGCGACAAGCCTTTGCTGCCAATCCAGGTTTGCAAGCTGCGCAATATGGCGTTGCCGCCAGCGAAGGGGCGATCTTGCAAAGCCAGGCGCGGCCCAACCCAGAGCTGGCATACAGCCAGGAAGATACGCGGTCAAAAGAGCGCTCGATCACGCTGCAAGTGAATCAGTTGATTGAAATTGGTGGCAAGCGCGAA…	458	MATPSQQSDHPRDRMHGKLLAWLAALAAIAVTAPWPVLAVAQTGAVAPVLATDDRASVLPHTITLEMAMRQAFAANPGLQAAQYGVAASEGAILQSQARPNPELAYSQEDTRSKERSITLQVNQLIEIGGKREARIREAETEKALASANIFETEAALRFQVVTAFYELLLAQEREENALKTHALAQQALDAAQKRVRAGTSVPLEASRAQVAEANVLLEVQQAQSLIVVAQQSLASLWGGRAGALGRATGDFSSIPEPPTADQIEHLIDQAPDMLLARRALEQSQAVSSVERSKRLQDPTLSLGVKRANDLGRNQLVVGVSIPLPLFDSNAGNQLQALRKVDQAQQMLQNQRLQLQAEVLVARQQLLSSNQQVALLESQVVPTAESAYNLAVRGFTLGR…	czcC	heavy metal efflux pump	Scaffold_4	102096	103472	-	7e-22 gnl|CDD|224455 COG1538, TolC, Outer membrane protein [Cell envelope biogenesis, outer membrane / Intracellular trafficking and secretion].	9e-23 gnl|CDD|224455 COG1538, TolC, Outer membrane protein [Cell envelope biogenesis, outer membrane / Intracellular trafficking and secretion].	3.2e-108 gi|916629925|ref|WP_051237016.1| hypothetical protein [Ottowia thiooxydans]	2e-10 gnl|CDD|202204 pfam02321, OEP, Outer membrane efflux protein. The OEP family (Outer membrane efflux protein) form trimeric channels that allow export of a variety of substrates in Gram negative bacteria. Each member of this family is composed of two repeats. The trimeric channel is composed of a 12 stranded all beta sheet barrel that spans the outer membrane, and a long all helical barrel t…	7e-80 sp|P13509|CZCC_RALME Cobalt-zinc-cadmium resistance protein CzcC OS=Ralstonia metallidurans (strain CH34 / ATCC 43123 / DSM 2839) GN=czcC PE=1 SV=4	4.3e-94 tr|F6B148|F6B148_DELSC Outer membrane efflux protein OS=Delftia sp. (strain Cs1-4) GN=DelCs14_5431 PE=4 SV=1	GO:0009279,cell outer membrane;GO:0046686,response to cadmium ion;GO:0005215,transporter activity;GO:0016021,integral to membrane;GO:0005886,plasma membrane	-
GYF_02667	2208	ATGCCGCACGCACCTATCCACCATCGCTTTCGCCGCTCCCTGCTTTCCGTCGCCGCTGCCAGTGCGGCGAGTATGCTGATTCAGCCAAGTGCGGCCCAGGTGCCAGATGCAGCCGAAGAGGCATTGCTGCAGGAAGTCACGGTGACAGCTGAAAGCCAGTTGCTGCAGGCCGTCGGTGTGTCGATCATCACCGCCGAGGAAATTGAAGACCGCCCGCCTGCAAACGACTTGGCCGAGCTGATTCGCACGATGCCAGGCGTGAACCTGACCGGTGCCAGCTCAAGCGGCGCGTTCGGCAACCAGCGTCAAATCGACATTCGCGGCATGGGCCCGGAAAACACGTTGATTCTGGTCGATGGCAAGCCGGTGCAGTCACGCAGCTCGTCCATGATGCGCCGC…	735	MPHAPIHHRFRRSLLSVAAASAASMLIQPSAAQVPDAAEEALLQEVTVTAESQLLQAVGVSIITAEEIEDRPPANDLAELIRTMPGVNLTGASSSGAFGNQRQIDIRGMGPENTLILVDGKPVQSRSSSMMRRTGERDTRGDTNWVPVTAVERIEVLRGPAAARYGSGAAGGVINIITKKPTEQLSGEATVYYRTPQEKNEGSSQRLGFNLAGPMAENLSFRLYGNVAKTNRDNPGINDGFGTQASPAAGREGVRNRDIDGLIRWDLTPDQVLEFEAGVSRQGNIYTGERFIQGGLNPIQQQLTDSGAETNRILRRTAAVTHRGNWGDMGNSRVIFQYEDTNRRYLNQGAAGSAEGAFTDPLTWNNSELKNYYLNGEMYTPFSAGGMNHVLTTGLEYRQ…	fepA	Outer membrane receptor for ferrienterochelin and colicins	Scaffold_4	184949	187156	+	0.0 gnl|CDD|237410 PRK13524, PRK13524, outer membrane receptor FepA; Provisional.	0.0 gnl|CDD|227112 COG4771, FepA, Outer membrane receptor for ferrienterochelin and colicins [Inorganic ion transport and metabolism].	0.0e+00 gi|820779434|ref|WP_046741347.1| hypothetical protein [Lampropedia cohaerens] gi|819586203|gb|KKW68289.1| hypothetical protein AAV94_05585 [Lampropedia cohaerens]	8e-37 gnl|CDD|216014 pfam00593, TonB_dep_Rec, TonB dependent receptor. This model now only covers the conserved part of the barrel structure.	0.0 sp|Q05098|PFEA_PSEAE Ferric enterobactin receptor OS=Pseudomonas aeruginosa (strain ATCC 15692 / PAO1 / 1C / PRS 101 / LMG 12228) GN=pfeA PE=2 SV=1	0.0e+00 tr|A0A0U1Q0K3|A0A0U1Q0K3_9BURK Uncharacterized protein OS=Lampropedia cohaerens GN=AAV94_05585 PE=3 SV=1	GO:0009279,cell outer membrane;GO:0044718,siderophore transmembrane transport;GO:0005506,iron ion binding;GO:0016021,integral to membrane;GO:0005886,plasma membrane;GO:0004872,receptor activity;GO:0015343,siderophore transmembrane transporter activity	K19611
GYF_02686	645	ATGGTATTGGGCAAGAGCGGCCTTGGCCGCTCTTTTGGTGGGCGTGTGCCAAGGCCATTGCACGGCATGCATGTGCGCACGCGTGCTGATGGCACAATTGCGCGTATGAACCGAGCGACACACGAACATGACATTCCCCATGCACATGCTGGCCACGGCCACGCCGCCCATGACGCGTTAAACAGTCCAGTACATGGCGAGCGCGCAACGCGCCAGCGGGCTGCGATTCGCGAAGTGATGGTCAAGGAAGCGCGACCGATGTCGCCGCCGGAAATTCTGGATGCGGCCAAAAAATTGGTGCCACGTTTGGGCATTGCCACTGTGTACCGCAACCTCAAGGCGATGGTCGAAGTCGGTGAGCTGTCGCCGGTGCAGCTACCGGGCAACCGCTTGTTCTAC…	214	MVLGKSGLGRSFGGRVPRPLHGMHVRTRADGTIARMNRATHEHDIPHAHAGHGHAAHDALNSPVHGERATRQRAAIREVMVKEARPMSPPEILDAAKKLVPRLGIATVYRNLKAMVEVGELSPVQLPGNRLFYELAHKADHHHHHFRCEDCERVFDIDGCDETFSALLPAGFTLHSHDLTLYGSCAECATKALARQAKALAKQAKAAKPQSPAA	fur	Ferric uptake regulator	Scaffold_4	207952	208596	-	6e-28 gnl|CDD|133478 cd07153, Fur_like, Ferric uptake regulator(Fur) and related metalloregulatory proteins; typically iron-dependent, DNA-binding repressors and activators. Ferric uptake regulator (Fur) and related metalloregulatory proteins are iron-dependent, DNA-binding repressors and activators mainly involved in iron metabolism. A general model for Fur repression under iron-rich conditions …	2e-25 gnl|CDD|223806 COG0735, Fur, Fe2+/Zn2+ uptake regulation proteins [Inorganic ion transport and metabolism].	2.2e-40 gi|820780789|ref|WP_046742702.1| transcriptional repressor [Lampropedia cohaerens] gi|819584873|gb|KKW67037.1| hypothetical protein AAV94_12820 [Lampropedia cohaerens]	1e-18 gnl|CDD|201817 pfam01475, FUR, Ferric uptake regulator family. This family includes metal ion uptake regulator proteins, that bind to the operator DNA and controls transcription of metal ion-responsive genes. This family is also known as the FUR family.	1e-16 sp|P0C0P4|FUR_STAES Ferric uptake regulation protein OS=Staphylococcus epidermidis (strain ATCC 12228) GN=fur PE=3 SV=1	1.3e-40 tr|A0A0U1PX76|A0A0U1PX76_9BURK Uncharacterized protein OS=Lampropedia cohaerens GN=AAV94_12820 PE=3 SV=1	GO:0005737,cytoplasm;GO:0003700,sequence-specific DNA binding transcription factor activity;GO:0003677,DNA binding;GO:0006351,transcription, DNA-dependent;GO:0046872,metal ion binding	-
GYF_02723	2259	ATGACTCAGATCGCGCTGGCTTCGGCCATCGCGTTGCTTGGCTCGACGGGCTGGGCACACACCACGGCGGCTGAGGTCGCCGAATTGTCTGAGGTGCAGGTGCTGGGAACGGCTGAGGACGCCATCAAGCAAGCGCCTGGGGTGTCGATCATCACTGCCGATGATTTGCAAGATCCGCCCATCAAGGATTTGTCCGACATTGTGCGCAAGCAGCCAGGTGTGAACTTGACCGGCAATTCCAGCAGTGGCCAGCGCGGCAATAACCGCCAGATTGATATCCGTGGAATGGGGCCAGAGAACACCATGATCCTGGTCGATGGCAAGCCTGTCTCCAGCCGCAACTCCGTGCGTTATGGCTGGCGCGGCGAGCGCGATACGCGTGGTGACAGCAACTGGGTG…	752	MTQIALASAIALLGSTGWAHTTAAEVAELSEVQVLGTAEDAIKQAPGVSIITADDLQDPPIKDLSDIVRKQPGVNLTGNSSSGQRGNNRQIDIRGMGPENTMILVDGKPVSSRNSVRYGWRGERDTRGDSNWVPIEAIERVEVLRGPAAARYGNGAAGGAVNIITKGIPDRFQGHASVYTEIPQSSVDGDTRRASLGLAGPISEQLGFRINMNAAKTDADAWDINKDHASTRTGIYTGTYPAGREGVRNRDVSGRLSLKPAAGHVIDFDASFSRQGNIYAGDTQNTNNYTVNANGELVATSQRVLDNLGNETNTMYRQTAAITHKGTYALGSSLAFFQVEKTRNKRLDEGLAGGTEGLFSSDNYSTSDLDSYTAHAELSRRANLAGMEHVFTVGGEWVR…	fepA	Outer membrane receptor for ferrienterochelin and colicins	Scaffold_4	245832	248090	-	0.0 gnl|CDD|237410 PRK13524, PRK13524, outer membrane receptor FepA; Provisional.	0.0 gnl|CDD|227112 COG4771, FepA, Outer membrane receptor for ferrienterochelin and colicins [Inorganic ion transport and metabolism].	3.4e-309 gi|919199336|ref|WP_052754837.1| outer membrane receptor protein [Lampropedia cohaerens]	1e-23 gnl|CDD|216014 pfam00593, TonB_dep_Rec, TonB dependent receptor. This model now only covers the conserved part of the barrel structure.	0.0 sp|Q05098|PFEA_PSEAE Ferric enterobactin receptor OS=Pseudomonas aeruginosa (strain ATCC 15692 / PAO1 / 1C / PRS 101 / LMG 12228) GN=pfeA PE=2 SV=1	5.7e-309 tr|A0A0U1Q3Z2|A0A0U1Q3Z2_9BURK Outer membrane receptor protein OS=Lampropedia cohaerens GN=AAV94_00265 PE=3 SV=1	GO:0009279,cell outer membrane;GO:0044718,siderophore transmembrane transport;GO:0005506,iron ion binding;GO:0016021,integral to membrane;GO:0005886,plasma membrane;GO:0004872,receptor activity;GO:0015343,siderophore transmembrane transporter activity	K19611
GYF_02769	480	ATGATCGGTGACCCACAAGTCATGAGCCACTTGCAGGCTGAACTCAAAATCCTGCTGACCAATATCAACCAGACCTTTGTGCACTACCGCATGTTGCAGCACTGGGGTTTTGGTATTTTGGGCCAGTCTGAGTACAAGGCCTCGATCAAGGCCATGAAGCAGTCGGACGAGCTGATGGCACGTATCTTCCTGCTCGATGGCCTGCCCAATTTGCAAGATTTGGGTAAATTGCGCATTGGTGAGGATGTGCAAGAGTTGCTGGAATGCGATTTGCAACTGGAGCTTGAATCAGAAAAAGCCCTGAAAGCAGGCATTGCGCAGGCTGAAACGGCAATGGATTTCGTGTCGCGCGATCTGCTGCAAGAGATGCTTGAAGACATTGAAGAGCGCATTGATTTC…	159	MIGDPQVMSHLQAELKILLTNINQTFVHYRMLQHWGFGILGQSEYKASIKAMKQSDELMARIFLLDGLPNLQDLGKLRIGEDVQELLECDLQLELESEKALKAGIAQAETAMDFVSRDLLQEMLEDIEERIDFLETQLSLIEKTGLPNYLQSQMQEQSH	bfr	Bacterioferritin	Scaffold_5	7878	8357	-	6e-50 gnl|CDD|153099 cd00907, Bacterioferritin, Bacterioferritin, ferritin-like diiron-binding domain. Bacterioferritins, also known as cytochrome b1, are members of a broad superfamily of ferritin-like diiron-carboxylate proteins. Similar to ferritin in architecture, Bfr forms an oligomer of 24 subunits that assembles to form a hollow sphere with 432 symmetry. Up to 12 heme cofactor groups (iron…	1e-49 gnl|CDD|225104 COG2193, Bfr, Bacterioferritin (cytochrome b1) [Inorganic ion transport and metabolism].	1.8e-58 gi|820780212|ref|WP_046742125.1| bacterioferritin [Lampropedia cohaerens] gi|819585483|gb|KKW67607.1| bacterioferritin [Lampropedia cohaerens]	1e-14 gnl|CDD|215791 pfam00210, Ferritin, Ferritin-like domain. This family contains ferritins and other ferritin-like proteins such as members of the DPS family and bacterioferritins.	4e-54 sp|O50172|BFR2_MAGMG Putative bacterioferritin subunit 2 OS=Magnetospirillum magnetotacticum GN=bfr2 PE=3 SV=1	1.0e-58 tr|A0A0U1PYR1|A0A0U1PYR1_9BURK Bacterioferritin OS=Lampropedia cohaerens GN=AAV94_09615 PE=3 SV=1	GO:0006879,cellular iron ion homeostasis;GO:0006826,iron ion transport;GO:0008199,ferric iron binding;GO:0016491,oxidoreductase activity	K03594
GYF_02800	1836	ATGAACATGTTCATAGCTGCTTTTTTGCTTTGCATCAACTGGCTATTTCTGCCAACCAGCGCCCCTCTTCGCGACTTCTCTCACATGGCCTTTGCCGCCCCCTCTTCCTCAGCACTGCAGCGCTTGCGCCTGACTTCCTGGCCAGCGCGCCTAGGCAGTGCACTCATTGCCATGGCAGTGCTTGCCCCGGTGCTGGGCCTGGTCTGGCATGCACTGCAATCTGATACGGCACACTGGTCACACCTGCTGGCCAATGTCTTGCCAGTCACCGCCCGCAACACCTTGTACTTGCTGCTGGGCGTGGGCCTGGTGGTCAGCGTGATTGGCACGGCCAGTGCCTGGCTGGTTACAGCTTATGACTTTCCAGGCCGCGGCATACTGGTCTGGGCGCTATTGCTG…	611	MNMFIAAFLLCINWLFLPTSAPLRDFSHMAFAAPSSSALQRLRLTSWPARLGSALIAMAVLAPVLGLVWHALQSDTAHWSHLLANVLPVTARNTLYLLLGVGLVVSVIGTASAWLVTAYDFPGRGILVWALLLPLAIPSYVIAFAYLDLLHPLGPVQSLVRDILGYSSPREFRLPDIRSLPGAIALLGLVLYPYVYLSTRFMFQSQAASLLEAARTLGCSAMGSFWRVALPMARPGIAVGLALALLETLNDIGASEFLGVRTMTVAVYNTWITRSDLGAAAQLALCMLVLVMALVWLERRARQSQRFGVTQRMRPMQAKRLTGWQAGLALLLGSLPVLLGFVAPAAYLVSATIKRLDQAGHISSALWSSLGHTLLLAALATLVTVLCGLLLAWQARLNM…	thiP	iron ABC transporter permease	Scaffold_5	52349	54184	-	3e-64 gnl|CDD|224099 COG1178, ThiP, ABC-type Fe3+ transport system, permease component [Inorganic ion transport and metabolism].	5e-65 gnl|CDD|224099 COG1178, ThiP, ABC-type Fe3+ transport system, permease component [Inorganic ion transport and metabolism].	1.2e-192 gi|657876316|ref|WP_029580815.1| iron ABC transporter permease [Bordetella hinzii] gi|985538513|gb|KXA71624.1| iron ABC transporter permease [Bordetella hinzii LMG 13501]	-	2e-32 sp|P71338|FBPB2_HAEIN Fe(3+)-transport system permease protein FbpB 2 OS=Haemophilus influenzae (strain ATCC 51907 / DSM 11121 / KW20 / Rd) GN=fbpB2 PE=3 SV=2	7.1e-193 tr|A0A0H4W436|A0A0H4W436_9BORD Putative 2-aminoethylphosphonate transport system permease protein PhnV OS=Bordetella hinzii GN=phnV_3 PE=3 SV=1	GO:0055072,iron ion homeostasis;GO:0005215,transporter activity;GO:0016021,integral to membrane;GO:0005886,plasma membrane;GO:0006811,ion transport	K02011-ko02010,ABC transporters
GYF_02801	1041	ATGAAACGTTTAACACTGGTCCCCGGCGCTTTGAGCGCACTTGCTTTGGCCGCCGCTGGCGTCTGCGTCTCGACCGCAGCGATGGCCGCTGGCGAACTGAATCTTTACACCACGCGTGAGCCCCGCCTGATTGAGCCCATGTTGGAAGCTTTTGAAAAAGACAAGGGCATCAAGGTCAACACCGTGTTTGTCAAAGACGGTTTGCTCGAACGTGCGAAAGCCGAAGGCGCCAACTCCCCGGCCGACGTTTTCATGGTCGTTGATATTGGCAATTTGCTGGACCTGGTCGACGCGGGTGTGACCCAGCCAATTGAATCCGAGACCTTGACCACCGTTTTGCCTGCCAATCTGCGCAGCGCCAACAACGACTGGTTCAGCCTGTCGCTGCGCGATCGCGTG…	346	MKRLTLVPGALSALALAAAGVCVSTAAMAAGELNLYTTREPRLIEPMLEAFEKDKGIKVNTVFVKDGLLERAKAEGANSPADVFMVVDIGNLLDLVDAGVTQPIESETLTTVLPANLRSANNDWFSLSLRDRVLYADKDLQIDDFTYEDLADPKWKGKVCIRAGQHPYNTALIAAMIAHDGAEATEKWLQGVKANQARKATGGDRDVARDILGGICDIGIANNYYVGHMKNAEAGSDNRKWGDAIQVIRPTFAKSGGTHVNITGASVAKNAPNKDNAVALLEYLVSQPAQELYANANYEYPIREGVKLNPVTESFGVLKVDPLPLTEIAKYRKQASELVDKVGFDN	afuA	ABC-type Fe3+ transport system	Scaffold_5	54273	55313	-	9e-61 gnl|CDD|224753 COG1840, AfuA, ABC-type Fe3+ transport system, periplasmic component [Inorganic ion transport and metabolism].	1e-61 gnl|CDD|224753 COG1840, AfuA, ABC-type Fe3+ transport system, periplasmic component [Inorganic ion transport and metabolism].	1.5e-147 gi|935730125|ref|WP_054517363.1| iron ABC transporter substrate-binding protein [Achromobacter sp.] gi|928646395|emb|CUI84214.1| Iron uptake protein A1 precursor [Achromobacter sp. 2789STDY5608618]	1e-14 gnl|CDD|222057 pfam13343, SBP_bac_6, Bacterial extracellular solute-binding protein. This family includes bacterial extracellular solute-binding proteins.	5e-71 sp|P72827|FUTA1_SYNY3 Iron uptake protein A1 OS=Synechocystis sp. (strain PCC 6803 / Kazusa) GN=futA1 PE=1 SV=1	1.1e-147 tr|A0A0L8ET66|A0A0L8ET66_9BURK Iron ABC transporter substrate-binding protein OS=Achromobacter sp. DMS1 GN=AD428_06150 PE=4 SV=1	GO:0042651,thylakoid membrane;GO:0055072,iron ion homeostasis;GO:0005886,plasma membrane;GO:0006811,ion transport;GO:0046872,metal ion binding	K02012-ko02010,ABC transporters
GYF_02817	987	ATGCCCAGCAGATGGTCTTTTTTTAAATCACAGTATCTCTCGCATGTAATGCGCAGACATAAAGCGCCGCTAGTGGTCTTGGCTATGGCATGTGCGCTGACTGGCCAAGCCGCCGCCTCCGTGGTGATTGAAGATGACCGGGGCCAGCGCGTCGAGTTTGAGGCGCCGCCACAACGCATCGTCAGCTTGCTGCCGTCATTGACCGAGAGTGTGTGCGCCTTGGATGCGTGCGATCGTTTGGTCGCAGTAGACCGCTACTCCGAATACCCCGAGTCGGTGCAGCAGTTACCGGTGGTCGGTGGCGGGCTGGACCCCAGTATTGAAGCCGTGGTCGCGCGCAAACCCGATGTGGTCCTGATGTCTGTGTCTTCACGTGCGGCGCAGCGTTTGCACGCGTTG…	328	MPSRWSFFKSQYLSHVMRRHKAPLVVLAMACALTGQAAASVVIEDDRGQRVEFEAPPQRIVSLLPSLTESVCALDACDRLVAVDRYSEYPESVQQLPVVGGGLDPSIEAVVARKPDVVLMSVSSRAAQRLHALGIKVVTLEPKNHADVKRVLEVLDTLLYGDATAVNGASRAQQLWQAIEHGVDQAAASLPESSRGMRVYFEVSKGPYGAGPQSFIGETLSRLGLGNVLPQDLGPFPRVTPEFILRADPDVLMVSSRSMVPEFQYPGWQNMRAMKARQVCQFGPDDSNILVRPGPRMHVAAQLMAGCLQGLFAHADTTTAEPAKTTAP	fepB	ABC-type Fe3+-hydroxamate transport system	Scaffold_5	75950	76936	+	1e-45 gnl|CDD|238563 cd01143, YvrC, Periplasmic binding protein YvrC. These proteins are predicted to function as initial receptors in ABC transport of metal ions in eubacteria and archaea. They belong to the TroA superfamily of periplasmic metal binding proteins that share a distinct fold and ligand binding mechanism. A typical TroA protein is comprised of two globular subdomains connected by a …	1e-39 gnl|CDD|223687 COG0614, FepB, ABC-type Fe3+-hydroxamate transport system, periplasmic component [Inorganic ion transport and metabolism].	8.3e-95 gi|519072399|ref|WP_020228274.1| ABC transporter substrate-binding protein [Acidovorax sp. MR-S7] gi|524554413|dbj|GAD22242.1| ABC-type Fe3+-hydroxamate transport system, periplasmic component [Acidovorax sp. MR-S7]	2e-30 gnl|CDD|216532 pfam01497, Peripla_BP_2, Periplasmic binding protein. This family includes bacterial periplasmic binding proteins. Several of which are involved in iron transport.	2e-23 sp|O34805|YVRC_BACSU Uncharacterized ABC transporter substrate-binding lipoprotein YvrC OS=Bacillus subtilis (strain 168) GN=yvrC PE=3 SV=1	4.8e-95 tr|A0A0A1VG45|A0A0A1VG45_9BURK ABC-type Fe3+-hydroxamate transport system, periplasmic component OS=Acidovorax sp. MR-S7 GN=AVS7_02002 PE=4 SV=1	GO:0005886,plasma membrane	-
GYF_02818	1062	ATGATGCGCCAGCCAGCCAGACAAACCATGCATCAGCCAGTGCACATGCTCCAGCACACCAAAAGCTGGCGCTTGCTGCTGATGTTGCTGCTGCTGTGCGCCGCGCTGCTTGTGCTGGGCATGGGCATTGGTAGCGAGGGTTTTGAGGCGGTATGGACGATGCAGCATGACCCGGTGACGCGGCAAATCGTTTGGGACATTCGCTTGCCGCGCACGATGGGTGCTTTGCTGGCAGGTGGTTTGCTGGGCTTGGCCGGCTGTGTGGCGCAGGGCCTGTTTCGCAATCCGCTGGCCGATCCGTATCTGTTGGGCAGCTCAGCGGGTGCTTCGCTGGGGGTGGCCTTGGCCTTGATGGTCAGCGGCACCTCTATCTCGGTGATGTCGATTGTGGGCTATTTG…	353	MMRQPARQTMHQPVHMLQHTKSWRLLLMLLLLCAALLVLGMGIGSEGFEAVWTMQHDPVTRQIVWDIRLPRTMGALLAGGLLGLAGCVAQGLFRNPLADPYLLGSSAGASLGVALALMVSGTSISVMSIVGYLGMTGAAFVGSILAVLLTLTLAQGVSGGLRLLLAGVIVGVVLGACKDVVELMRPDIMQSMQSYTLGTTAAIGWQSCGIMAVALAVCLLAAWSLSRVLDGLALGEATARSLGLPLGLMQAALIAVLALATAAAVAQTGLLAFIGLAAPHLVRANVKVRHNRLLLLSTLMGAVLLASADLLARWVIAPQELPVGVLTALLGGGYLLRLMHRQKSLGGLGADGK	fepD	ABC-type Fe3+-siderophore transport system	Scaffold_5	76933	77994	+	5e-40 gnl|CDD|216256 pfam01032, FecCD, FecCD transport family. This is a sub-family of bacterial binding protein-dependent transport systems family. This Pfam entry contains the inner components of this multicomponent transport system.	3e-37 gnl|CDD|223682 COG0609, FepD, ABC-type Fe3+-siderophore transport system, permease component [Inorganic ion transport and metabolism].	6.4e-109 gi|947922444|ref|WP_056582596.1| ABC transporter permease [Variovorax sp. Root473] gi|945733973|gb|KQX88215.1| ABC transporter permease [Variovorax sp. Root473]	1e-40 gnl|CDD|216256 pfam01032, FecCD, FecCD transport family. This is a sub-family of bacterial binding protein-dependent transport systems family. This Pfam entry contains the inner components of this multicomponent transport system.	2e-44 sp|Q56992|HMUU_YERPE Hemin transport system permease protein HmuU OS=Yersinia pestis GN=hmuU PE=1 SV=2	3.7e-109 tr|A0A0Q7LHN4|A0A0Q7LHN4_9BURK ABC transporter permease OS=Variovorax sp. Root473 GN=ASD34_16380 PE=3 SV=1	GO:0055072,iron ion homeostasis;GO:0005215,transporter activity;GO:0016021,integral to membrane;GO:0005886,plasma membrane;GO:0006811,ion transport	K23182
GYF_02845	423	ATGAATTTTCGCAACCCGCAAGCCCATGAAGAGCCGGAAATCAACCTGATCGCCTTCATCGATGTGTTGTTGGTGATCCTGATCTTTCTGATGCTGACCACCACCTACAGCCGCTTCAATGAGTTGCAGCTCAATCTGCCCTTGGCCAATGCCGAGCAACTGCCAACGCGTCCGCAAGAAATCACGGTGTCACTGGATACTGCTGGCAATTTTGCGATTGATGGCGTGGTGATCGGCTCGGCCAACCCGGCGCAGTTGGCCGGCCATTTGCGCCGCGCAGCAGCGAACAAACCTGATGCAGTGCTGATCATCAGCGCCGATGGCATGGCCTCGCACCAGTCGGTGGTCTCGGTCATGGAAGCTGCGCGCAACGTGGGTCTGGCCCGCGTGACGTTTGCC…	140	MNFRNPQAHEEPEINLIAFIDVLLVILIFLMLTTTYSRFNELQLNLPLANAEQLPTRPQEITVSLDTAGNFAIDGVVIGSANPAQLAGHLRRAAANKPDAVLIISADGMASHQSVVSVMEAARNVGLARVTFATQTISGS	exbD	Biopolymer transport protein ExbD/TolR	Scaffold_5	109808	110230	-	3e-19 gnl|CDD|217057 pfam02472, ExbD, Biopolymer transport protein ExbD/TolR. This group of proteins are membrane bound transport proteins essential for ferric ion uptake in bacteria. The Pfam family consists of ExbD, and TolR which are involved in TonB-dependent transport of various receptor bound substrates including colicins.	3e-16 gnl|CDD|223917 COG0848, ExbD, Biopolymer transport protein [Intracellular trafficking and secretion].	1.1e-46 gi|820780222|ref|WP_046742135.1| biopolymer transporter ExbD [Lampropedia cohaerens] gi|819585463|gb|KKW67591.1| biopolymer transporter ExbD [Lampropedia cohaerens]	7e-20 gnl|CDD|217057 pfam02472, ExbD, Biopolymer transport protein ExbD/TolR. This group of proteins are membrane bound transport proteins essential for ferric ion uptake in bacteria. The Pfam family consists of ExbD, and TolR which are involved in TonB-dependent transport of various receptor bound substrates including colicins.	4e-12 sp|Q9ZHV9|EXBD2_VIBCH Biopolymer transport protein exbD2 OS=Vibrio cholerae serotype O1 (strain ATCC 39315 / El Tor Inaba N16961) GN=exbD2 PE=3 SV=1	6.0e-47 tr|A0A0U1PYP5|A0A0U1PYP5_9BURK Biopolymer transporter ExbD OS=Lampropedia cohaerens GN=AAV94_09675 PE=3 SV=1	GO:0015031,protein transport;GO:0005215,transporter activity;GO:0016021,integral to membrane;GO:0005886,plasma membrane	-
GYF_02902	2208	ATGCAAACAAGCCGTATTTTGATTTCCTCCCTGGGCTTTATCAGCCTGTCTTTGCCCATGCTGGGTTTGGCCCAAACGTCTGCTCCAAGCCCCAACGGCGAAGATGATGCCTCCGAATTAGCGACCGTGCAGGTCACTTCAGCACCGCTGGACTCCCAGATTGCCGTGACAGGTCCAGTGCTTCTGGATCAACAAAGCCAAACAGGCTCATTGCTGGGAATGAGCGTGCGCGATACCCCGGCCAGCATCACCGTCATAGATCGGTATTTGATGCAAGCCATTGGTGCCGAGGACACGCAAAGTGCCTTGCGAGCTGTACCAGGCGTGACCACCCAGGACAGCCCGGGCAGCCCTGGGGTGAACTTCCGTGGTTTTAGCGCCAATTCACTGGCACAGCTG…	735	MQTSRILISSLGFISLSLPMLGLAQTSAPSPNGEDDASELATVQVTSAPLDSQIAVTGPVLLDQQSQTGSLLGMSVRDTPASITVIDRYLMQAIGAEDTQSALRAVPGVTTQDSPGSPGVNFRGFSANSLAQLFNGINVQYSIAARPVDSWIYDRIEALGGPSSFLYGSGAVGGTVNYITKLAQPGDFSEARLRLGSESLREMSLGLNRRISAEDSDGRPVSYVRLDVNDRRNKGWTDGTRRQATELATSVRTDISPNLTHTLAYEYQREKVDRPYWGTPLLNPVEGTVRIDEGMRRMNFNSADGFYGQRVQWLRSLTEYQVNSSLSLKNTFYAYDALRDFRNVESYRFDETNSMVTRSSALLQRHDQRLVGNRLDAVYKGALAGRESDWAFGLDYSAN…	cirA	Outer membrane receptor proteins, mostly Fe transport	Scaffold_5	163676	165883	-	7e-69 gnl|CDD|238657 cd01347, ligand_gated_channel, TonB dependent/Ligand-Gated channels are created by a monomeric 22 strand (22,24) anti-parallel beta-barrel. Ligands apparently bind to the large extracellular loops. The N-terminal 150-200 residues form a plug from the periplasmic end of barrel. Energy (proton-motive force) and TonB-dependent conformational alteration of channel (parts of plug,…	4e-57 gnl|CDD|224544 COG1629, CirA, Outer membrane receptor proteins, mostly Fe transport [Inorganic ion transport and metabolism].	2.1e-239 gi|951099320|ref|WP_057590085.1| TonB-dependent receptor [Variovorax paradoxus] gi|939493552|gb|KPU98410.1| TonB-dependent receptor [Variovorax paradoxus] gi|939507451|gb|KPV11918.1| TonB-dependent receptor [Variovorax paradoxus] gi|939509447|gb|KPV13862.1| TonB-dependent receptor [Variovorax paradoxus] gi|939521583|gb|KPV25341.1| TonB-dependent receptor [Variovorax paradoxus] gi|9395321…	5e-25 gnl|CDD|216014 pfam00593, TonB_dep_Rec, TonB dependent receptor. This model now only covers the conserved part of the barrel structure.	9e-26 sp|Q47162|FCT_DICD3 Ferrichrysobactin receptor OS=Dickeya dadantii (strain 3937) GN=fct PE=3 SV=2	1.2e-239 tr|A0A0P9C8P2|A0A0P9C8P2_VARPD TonB-dependent receptor OS=Variovorax paradoxus GN=APR47_01555 PE=3 SV=1	GO:0009279,cell outer membrane;GO:0044718,siderophore transmembrane transport;GO:0005506,iron ion binding;GO:0016021,integral to membrane;GO:0005886,plasma membrane;GO:0004872,receptor activity;GO:0015343,siderophore transmembrane transporter activity	-
GYF_02910	1161	ATGGGGATGATGAAAACCATGGCAAAAAGAGATTTTTACGAAGTGCTAGGCGTTCCCAAAAACGCCAGCGATGACGAGATCAAAAAAGCGTACCGCAAGATCTCCTCCAAATACCATCCGGATCGCCACCAAGGTGACGAGGCCAAAGCCACGGCCGAAGAGAAGTTCAAAGAAGGCAAAGAAGCCTATGAAATGCTCTCGGACCCGCAAAAACGCGCTGCTTACGACCAATACGGCCATGCTGGGGTCGATCCTAATATGCGCGGCGGTTTTGGCGGTCAAGAAGGCTTTGCAGGCGGCGGCTTTGCCGAGGCCTTCGGCGATATCTTTGGTGACATGTTTGGTCAGCAGCGCCGCGGCGGTGGTGGACGGCAAGTCTACAAAGGCAATGACTTGTCT…	386	MGMMKTMAKRDFYEVLGVPKNASDDEIKKAYRKISSKYHPDRHQGDEAKATAEEKFKEGKEAYEMLSDPQKRAAYDQYGHAGVDPNMRGGFGGQEGFAGGGFAEAFGDIFGDMFGQQRRGGGGRQVYKGNDLSYAMEITLEEAAQGKDAQIKIPSWNDCDTCHGTGAKPGTEVKTCTTCNGNGVVQMRQGFFSVQQTCPTCHGSGKIIPEPCSACHGQGKIKSQKTLEIKIPAGIDDGMRIRSSGNGEPGTNGGPPGDLFIEIRVKQHEIFERDGDDLHCTVPISMTKAALGGEIEVPTLNGKAAIDIPEGTQPGKQFRLRGKGIKGLRSSVAGDLYCHIEVEIPVKLTEFQRKTLKEFDDSLQKGGGKHSPSSQSFADKFKRFFS	dnaJ	chaperone protein DnaJ with CXXCXGXG domain	Scaffold_5	175385	176545	+	0.0 gnl|CDD|236757 PRK10767, PRK10767, chaperone protein DnaJ; Provisional.	6e-148 gnl|CDD|223560 COG0484, DnaJ, DnaJ-class molecular chaperone with C-terminal Zn finger domain [Posttranslational modification, protein turnover, chaperones].	1.5e-196 gi|820779365|ref|WP_046741278.1| molecular chaperone DnaJ [Lampropedia cohaerens] gi|819586432|gb|KKW68511.1| molecular chaperone DnaJ [Lampropedia cohaerens]	1e-24 gnl|CDD|216058 pfam00684, DnaJ_CXXCXGXG, DnaJ central domain. The central cysteine-rich (CR) domain of DnaJ proteins contains four repeats of the motif CXXCXGXG where X is any amino acid. The isolated cysteine rich domain folds in zinc dependent fashion. Each set of two repeats binds one unit of zinc. Although this domain has been implicated in substrate binding, no evidence of specific int…	0.0 sp|A1WAR7|DNAJ_ACISJ Chaperone protein DnaJ OS=Acidovorax sp. (strain JS42) GN=dnaJ PE=3 SV=1	8.7e-197 tr|A0A0U1Q196|A0A0U1Q196_9BURK Chaperone protein DnaJ OS=Lampropedia cohaerens GN=dnaJ PE=3 SV=1	GO:0006260,DNA replication;GO:0005737,cytoplasm;GO:0006457,protein folding;GO:0009408,response to heat;GO:0005524,ATP binding;GO:0046872,metal ion binding	-
GYF_02916	855	ATGATCGACTGGTTGATTGCGCCTTTGCAATACGACTTCATGCAGCTGGCATTGCTGATTGCGATCGCAGTGGCCATTCCTACGGCTTTGCTGTCTTGCCTGTTGGTGCTCAAAGGCTGGGCTTTGCTCGGTGATGCGATCGCCCACGGTGTTTTTCCAGGCGTAGTGCTGGCTTATCTGCTGGGTTGGCCTTTGATTTTGGGCGCGTTTATTGCAGGCATGCTGTGCGCGTTGTTTTCCGGCTTTTTGCACAATAACAGCCGCATCAAACAGGACACGGCCATGGGGGTGGTGTTTTCTGGCATGTTTGCATTGGGCTTGCTGATCTACGTGTGGGTGCCCAGTGATGTGCATTTGAACCACATCTTATTTGGTGACATGCTAGGTGTGCAATGGCAG…	284	MIDWLIAPLQYDFMQLALLIAIAVAIPTALLSCLLVLKGWALLGDAIAHGVFPGVVLAYLLGWPLILGAFIAGMLCALFSGFLHNNSRIKQDTAMGVVFSGMFALGLLIYVWVPSDVHLNHILFGDMLGVQWQDVLESSAIAVVITGAIALKWRDLLLNAFDPVQAHTSGLPVRLLHYGLLAAVSLAVVGALSAVGLVLSIALLIAPGAIAFLIVRSFGHMLWLATGISVLNSVLGVLLSFHLDSAPGPTIVLLLTLCFIVVFIWRVLHNKRMSMQAVKHSLEG	znuB	ABC-type Mn2+/Zn2+ transport systems	Scaffold_5	181294	182148	-	7e-60 gnl|CDD|224033 COG1108, ZnuB, ABC-type Mn2+/Zn2+ transport systems, permease components [Inorganic ion transport and metabolism].	9e-61 gnl|CDD|224033 COG1108, ZnuB, ABC-type Mn2+/Zn2+ transport systems, permease components [Inorganic ion transport and metabolism].	5.7e-92 gi|516960221|ref|WP_018185204.1| membrane protein [Kaistia granuli]	9e-56 gnl|CDD|109985 pfam00950, ABC-3, ABC 3 transport family.	2e-92 sp|P44660|Y359_HAEIN Probable iron transport system membrane protein HI_0359 OS=Haemophilus influenzae (strain ATCC 51907 / DSM 11121 / KW20 / Rd) GN=HI_0359 PE=3 SV=1	3.1e-90 tr|A0A0U1PYV6|A0A0U1PYV6_9BURK Membrane protein OS=Lampropedia cohaerens GN=AAV94_08340 PE=3 SV=1	GO:0055072,iron ion homeostasis;GO:0005524,ATP binding;GO:0016021,integral to membrane;GO:0005886,plasma membrane;GO:0042626,ATPase activity, coupled to transmembrane movement of substances;GO:0006811,ion transport	K11606-ko02010,ABC transporters
GYF_02917	927	ATGAGCGATGTACTGGGTTTACTGGCCGAGCCGTTTGCGTATGGTTATATGCGCAATGCCATTTGGGTTTGTGCGCTGATCGGTGGCGTTTGCGCCTTCTTGTCGTGTTTTTTAATGCTCAAGGGCTGGTCACTCATCGGCGATGCGCTGTCACACTCGATTGTGCCGGGCGTTGCTGGAGCTTATATGTTGGGCCTGCCTTTTTCCGCTGGGGCCTTCTTCAGCGGCGGTCTTGCAGCGGCCGTGATGCTGTTTCTCAACCAGCGTACCAAGCTCAAAGAAGATGCCATCATCGGTTTGATTTTCACTTCTTTTTTTGGCTTGGGGCTGTTCATGGTCTCGCTCTCACCGACCAGTGTCAACATCCAGTCGATTGTGCTGGGCAATGTGCTGGCCATT…	308	MSDVLGLLAEPFAYGYMRNAIWVCALIGGVCAFLSCFLMLKGWSLIGDALSHSIVPGVAGAYMLGLPFSAGAFFSGGLAAAVMLFLNQRTKLKEDAIIGLIFTSFFGLGLFMVSLSPTSVNIQSIVLGNVLAITPADTLQLVLIGAVTLVVLLLKWKDLLLVFFDEAHARSLNLRVGALKILFFSLLAASVVAAMQTVGAFLVIALIVTPGATAYLLSDHFGRMIGLAVAIGVLTSALGAYASYFLDGATGAIVVLLQTVLFLLAFVWAPKHGVWAARRKARQVLLQQAAPAYTSSMPSTVQARKVQP	znuB	ABC-type Mn2+/Zn2+ transport systems	Scaffold_5	182145	183071	-	9e-60 gnl|CDD|224033 COG1108, ZnuB, ABC-type Mn2+/Zn2+ transport systems, permease components [Inorganic ion transport and metabolism].	1e-60 gnl|CDD|224033 COG1108, ZnuB, ABC-type Mn2+/Zn2+ transport systems, permease components [Inorganic ion transport and metabolism].	2.2e-113 gi|502933431|ref|WP_013168407.1| membrane protein [Starkeya novella] gi|296930097|gb|ADH90906.1| ABC-3 protein [Starkeya novella DSM 506]	3e-58 gnl|CDD|109985 pfam00950, ABC-3, ABC 3 transport family.	2e-117 sp|Q56954|YFEC_YERPE Chelated iron transport system membrane protein YfeC OS=Yersinia pestis GN=yfeC PE=3 SV=1	1.3e-113 tr|D7AAN9|D7AAN9_STAND ABC-3 protein OS=Starkeya novella (strain ATCC 8093 / DSM 506 / CCM 1077 / IAM 12100 / NBRC 12443 / NCIB 9113) GN=Snov_3635 PE=3 SV=1	GO:0055072,iron ion homeostasis;GO:0005524,ATP binding;GO:0016021,integral to membrane;GO:0005886,plasma membrane;GO:0042626,ATPase activity, coupled to transmembrane movement of substances;GO:0006811,ion transport	K11605-ko02010,ABC transporters
GYF_02918	930	ATGAACGCCCAAGCCACAGCCCCTGCAACTGCGCCAGTGCCGGGCATTGCTGTGCGCGACTTGACCATTACGTACCGCAATGGCTTGACCGCATTGCACAACGCCAGCTTTACGACCCCTGCAGGCAGCATCACCGCCTTGGTCGGGGTCAACGGCGCGGGCAAATCGACGATGTTCAAAGCCATCATGGGGTTTTTACCCGCAGCGCATGGCCGCATTGAAGTCATGGGCAAACCGGTGCGTGAGGCTTTGCGACAAAAGCAAATCGCTTATGTCCCGCAAAGCGAAGAGGTCGACTGGAACTTCCCGGTGTTGGTTGAAGACGTGGTCATGATGGGTCGCTACGGCCATATGGGTTTTTTGCGCATTCCCCGCAGCCAGGACCACCAGGCGGTCGAG…	309	MNAQATAPATAPVPGIAVRDLTITYRNGLTALHNASFTTPAGSITALVGVNGAGKSTMFKAIMGFLPAAHGRIEVMGKPVREALRQKQIAYVPQSEEVDWNFPVLVEDVVMMGRYGHMGFLRIPRSQDHQAVERALQRVGLLELRKRQIGELSGGQKKRVFLARALAQDAKVILLDEPFTGVDVKTEDAIIDLLRALKEEGRVMLVSTHNLGSVPEFCDRTVLIKHTVQAYGLTADVFTHENLARAFGGVLRHFDLPQAHGGGNAATVGIMSDDERPLILLDGRSSVRGQPSNEWDTESVLQAQEQGRS	znuC	ABC-type Mn2+/Zn2+ transport systems	Scaffold_5	183068	183997	-	3e-136 gnl|CDD|185016 PRK15056, PRK15056, manganese/iron transporter ATP-binding protein; Provisional.	2e-117 gnl|CDD|224046 COG1121, ZnuC, ABC-type Mn/Zn transport systems, ATPase component [Inorganic ion transport and metabolism].	4.0e-115 gi|820780122|ref|WP_046742035.1| manganese/iron transporter ATP-binding protein [Lampropedia cohaerens] gi|819585702|gb|KKW67814.1| manganese/iron transporter ATP-binding protein [Lampropedia cohaerens]	5e-23 gnl|CDD|215650 pfam00005, ABC_tran, ABC transporter. ABC transporters for a large family of proteins responsible for translocation of a variety of compounds across biological membranes. ABC transporters are the largest family of proteins in many completely sequenced bacteria. ABC transporters are composed of two copies of this domain and two copies of a transmembrane domain pfam00664. These…	2e-117 sp|Q56953|YFEB_YERPE Chelated iron transport system membrane protein YfeB OS=Yersinia pestis GN=yfeB PE=3 SV=1	2.3e-115 tr|A0A0U1PZ71|A0A0U1PZ71_9BURK Manganese/iron transporter ATP-binding protein OS=Lampropedia cohaerens GN=AAV94_08350 PE=4 SV=1	GO:0055072,iron ion homeostasis;GO:0016887,ATPase activity;GO:0005524,ATP binding;GO:0005886,plasma membrane;GO:0006811,ion transport;GO:0006200,ATP catabolic process	K11607-ko02010,ABC transporters
GYF_02919	969	ATGACTATTTACCGCCTTTTGCAAACATCCCCACTCCGGTTTGCGGCGCGCTTGTGTGCCGTGCTGGGTCTTGCAGCAGCCTGTCTTTGGCTGGCTGCTGCACATGCACAGTCGGCCACTGCTGCGAAAGAGAAATTCAAGGTGGTGACGACTTTTACGATCATTGCGGACATGGCCAGAAATGTCGCTGGCGATGCGGCCATTGTCGAATCGATCACCAAGCCCGGCGCTGAGATCCATGAATACCAACCAACACCTGGTGATTTGGTGCGTGCCCAAGGGGCGCAGCTGGTGTTGTGGAATGGTTTGAATCTGGAGTTGTGGTTCGAGCGTTTCTTTCAGCGTGTGAAGAATGTCCCCAGCGTAGTCGTCTCAGCAGGTGTCGAGCCCATGGGTATT…	322	MTIYRLLQTSPLRFAARLCAVLGLAAACLWLAAAHAQSATAAKEKFKVVTTFTIIADMARNVAGDAAIVESITKPGAEIHEYQPTPGDLVRAQGAQLVLWNGLNLELWFERFFQRVKNVPSVVVSAGVEPMGIAQGPYQNKSNPHAWMSPQAALIYVDNIRDALAEHDPANAKVYERNAEAYKAQIQATFAPIAQQLKDLPDNQRWLVTSEGAFSYLARDLGLHELYLWPINADQQGTPQQVRKVIDAMRKNGIQVIFSESTISDAPAKQVARETGARYGGVLFVDSLTDSTGPVPTYLDLLRVTSETIANGLLNTQAGVQP	lraI	ABC-type metal ion transport system	Scaffold_5	183994	184962	-	1e-134 gnl|CDD|238557 cd01137, PsaA, Metal binding protein PsaA. These proteins have been shown to function as initial receptors in ABC transport of Mn2+ and as surface adhesins in some eubacterial species. They belong to the TroA superfamily of periplasmic metal binding proteins that share a distinct fold and ligand binding mechanism. A typical TroA protein is comprised of two globular subdomain…	9e-102 gnl|CDD|223874 COG0803, LraI, ABC-type metal ion transport system, periplasmic component/surface adhesin [Inorganic ion transport and metabolism].	1.0e-121 gi|737036154|ref|WP_035031477.1| MULTISPECIES: iron ABC transporter substrate-binding protein [Proteobacteria] gi|590076010|gb|EXL02352.1| iron ABC transporter substrate-binding protein [Aquamicrobium defluvii] gi|612177079|gb|EZQ13066.1| iron ABC transporter substrate-binding protein [Pseudomonas bauzanensis]	9e-79 gnl|CDD|216419 pfam01297, SBP_bac_9, Periplasmic solute binding protein family. This family includes periplasmic solute binding proteins such as TroA that interacts with an ATP-binding cassette transport system in Treponema pallidum.	2e-140 sp|Q56952|YFEA_YERPE Periplasmic chelated iron-binding protein YfeA OS=Yersinia pestis GN=yfeA PE=3 SV=2	5.9e-122 tr|A0A031LZ34|A0A031LZ34_9PSED Iron ABC transporter substrate-binding protein OS=Pseudomonas bauzanensis GN=CF98_30195 PE=3 SV=1	GO:0030001,metal ion transport;GO:0055072,iron ion homeostasis;GO:0007155,cell adhesion;GO:0042597,periplasmic space;GO:0046872,metal ion binding	K11604-ko02010,ABC transporters
GYF_02978	1248	ATGACACCCCCCAACAACAACAACAACAACAACAACAACATGCCGCAACAACCAGTGGCCACACAAGGAACAGCGCGCGAAGTCTTTGGCGCCTTTCTCAAACTGGGCCTGACATCGTTTGGCGGCCCCATTGCCCATTTAGGATACTTTCGCACGGAGTTTGTTGAGCGCCGCCGCTGGCTGGATGACCGCAGCTACTCCGATCTGGTGGCTTTATGCCAATTTCTGCCAGGCCCAGCCAGCAGCCAGGTCGGCATGGCACTGGGCCTTGGCCGCGCCGGCTGGCCTGGTCTGCTGGCGGCATGGGCTGGCTTTACCCTGCCATCGGCGATCGCGCTGATCTTGCTGGCCCTGAGCATCACCCAATACCAGCATCTGGCCCAGGCTGGCTGGGTCCAT…	415	MTPPNNNNNNNNNMPQQPVATQGTAREVFGAFLKLGLTSFGGPIAHLGYFRTEFVERRRWLDDRSYSDLVALCQFLPGPASSQVGMALGLGRAGWPGLLAAWAGFTLPSAIALILLALSITQYQHLAQAGWVHGLKIVAVAIVAQAVWGMAKSLCPDRPRAALGFLAALLTLVLPLAIGQVTAIAIAGLLGWWCLKPTQNSRGQAHNYPVSRRLGMAALIAFVTLLIGLPLWAAITGSSTLALLEGVYRAGALVFGGGHVVLPLLQSAVVPNGMVSNADFLAGYGAAQAVPGPLFTFSAFLGAISNGALHGWAGGLVLLAVIFLPAFLILIGALPFWEDLRHRASIQTAMAGINAGVVGILGAALYDPLWTSAILNKTDFGLALLCFGLLTVGRVPPAL…	chrA	chromate transporter	Scaffold_5	249221	250468	+	8e-67 gnl|CDD|233197 TIGR00937, 2A51, chromate transporter, chromate ion transporter (CHR) family. Members of this family probably act as chromate transporters, and are found in Pseudomonas aeruginosa, Alcaligenes eutrophus, Vibrio cholerae, Bacillus subtilis, cyanobacteria and archaea. The protein reduces chromate accumulation and is essential for chromate resistance. Cutoffs for this model have…	5e-26 gnl|CDD|224970 COG2059, ChrA, Chromate transport protein ChrA [Inorganic ion transport and metabolism].	8.7e-182 gi|929043255|ref|WP_054066259.1| chromate transporter [Comamonas kerstersii]	2e-22 gnl|CDD|217024 pfam02417, Chromate_transp, Chromate transporter. Members of this family probably act as chromate transporters. Members of this family are found in both bacteria and archaebacteria. The proteins are composed of one or two copies of this region. The alignment contains two conserved motifs, FGG and PGP.	1e-32 sp|Q58128|Y718_METJA Putative uncharacterized transporter MJ0718 OS=Methanocaldococcus jannaschii (strain ATCC 43067 / DSM 2661 / JAL-1 / JCM 10045 / NBRC 100440) GN=MJ0718 PE=3 SV=1	6.5e-182 tr|A0A0M2L1G5|A0A0M2L1G5_COMTE Chromate transporter OS=Comamonas testosteroni GN=XA67_24230 PE=4 SV=1	GO:0016021,integral to membrane;GO:0005886,plasma membrane;GO:0015109,chromate transmembrane transporter activity	-
GYF_03070	288	ATGCCCCATTCAGCTGAAGATAAAAAGCGCGTGATCACGCGTTTGCGCCGTATCAAAGGCCAGACCGAAGCACTAGAGCGTGCTGTCGACGCCGGCTCAAGTTGCAATGATTTATTGCAGCAGCTGGCGGCACTGCGTGGCGCAACCAATGGCTTGATGGCCGAGGTGCTCGATAGCCATTTGCGTGAAACATTTTTACGCCAAGATGGCCCAGCCTTCAAGTCTGAGTTGACGCCTGATGAAGAAATTGACCAATTGATGAAAATTATCAGAAGCTATCTGAAGTAG	95	MPHSAEDKKRVITRLRRIKGQTEALERAVDAGSSCNDLLQQLAALRGATNGLMAEVLDSHLRETFLRQDGPAFKSELTPDEEIDQLMKIIRSYLK		Metal-sensitive transcriptional repressor	Scaffold_6	80926	81213	+	2e-36 gnl|CDD|197388 cd10153, RcnR-FrmR-like_DUF156, Transcriptional regulators RcnR and FrmR, and related domains; this domain family was previously known as part of DUF156. This domain family includes various transcriptional regulators that respond to different stressors. It includes Escherichia coli RncR (formally known as YohL, nickel and cobalt-sensitive), and E. coli FrmR (formally known as…	7e-27 gnl|CDD|224848 COG1937, COG1937, Uncharacterized protein conserved in bacteria [Function unknown].	3.1e-26 gi|516370897|ref|WP_017760930.1| hypothetical protein [Pseudacidovorax intermedius]	3e-25 gnl|CDD|217122 pfam02583, Trns_repr_metal, Metal-sensitive transcriptional repressor. This is a family of metal-sensitive repressors, involved in resistance to metal ions. Members of this family bind copper, nickel or cobalt ions via conserved cysteine and histidine residues. In the absence of metal ions, these proteins bind to promoter regions and repress transcription. When bound to metal…	3e-29 sp|Q3Z549|FRMR_SHISS Transcriptional repressor FrmR OS=Shigella sonnei (strain Ss046) GN=frmR PE=3 SV=2	4.0e-26 tr|A0A0M7D6B2|A0A0M7D6B2_9BURK Transcriptional repressor frmR OS=Achromobacter sp. GN=frmR PE=4 SV=1	GO:0005737,cytoplasm;GO:0003677,DNA binding;GO:0006355,regulation of transcription, DNA-dependent;GO:0006351,transcription, DNA-dependent	-
GYF_03092	339	ATGCCTAAAGTCATTATTCTTGCCCACGCTGAACTGGCCCCCAATGGAGCCGAGCTCGATGTGCCTACCGGCACCTCAATCTGCGAAGCCCTGTTGGAAAACGGCATTGAAATCGAGCATGCCTGCGATATGAGTTGCGCCTGCACCACCTGCCACGTGATTGTGCGCAAAGGCTTCAACTCCTTGAACGAGCCAGAAGAAACTGAGGAAGACTTGCTGGACAAGGCCTGGGGCCTGGAGCCGCAATCGCGTCTGAGCTGCCAGGCAATTGTTGCCAACGAAGACCTGACGGTTGAAATTCCCAAATACACCATTAACCACGCCAAAGAAAACCATTGA	112	MPKVIILAHAELAPNGAELDVPTGTSICEALLENGIEIEHACDMSCACTTCHVIVRKGFNSLNEPEETEEDLLDKAWGLEPQSRLSCQAIVANEDLTVEIPKYTINHAKENH	fdx	Ferredoxin	Scaffold_6	104126	104464	-	6e-57 gnl|CDD|131062 TIGR02007, fdx_isc, ferredoxin, 2Fe-2S type, ISC system. This family consists of proteobacterial ferredoxins associated with and essential to the ISC system of 2Fe-2S cluster assembly. This family is closely related to (but excludes) eukaryotic (mitochondrial) adrenodoxins, which are ferredoxins involved in electron transfer to P450 cytochromes [Biosynthesis of cofactors, pro…	5e-25 gnl|CDD|223706 COG0633, Fdx, Ferredoxin [Energy production and conversion].	4.8e-50 gi|496062237|ref|WP_008786744.1| MULTISPECIES: ferredoxin, 2Fe-2S type, ISC system [Proteobacteria] gi|226909920|gb|EEH95838.1| ferredoxin, 2Fe-2S type, ISC system protein [Citrobacter sp. 30_2] gi|533208703|gb|EQM67167.1| (2Fe-2S) ferredoxin [Pseudomonas alcaligenes OT 69] gi|543286633|gb|ERJ34596.1| Ferredoxin, 2Fe-2S [Burkholderia sp. AU4i] gi|552417840|gb|ERW76042.1| ferredoxin, 2Fe-2…	6e-09 gnl|CDD|215725 pfam00111, Fer2, 2Fe-2S iron-sulfur cluster binding domain.	5e-51 sp|P0A9R6|FER_SHIFL 2Fe-2S ferredoxin OS=Shigella flexneri GN=fdx PE=3 SV=2	2.7e-50 tr|A0A0D6HVY6|A0A0D6HVY6_ALCXX 2Fe-2S ferredoxin OS=Alcaligenes xylosoxydans xylosoxydans GN=fdx_1 PE=4 SV=1	GO:0051537,2 iron, 2 sulfur cluster binding;GO:0009055,electron carrier activity;GO:0022900,electron transport chain;GO:0046872,metal ion binding	-
GYF_03119	978	ATGCCCATTCTCTCTACCACTTTGACCACACTGGCACGCAGCTTATTGGCCGTGGGCCTGTGCGCAGCAGCCTCTAGCAGCTTCGCTTTGACAGTCTATACCGCTGGCCCTGAAGGCCTGATGAAGACATTGGCTGCTGGCTACGAAGCGCAAACCGGCGTCAAAGTCGACTATTTCCAAGGCACAACCGGCAAGGTCATGGCGCGCCTTGAGGCCGAAGCGGCCAATCCACAAGCCGACGTGCTGATCTCCGCTTCATGGGACAGCGCCGTGGATCTGGACAAACGCGGCTGGTTGCTGGCTTATGAAAGCCCGAATGCTGCCCAAGTGCCAGCGCAGTACAAAGCCCCAAGCTACGTGGCGCAAGGTCTGTCGGCCCTGGCGATTGCCTGGAACCCT…	325	MPILSTTLTTLARSLLAVGLCAAASSSFALTVYTAGPEGLMKTLAAGYEAQTGVKVDYFQGTTGKVMARLEAEAANPQADVLISASWDSAVDLDKRGWLLAYESPNAAQVPAQYKAPSYVAQGLSALAIAWNPASNTPRPSDWADLAKPEYKDLVNMPDPAQSGTALELLSGLEAANSASAWSLFESLKANGMNLAGANAQALNPVLQGAKAAVFGAVDYITYSAQAKGEKVDIIFPSSGTVVAARPMMVLKSSKNQDDAKKFIDYVLSDAGQQAVADTYLIPARADVKAKRPTLVEIKALPEASAQERDGREALLKRFSALFAR	afuA	ABC-type Fe3+ transport system	Scaffold_6	133943	134920	+	4e-46 gnl|CDD|224753 COG1840, AfuA, ABC-type Fe3+ transport system, periplasmic component [Inorganic ion transport and metabolism].	5e-47 gnl|CDD|224753 COG1840, AfuA, ABC-type Fe3+ transport system, periplasmic component [Inorganic ion transport and metabolism].	4.2e-131 gi|820780301|ref|WP_046742214.1| ABC transporter substrate-binding protein [Lampropedia cohaerens] gi|819585385|gb|KKW67520.1| ABC transporter substrate-binding protein [Lampropedia cohaerens]	4e-26 gnl|CDD|222057 pfam13343, SBP_bac_6, Bacterial extracellular solute-binding protein. This family includes bacterial extracellular solute-binding proteins.	1e-19 sp|P43951|Y131_HAEIN Uncharacterized protein HI_0131 OS=Haemophilus influenzae (strain ATCC 51907 / DSM 11121 / KW20 / Rd) GN=HI_0131 PE=1 SV=1	2.4e-131 tr|A0A0U1PYC7|A0A0U1PYC7_9BURK ABC transporter substrate-binding protein OS=Lampropedia cohaerens GN=AAV94_10190 PE=4 SV=1	-	K02012-ko02010,ABC transporters
GYF_03120	1674	ATGCAACCGTCCCGTTTTCTGGTGCCATTTTGCGGTGCTGTCCTGGCCTTGTTGGTCGCTGTGCCTTTGGTGTTCATCGTCTTGCAGGCGATCTTCCCCGACTTGGCCAAAGGCTCGCTGGCCAATCCCTTGGCGCATGTGCAAGCAACGCTCGGTGATCCTGTTTTGCTGAAGCTGACCGGCAATACGATTGCATTGGGGCTGGCAGTGGTCTGTGTCAGCGCTGTGATTGGCGTGCCACTGGGCGTGTTGCGTGGCCTGTTTGATGTGCCGCTGGCGCGGTTTTGGGACCTGGTGCTGCTGGTGCCATTCATGGTGCCGCCGTACATCGCGGCGATGGGTTGGATTTTGCTACTGCAGCCCGGTGGTTTTTTGCAGCAGCTCACCGGCGTGAACATG…	557	MQPSRFLVPFCGAVLALLVAVPLVFIVLQAIFPDLAKGSLANPLAHVQATLGDPVLLKLTGNTIALGLAVVCVSAVIGVPLGVLRGLFDVPLARFWDLVLLVPFMVPPYIAAMGWILLLQPGGFLQQLTGVNMAGLLFSFTGVVLVMALNLFSAVYFAISRAVQGNGSRLSEVANIFGANHWQAFWRVVLPLALPALAASLLLVFAASIEEYGTPAVLASNAGFYVLVTGIEQRFSDWPIDLPGAAMLSIILMVLALSAWYAQRWITAGRDYATNTGKPNASGLRALGVWRWPVCVLFAAVTLLATLAPLFAVAATAFTGTLSGGLTFENLSLRHFSGLFEQGSQALSALGFSFSLAAGAALLTGIFGAVLAYTVLRTPGKAVAWLDGATMLPNAMPGI…	thiP	ABC-type Fe3+ transport system	Scaffold_6	135096	136769	+	2e-46 gnl|CDD|224099 COG1178, ThiP, ABC-type Fe3+ transport system, permease component [Inorganic ion transport and metabolism].	3e-47 gnl|CDD|224099 COG1178, ThiP, ABC-type Fe3+ transport system, permease component [Inorganic ion transport and metabolism].	7.5e-237 gi|820780302|ref|WP_046742215.1| ABC transporter permease [Lampropedia cohaerens] gi|819585386|gb|KKW67521.1| ABC transporter permease [Lampropedia cohaerens]	-	4e-33 sp|Q44123|FBPB_ACTPL Ferric transport system permease protein FbpB OS=Actinobacillus pleuropneumoniae GN=fbpB PE=3 SV=1	4.3e-237 tr|A0A0U1PYH4|A0A0U1PYH4_9BURK ABC transporter permease OS=Lampropedia cohaerens GN=AAV94_10195 PE=3 SV=1	GO:0055072,iron ion homeostasis;GO:0005215,transporter activity;GO:0016021,integral to membrane;GO:0005886,plasma membrane;GO:0006811,ion transport	K02011-ko02010,ABC transporters
GYF_03326	984	ATGCTGAATGTATTCATCCTCGTCAACGGCCGCCTCGTACAAAAAGACATTGAAACACTGCACGATCTCGCCCAGGTCCAGCCTGTTTGGGTGGACATGGTCTCTCCGACAGAAGAGGAAAAGTTTTGGGTCAAGCAGCATTTCTCGCTGCTGATTCCTGATGATGTTGTCGATGATGACATTGAAGAATCCGCCCGCTTCTACGAAGAAGACAACGGCGAGCTGCATATTCGCAGCGATTTCTTGATTGATGACGACAAGCCGCGTTATGTGCGCGTGGCCTACATCATGAACTTGCAAAATCCGACCTTGCGCAGCCACAACATCCTGTTCTCGATTCGCGAGGACGATGTGCCAGTATTTCGCTTGTTCCGTTTGCGCGCGCGCCGCATTCCCGGC…	327	MLNVFILVNGRLVQKDIETLHDLAQVQPVWVDMVSPTEEEKFWVKQHFSLLIPDDVVDDDIEESARFYEEDNGELHIRSDFLIDDDKPRYVRVAYIMNLQNPTLRSHNILFSIREDDVPVFRLFRLRARRIPGLIGDCKEVLLNLFDTDAEYAADSLEWIYDELDSASQAILSGALSDEQASEVLGSIARYEDLNGKIRRNMMDTRRAVSFLMRSKILNAEQFEDARQILRDIESLDSHTAFLFDKINFLLDATVGFININQSKIIKLFSVASVALLPPTLIASVYGMNFEVMPELTWKYGYPYAIVLMIASAAIPMIYFRHKGWLK	corA	Mg2+ and Co2+ transporters	Scaffold_7	107243	108226	+	2e-137 gnl|CDD|213369 cd12835, EcCorA-like_1, Escherichia coli Mg2+ transporter CorA_like subgroup. A bacterial subgroup of the Escherichia coli CorA-Salmonella typhimurium ZntB_like (EcCorA_ZntB-like) family of the MIT superfamily of essential membrane proteins involved in transporting divalent cations (uptake or efflux) across membranes. This subgroup includes the Mg2+ transporters Escherichia …	3e-71 gnl|CDD|223671 COG0598, CorA, Mg2+ and Co2+ transporters [Inorganic ion transport and metabolism].	7.6e-157 gi|820776595|ref|WP_046740482.1| magnesium and cobalt transport protein CorA [Lampropedia cohaerens] gi|819587008|gb|KKW69047.1| magnesium transporter CorA [Lampropedia cohaerens]	3e-48 gnl|CDD|216560 pfam01544, CorA, CorA-like Mg2+ transporter protein. The CorA transport system is the primary Mg2+ influx system of Salmonella typhimurium and Escherichia coli. CorA is virtually ubiquitous in the Bacteria and Archaea. There are also eukaryotic relatives of this protein. The family includes the MRS2 protein from yeast that is thought to be an RNA splicing protein. However its…	2e-88 sp|Q3YVE9|CORA_SHISS Magnesium transport protein CorA OS=Shigella sonnei (strain Ss046) GN=corA PE=3 SV=1	4.4e-157 tr|A0A0U1Q2S3|A0A0U1Q2S3_9BURK Magnesium transport protein CorA OS=Lampropedia cohaerens GN=corA PE=3 SV=1	GO:0015095,magnesium ion transmembrane transporter activity;GO:0016021,integral to membrane;GO:0005886,plasma membrane;GO:0015087,cobalt ion transmembrane transporter activity	-
GYF_03374	2109	ATGCAATTTTCTCGATTCTCACTACTGATCTGCCTGCCTGCCACATTCGCATCCAGCACCTGGGCCCAAGCCTTAGAAGACGATGACGCGGCCCTGCTGCCAGCCGTGGTCGTTACAGCCAACCGCGTCGAGACCACCATTGCATCCATCCCTGGGACGGTGCAAGTCATTGATGAAGCGCAAATACGCAGCCAAAGCGGGGCCGGGCGGCGTCTGGCGGATATCCTGGACCAACTCGTGCCTGGGATGGCGCCCTCAAGCGGCGGCATGAGCAACTTTGGCCAAACCTTGCGGGGCCGCAGCGTGCTGGTCTTGATTGACGGCGTATCGCAAAACGGCATCCGTGACACCGCCCGCCAGCTCAACAGCATTTCGCCAGACAGCATCGAGCGCATTGAA…	702	MQFSRFSLLICLPATFASSTWAQALEDDDAALLPAVVVTANRVETTIASIPGTVQVIDEAQIRSQSGAGRRLADILDQLVPGMAPSSGGMSNFGQTLRGRSVLVLIDGVSQNGIRDTARQLNSISPDSIERIEVLSGANSIYGAGAAGGIINIITKRNQGQELAFTSKLGTTASNRFKGSGFAYEGFQSATGRKGPLDWYVSGAYTQRNDQFDGRGRRIAQDTSQGSNMDTDTYDLQGRFGYQLDDSKRLTLGLQNYRDKQNTAYTKDPNNPDEAVAVKGLRLDDQPATRNRAINLNFTDQDFFGQGLNIESYWRKSEALFFPDVARGLAGIAATDSSTTVYGIRTAIDTALPAIGAATGNLVWGADLSQEVGRQRAHHYAVDGLNYNRTGIIYELGPD…	cirA	Outer membrane receptor proteins, mostly Fe transport	Scaffold_7	165394	167502	-	1e-50 gnl|CDD|238657 cd01347, ligand_gated_channel, TonB dependent/Ligand-Gated channels are created by a monomeric 22 strand (22,24) anti-parallel beta-barrel. Ligands apparently bind to the large extracellular loops. The N-terminal 150-200 residues form a plug from the periplasmic end of barrel. Energy (proton-motive force) and TonB-dependent conformational alteration of channel (parts of plug,…	1e-34 gnl|CDD|224544 COG1629, CirA, Outer membrane receptor proteins, mostly Fe transport [Inorganic ion transport and metabolism].	7.3e-306 gi|983295196|ref|WP_060481926.1| hypothetical protein [Pseudomonas sp. NBRC 111119]	2e-16 gnl|CDD|216014 pfam00593, TonB_dep_Rec, TonB dependent receptor. This model now only covers the conserved part of the barrel structure.	4e-91 sp|Q6U607|IUTA_KLEPN Ferric aerobactin receptor OS=Klebsiella pneumoniae GN=iutA PE=1 SV=1	7.9e-289 tr|H0JGS4|H0JGS4_9PSED TonB-dependent receptor OS=Pseudomonas psychrotolerans L19 GN=PPL19_17805 PE=3 SV=1	GO:0009279,cell outer membrane;GO:0044718,siderophore transmembrane transport;GO:0005215,transporter activity;GO:0005506,iron ion binding;GO:0005886,plasma membrane;GO:0004872,receptor activity;GO:0019271,aerobactin transport;GO:0015343,siderophore transmembrane transporter activity	-
GYF_03390	2112	ATGTCCCTTTTCGAACCTCGTGGATGGCTGCGCGCGACCAGTTGTTCCAGCCTAGCAACCTTGCTGTTGCTCCCGCCTGTCGCCTATGCGCAATCAGATTCCGCTGTCAGTCAATTGGACACCGTCACGGTGACAGCTGACCGGGAAACCACGCCCTCGCTGCTGAAGGGTTCGCAGACGCTGAGGGAAACGCCCCAGTCGGTGACCATCATCACGCGCGAGCGGATGGACCAGCAGAACCTGCAAAGCCTGGACGAGGTCCTGCAGCACGCCCCCGGCATCACGGTGCAACCGTACCAGTTGCTGACCACCGGCTACTACGCTCGCGGCTTCAAGATCGACTCGTTCCAACAGGATGGGGTCCCCATCCAGATGGGGCAGATGGCCAGCCCGCCCCAG…	703	MSLFEPRGWLRATSCSSLATLLLLPPVAYAQSDSAVSQLDTVTVTADRETTPSLLKGSQTLRETPQSVTIITRERMDQQNLQSLDEVLQHAPGITVQPYQLLTTGYYARGFKIDSFQQDGVPIQMGQMASPPQDAGIYERVEILRGANGLMQGSGNPAATVNLVPKRAPREFLANGELSAGSWNRYRGLLDVGGPINESGSLRARIVANHEDRDFFYDVAGQKTSSVYGTADLDLGPDTILTVGLQQQRIRSTTNMAGVPFYADGSDIGLSRSTYLDVDWDRFDWDTTRVFGGIEHAFGNAWTAKLSVNYQNGDSKLKYAGANGAVDPATGAGPRLTGAAYKFENDQKSVDGYLNGPFEFLGRRHEATVGWNYQRTSLEQFSANFLTPVNQTVNVWDWD…	fhuE	Outer membrane receptor for ferric coprogen and ferric-rhodotorulic acid	Scaffold_7	184520	186631	+	0.0 gnl|CDD|227114 COG4773, FhuE, Outer membrane receptor for ferric coprogen and ferric-rhodotorulic acid [Inorganic ion transport and metabolism].	0.0 gnl|CDD|227114 COG4773, FhuE, Outer membrane receptor for ferric coprogen and ferric-rhodotorulic acid [Inorganic ion transport and metabolism].	0.0e+00 gi|730526452|ref|WP_034036962.1| amino acid ABC transporter substrate-binding protein [Pseudomonas aeruginosa]	2e-29 gnl|CDD|216014 pfam00593, TonB_dep_Rec, TonB dependent receptor. This model now only covers the conserved part of the barrel structure.	0.0 sp|P42512|FPTA_PSEAE Fe(3+)-pyochelin receptor OS=Pseudomonas aeruginosa (strain ATCC 15692 / PAO1 / 1C / PRS 101 / LMG 12228) GN=fptA PE=1 SV=1	1.4e-280 tr|V8QTC8|V8QTC8_9BURK Amino acid ABC transporter substrate-binding protein OS=Advenella kashmirensis W13003 GN=W822_06950 PE=3 SV=1	GO:0009279,cell outer membrane;GO:0044718,siderophore transmembrane transport;GO:0005506,iron ion binding;GO:0016021,integral to membrane;GO:0005886,plasma membrane;GO:0004872,receptor activity;GO:0015343,siderophore transmembrane transporter activity	-
GYF_03455	372	ATGACGACTATCCATCTCTACGGCATCCCGAACTGTGACACTGTCAAGAAAAGCCGCCTATGGTTTGCAGATCAGGGCGAGGATGTGCAGTTTCACGATTTTAAAAAACAAGGCCTGGACGCTGCCACATTGGCGCAGTGGGCCGAGCAGCTGGGCGTGGATGCCTTGTTGAACCGCCGTGGCACCACCTGGCGCAAGCTCAGCGATGCAGAGCAAGCAAGCGCCAGCGAGAGTGCTGGTGCACAAGCCCTGATGCTGGCCCACACCAGTTTGATCAAGCGCCCGGTGGTGCGGATCGAGCGCGAAGGGCAAACAGCGCAATGGACGCTGGGTTATGTGCCCGATCAATGGCAAGCGCTGCTGGGCAGCTGA	123	MTTIHLYGIPNCDTVKKSRLWFADQGEDVQFHDFKKQGLDAATLAQWAEQLGVDALLNRRGTTWRKLSDAEQASASESAGAQALMLAHTSLIKRPVVRIEREGQTAQWTLGYVPDQWQALLGS	arsC	Arsenate Reductase	Scaffold_8	4408	4779	+	1e-41 gnl|CDD|239333 cd03035, ArsC_Yffb, Arsenate Reductase (ArsC) family, Yffb subfamily; Yffb is an uncharacterized bacterial protein encoded by the yffb gene, related to the thioredoxin-fold arsenic reductases, ArsC. The structure of Yffb and the conservation of the catalytic cysteine suggest that it is likely to function as a glutathione (GSH)-dependent thiol reductase. ArsC catalyzes the red…	7e-30 gnl|CDD|224311 COG1393, ArsC, Arsenate reductase and related proteins, glutaredoxin family [Inorganic ion transport and metabolism].	6.6e-37 gi|820780698|ref|WP_046742611.1| hypothetical protein [Lampropedia cohaerens] gi|819584783|gb|KKW66947.1| hypothetical protein AAV94_12800 [Lampropedia cohaerens]	1e-27 gnl|CDD|202832 pfam03960, ArsC, ArsC family. This family is related to glutaredoxins pfam00462.	1e-25 sp|P24178|YFFB_ECOLI Protein YffB OS=Escherichia coli (strain K12) GN=yffB PE=1 SV=1	3.8e-37 tr|A0A0U1PWY6|A0A0U1PWY6_9BURK Uncharacterized protein OS=Lampropedia cohaerens GN=AAV94_12800 PE=3 SV=1	-	-
GYF_03485	432	ATGCACATTGGCCAGGCGGCCCAGGCCAGTGGGGTGTCGGCCAAAATGATCCGTTATTACGAGCACAATGGTTTGCTACCAGCGGCAGTCCGTACCGAGGCGGGCTACCGCTGCTACAGCGAACAGGACATCCATCGCCTGCAGTTCATCCGCCGCGCGCGCGATTTGGGCTTTTCCGTGCCTGAAATCAGCGAACTGCTGGGTTTATGGGATGATCGCAGCCGCCACAGTGCCGATGTGCGGCGTATTGCACAAGGGCATATCCAGGCGCTGGAGCAACGCATTGCGCATTTACGGCAAATGCGTGCCAGCCTGCAGGATCTGGTGCACGCCTGCCATGGCGACAACCGCCCCGACTGCCCTATTTTGCAAGGTTTGGCTGAACCAGACGCACCGCAA…	143	MHIGQAAQASGVSAKMIRYYEHNGLLPAAVRTEAGYRCYSEQDIHRLQFIRRARDLGFSVPEISELLGLWDDRSRHSADVRRIAQGHIQALEQRIAHLRQMRASLQDLVHACHGDNRPDCPILQGLAEPDAPQSDCCVSDPSA	cueR	CueR-like transcription regulators	Scaffold_8	37810	38241	-	6e-71 gnl|CDD|133383 cd01108, HTH_CueR, Helix-Turn-Helix DNA binding domain of CueR-like transcription regulators. Helix-turn-helix (HTH) transcription regulators CueR and ActP, copper efflux regulators. In Bacillus subtilis, copper induced CueR regulates the copZA operon, preventing copper toxicity. In Rhizobium leguminosarum, ActP controls copper homeostasis; it detects cytoplasmic copper stres…	7e-32 gnl|CDD|223860 COG0789, SoxR, Predicted transcriptional regulators [Transcription].	6.5e-44 gi|950733419|ref|WP_057497068.1| Cu(I)-responsive transcriptional regulator [Stenotrophomonas maltophilia] gi|946996058|gb|KRG50114.1| transcriptional regulator [Stenotrophomonas maltophilia]	4e-22 gnl|CDD|204187 pfam09278, MerR-DNA-bind, MerR, DNA binding. Members of this family of DNA-binding domains are predominantly found in the prokaryotic transcriptional regulator MerR. They adopt a structure consisting of a core of three alpha helices, with an architecture that is similar to that of the 'winged helix' fold.	1e-50 sp|P58379|HMRR2_RHIME Heavy metal-dependent transcription regulator 2 OS=Rhizobium meliloti (strain 1021) GN=hmrR2 PE=3 SV=1	3.7e-44 tr|A0A0R0B6X2|A0A0R0B6X2_STEMA Transcriptional regulator OS=Stenotrophomonas maltophilia GN=ARC23_12455 PE=4 SV=1	GO:0005737,cytoplasm;GO:0005507,copper ion binding;GO:0003700,sequence-specific DNA binding transcription factor activity;GO:0003677,DNA binding;GO:0045893,positive regulation of transcription, DNA-dependent;GO:0000166,nucleotide binding;GO:0006351,transcription, DNA-dependent	-
GYF_03486	2604	ATGCCAACGCATGAGAAGCACCCTCTTCAAGTCAACCGCCCTGATACGTCGCAGTCCCTGCACGGCCCTGCCAGTGGAGCAGCACCGATTCGCCTGGATTTGGACGGCTTGCATTGTGCCTCCTGCGTTGCCAGGGCCGAGCGCGCGCTGGGCGCAGTTGCTGGAGTGGCCAGCGCCAGCGTGAACCTGGTCACGCAACAAGCCATGATTCAAGCAGCGCCCCACACCACGCTGCAACGCGCCGACTTGGTCAAAGCCGTCGAGCAAGCCGGCTACCGCGTTATCGAGCCGGCTGTGTCCACGCACGATGCGCACGCGCCTGCGTTGGAGCTCAGCATTGAGGGCATGACCTGCGCATCCTGTGTGGGCCGAGTCGAACGCGCATTACAAGCAGTCGAT…	867	MPTHEKHPLQVNRPDTSQSLHGPASGAAPIRLDLDGLHCASCVARAERALGAVAGVASASVNLVTQQAMIQAAPHTTLQRADLVKAVEQAGYRVIEPAVSTHDAHAPALELSIEGMTCASCVGRVERALQAVDGVTSAQVNLATERASIVGHASTAQLLAAIAQAGYQASVIEPDHAAQATEQAQARAETEQRKLQRSFWLAAALALPVFVLEMGSHLIPGVHHWIAGTIGTHNSWLLQWVLTSLVLLGPGLRFYRQGIPALLRGAPDMNSLVAVGTLAAYGFSVIATFAPQLLPAHTVNVYFEAAAVIVALILLGRYLEARAKGRTSAAIQRLVGLQAKTARVERGGAIVEIAIAQVQPGDIVHVRPGERIAVDGTLVQGRSFVDESMISGEPIPVEK…	zntA	Cation transport ATPase	Scaffold_8	38287	40890	-	0.0 gnl|CDD|225127 COG2217, ZntA, Cation transport ATPase [Inorganic ion transport and metabolism].	0.0 gnl|CDD|225127 COG2217, ZntA, Cation transport ATPase [Inorganic ion transport and metabolism].	2.4e-306 gi|1011251280|ref|WP_062170239.1| ATPase [Stenotrophomonas sp. KCTC 12332] gi|996000575|gb|AMJ57970.1| ATPase [Stenotrophomonas sp. KCTC 12332]	1e-59 gnl|CDD|215733 pfam00122, E1-E2_ATPase, E1-E2 ATPase.	0.0 sp|Q9X5X3|ATCU_SINMW Copper-transporting P-type ATPase OS=Sinorhizobium medicae (strain WSM419) GN=actP PE=1 SV=1	1.4e-306 tr|A0A126NM00|A0A126NM00_9GAMM ATPase OS=Stenotrophomonas sp. KCTC 12332 GN=AXG53_16025 PE=4 SV=1	GO:0005507,copper ion binding;GO:0004008,copper-exporting ATPase activity;GO:0005524,ATP binding;GO:0006754,ATP biosynthetic process;GO:0016021,integral to membrane;GO:0005886,plasma membrane;GO:0060003,copper ion export;GO:0005261,cation channel activity	K01547-ko02020,Two-component system
GYF_03491	858	ATGACAGCAGCCAACGATCCACGCACGCCACTACTGCTGATCAATGACTTGAGCATTCACCACCAAAGCCGCCCTATGGCGCCGCCGATGGTGCGCGATGTCAACCTGGTACTGCAGGCGGGCCAAACGCTGGGGCTGGTGGGCGAGTCTGGCAGCGGCAAGTCCTTAAGCGCGCTGGCCGTGATGGGGCTACTGGGTGACAAGCTCAGCGCCAGCGGCAGCGTGCGCATGCACGGCCAAGAACTGCTGGGCATGCGCGAAGCCCAGCTGCAACAGTTGCGCGGCAACCGCATGGCCATGGTGTTCCAAGAACCAATGAGTGCGCTCAACCCCGTGCACACCATTGGCGAGCAAGTGGCCGAGCCACTGCGCCAGCACCAGGGCCTGGGTCGCAAAGCC…	285	MTAANDPRTPLLLINDLSIHHQSRPMAPPMVRDVNLVLQAGQTLGLVGESGSGKSLSALAVMGLLGDKLSASGSVRMHGQELLGMREAQLQQLRGNRMAMVFQEPMSALNPVHTIGEQVAEPLRQHQGLGRKACMAHAAALLERVGIARASERLSAYPHQFSGGQRQRIVIAMALACGPDLLIADEPTTALDVIVQQQILDLLDDLVQEQGMGMLLISHDLAVISDYTDHVAVMTGGQIVEQGETAAVFADPQHAYTQQLMQSRQRLMAYSQASPGSEQPPESSP	nikD	ABC-type dipeptide/oligopeptide/nickel transport system	Scaffold_8	45882	46739	-	8e-107 gnl|CDD|223521 COG0444, DppD, ABC-type dipeptide/oligopeptide/nickel transport system, ATPase component [Amino acid transport and metabolism / Inorganic ion transport and metabolism].	1e-107 gnl|CDD|223521 COG0444, DppD, ABC-type dipeptide/oligopeptide/nickel transport system, ATPase component [Amino acid transport and metabolism / Inorganic ion transport and metabolism].	3.1e-85 gi|919199352|ref|WP_052754853.1| hypothetical protein [Lampropedia cohaerens]	2e-22 gnl|CDD|215650 pfam00005, ABC_tran, ABC transporter. ABC transporters for a large family of proteins responsible for translocation of a variety of compounds across biological membranes. ABC transporters are the largest family of proteins in many completely sequenced bacteria. ABC transporters are composed of two copies of this domain and two copies of a transmembrane domain pfam00664. These…	1e-81 sp|Q8FWP1|Y3405_BRUSU Putative peptide import ATP-binding protein BRA0405/BS1330_II0402 OS=Brucella suis biovar 1 (strain 1330) GN=BRA0405 PE=3 SV=1	3.5e-78 tr|H0BYD6|H0BYD6_9BURK Oligopeptide/dipeptide ABC transporter ATPase OS=Acidovorax sp. NO-1 GN=KYG_12049 PE=3 SV=1	GO:0016020,membrane;GO:0015031,protein transport;GO:0016887,ATPase activity;GO:0005524,ATP binding;GO:0005886,plasma membrane;GO:0015197,peptide transporter activity;GO:0006200,ATP catabolic process	K02031
GYF_03492	870	ATGAGCATGCACCCTGCGTCTGATCTTGCGGCTTCACGAGCTGGCATGCGCTGGCTGGGCCTGCCATCCTTGCTGTTTGGTGGCTTGATCACCACCGCGTTATTGGCTTGCGCCTTGTTGTCCTTGGTGTGGACGCCCTATCCGCCCGGTGAGCAAAATTTCCATCTGCGCGAAGCCCCGCCTAGCGCGCAGCACTGGTTGGGCACGGACAGCTATGGCCATGACATCTTCTCGCAACTGATGGTCGGGGCGCAAAGCTCGGTGCTGGTTGGCGTCACGGCCGTCGCCATTGGCTTGCTGTTTGGCGTCAGCCTGGGCCTATTGGCCGCGCTGCGCAAAGGCTGGGTAGAAGAGGCTATCATGCGCCTGACCGATCTGAGCTTTGCGTTCCCAACCATT…	289	MSMHPASDLAASRAGMRWLGLPSLLFGGLITTALLACALLSLVWTPYPPGEQNFHLREAPPSAQHWLGTDSYGHDIFSQLMVGAQSSVLVGVTAVAIGLLFGVSLGLLAALRKGWVEEAIMRLTDLSFAFPTILAAIMLRAAYGAGLATSIAAIGIASIPIFARITRASANVLWQRDFVTAARACGKGPWAITREHILPNLLSILIVQATIQFAIAILAEAALSYLGLGTQYPTPSWGRMLSEAQSKLFDAPMLAVYPGLAIALAVMGLNLLGDGLRDRLDPRLMGSPR	nikC	ABC-type dipeptide/oligopeptide/nickel transport system	Scaffold_8	46736	47605	-	4e-68 gnl|CDD|224094 COG1173, DppC, ABC-type dipeptide/oligopeptide/nickel transport systems, permease components [Amino acid transport and metabolism / Inorganic ion transport and metabolism].	5e-69 gnl|CDD|224094 COG1173, DppC, ABC-type dipeptide/oligopeptide/nickel transport systems, permease components [Amino acid transport and metabolism / Inorganic ion transport and metabolism].	1.9e-111 gi|820776586|ref|WP_046740473.1| peptide ABC transporter permease [Lampropedia cohaerens] gi|819586999|gb|KKW69038.1| peptide ABC transporter permease [Lampropedia cohaerens]	5e-12 gnl|CDD|144205 pfam00528, BPD_transp_1, Binding-protein-dependent transport system inner membrane component. The alignments cover the most conserved region of the proteins, which is thought to be located in a cytoplasmic loop between two transmembrane domains. The members of this family have a variable number of transmembrane helices.	5e-69 sp|Q7CQV4|GSID_SALTY Glutathione transport system permease protein GsiD OS=Salmonella typhimurium (strain LT2 / SGSC1412 / ATCC 700720) GN=gsiD PE=3 SV=1	1.1e-111 tr|A0A0U1Q2P3|A0A0U1Q2P3_9BURK Peptide ABC transporter permease OS=Lampropedia cohaerens GN=AAV94_01095 PE=3 SV=1	GO:0005215,transporter activity;GO:0016021,integral to membrane;GO:0005886,plasma membrane	K02034
GYF_03493	984	ATGCAAGCTTATCTGATCCAGCGGATTGTGACGCTGCTGCTCTCCTTGCTGGGAGCGTCGGTGCTGGTCATGTTTGCGCTCGAAGTGTTGCCAGGCAATGCCGCCCAAGTCATGCTTGGGCCCGATGCGTCTGCAGAAACAGTTGCCGCCCTGTCCGAACAACTCGGCCTGCATGCGCCTTTGTGGCAGCGCTACGGCCAGTGGCTCTACCACTTGCTCCAAGGCGACATGGGCCAAAGCTACGCCTATGACGTGCCAGCCAGCAGCCTGATCTGGGAGAGCTTGCAACTGACCATCCCTCTGGCAGTGCTGGCCATTGCGCTCACGATTGTGATTGCCTTGATTGCCGGTATTTACGCTGCCGCCAAACACAACAAGGCTGGCGACTTTCTCACCATG…	327	MQAYLIQRIVTLLLSLLGASVLVMFALEVLPGNAAQVMLGPDASAETVAALSEQLGLHAPLWQRYGQWLYHLLQGDMGQSYAYDVPASSLIWESLQLTIPLAVLAIALTIVIALIAGIYAAAKHNKAGDFLTMGLTQIGMAVPNFWFAILLVMVFSVQLKWFSSGGFPGWTAAAGGGFWPALKALLLPALALAMVQAAVLARITRSAMLEVLREDYIRTARAKGLSRRQVLFRHALRNALIPVITIAGLQFANLLAGTIVVESVFQLPGLGRLIFKAIENRDMVVVRNCVLLLAALVIVVNFFVDLLYAWIDPRIQASAMRQGKVAA	nikB	ABC-type dipeptide/oligopeptide/nickel transport system	Scaffold_8	47602	48585	-	9e-94 gnl|CDD|223674 COG0601, DppB, ABC-type dipeptide/oligopeptide/nickel transport systems, permease components [Amino acid transport and metabolism / Inorganic ion transport and metabolism].	1e-94 gnl|CDD|223674 COG0601, DppB, ABC-type dipeptide/oligopeptide/nickel transport systems, permease components [Amino acid transport and metabolism / Inorganic ion transport and metabolism].	7.0e-134 gi|820776587|ref|WP_046740474.1| ABC transporter permease [Lampropedia cohaerens] gi|819587000|gb|KKW69039.1| ABC transporter permease [Lampropedia cohaerens]	2e-27 gnl|CDD|144205 pfam00528, BPD_transp_1, Binding-protein-dependent transport system inner membrane component. The alignments cover the most conserved region of the proteins, which is thought to be located in a cytoplasmic loop between two transmembrane domains. The members of this family have a variable number of transmembrane helices.	2e-81 sp|P94311|DPPB_BACPE Dipeptide transport system permease protein DppB OS=Bacillus pseudofirmus (strain OF4) GN=dppB PE=3 SV=1	4.0e-134 tr|A0A0U1Q2R6|A0A0U1Q2R6_9BURK ABC transporter permease OS=Lampropedia cohaerens GN=AAV94_01100 PE=3 SV=1	GO:0015031,protein transport;GO:0005215,transporter activity;GO:0016021,integral to membrane;GO:0005886,plasma membrane;GO:0015833,peptide transport	K02033
GYF_03495	1905	TTGGCGCTGTCGGTGTATGCTCCGACAAACGCGTTGGCCCCAATCAATGAAAGGCAGAATTGTCGCATGGACAAGCAATCCCCACTACCGCGCTTGATCGCAACCGCCGCAGCAGGTCTTTTTTTGCTGTTGGCTTGCCCCGCTTGGGGCGCGCATGCCTATGCCCAGTGGGGCGAGCCCAAATACCCTGCGGGGTTCGCCCATTTTGATTACGTCAATGCGCAGGCGCCCAAGGGCGGGGAAATTCGTTTGATCAGCGGCCTGGCACGCTCCAACTTCGACAAGTTCAACCCGTTTACTATGCGCGGTTCCGCGCCTGCCAATTTGCTGGAGCTGATGTTTGAGTCGCTGTTGACCGCCTCGATGGACGAGACCGCTACCGGCTATGGCTTGCTGGCC…	634	LALSVYAPTNALAPINERQNCRMDKQSPLPRLIATAAAGLFLLLACPAWGAHAYAQWGEPKYPAGFAHFDYVNAQAPKGGEIRLISGLARSNFDKFNPFTMRGSAPANLLELMFESLLTASMDETATGYGLLAESVDVAPDHLSATFVIRKEARFHNGKPVLAEDVKHSYETLISPQASPIYASAFAQIDKAVVLDARTIRFEFKRPDRDLPLVVGGIPVFSRDWGVVDGVRKPFDEVVMDTPIGSGPYTIGPVVFGRDISYVRDPNYWAADLNVNVGSYNFDTVTVRLYQDNTARLEALKAGQFDAMQFLSAGDWARRTQGRKFDSGELAKEEFHHLNPAGFQSYFLNTRRPLLQDARVRQALNLALDYEWLNKRLFFGSYKRVHGIFGNTQCQAQGA…	nikA	ABC-type dipeptide/oligopeptide/nickel transport system	Scaffold_8	49539	51443	+	0.0 gnl|CDD|173862 cd08497, PBP2_NikA_DppA_OppA_like_14, The substrate-binding component of an uncharacterized ABC-type nickel/dipeptide/oligopeptide-like import system contains the type 2 periplasmic binding fold. This CD represents the substrate-binding domain of an uncharacterized ATP-binding cassette (ABC) type nickel/dipeptide/oligopeptide-like transporter. The oligopeptide-binding protein O…	1e-83 gnl|CDD|226636 COG4166, OppA, ABC-type oligopeptide transport system, periplasmic component [Amino acid transport and metabolism].	1.2e-238 gi|820780156|ref|WP_046742069.1| peptide ABC transporter substrate-binding protein [Lampropedia cohaerens] gi|819585732|gb|KKW67844.1| peptide ABC transporter substrate-binding protein [Lampropedia cohaerens]	1e-62 gnl|CDD|215949 pfam00496, SBP_bac_5, Bacterial extracellular solute-binding proteins, family 5 Middle. The borders of this family are based on the PDBSum definitions of the domain edges for Salmonella typhimurium oppA.	5e-107 sp|P55691|Y4WM_RHISN Uncharacterized protein y4wM OS=Rhizobium sp. (strain NGR234) GN=NGR_a00920 PE=3 SV=1	6.8e-239 tr|A0A0U1PZA5|A0A0U1PZA5_9BURK Peptide ABC transporter substrate-binding protein OS=Lampropedia cohaerens GN=AAV94_09075 PE=4 SV=1	GO:0005215,transporter activity;GO:0042597,periplasmic space	K13893-ko02010,ABC transporters
GYF_03532	1425	ATGCGCTGGCGCACAAAGAAGTGGCTCAATAGTTTACGGATTCAGGTTTTCCTGGTTTTCATCGCGGGCTCTGTCCTCAGCATCGCCTTGATTGCCATCGTGGCCGGGGTGGTCCTGAACACCAAAGGCACTTTTTTCGCGCGGATGGATTTGACCCAGGCCGCCCAAAAAATGGCCCACGAAATTACGTTCGATGCCGCAGGTACGCCGACCGGCTTTAGCCCGCGGATCACCAACGGGCGTATTGATTTCAACTGGATTTTTGACAACCTGGACAAAGATTCAGGCTGGCGCATCCTGAATGCACAAGGCCAGGTGGCCTTGGCCTCCACGGCCAGCCCGCAGCTATGGCAAGCCATGGATGCCATGCCTTTGGAGCCTGGCAGCTTTAGGTTTGAA…	474	MRWRTKKWLNSLRIQVFLVFIAGSVLSIALIAIVAGVVLNTKGTFFARMDLTQAAQKMAHEITFDAAGTPTGFSPRITNGRIDFNWIFDNLDKDSGWRILNAQGQVALASTASPQLWQAMDAMPLEPGSFRFEHQGIAMRAATSAIVHNGHTWYFQLTISSRFMYLMYDAFALPFMVKGIGLFSVVLFFVFGPCLYITLRHTLAPLRTVAESAAAISPRSIHARLSTAHVPSEISPMVDSFNHVLQRLEQGYRAQQEFLGNAAHELKTPLSLIRAQIELTEADPEMRAALLSDVQYMSRQVQQLLMLAEASEQGNYQLAPTLVIEVVEEAAAYLDRMAEAAQVGLHLQITQARSTQWNADRSALFTLLKNLLENAIQHAPAHSSVDIEVHSDHISVRDY…	baeS	heavy metal sensor kinase	Scaffold_8	81649	83073	-	2e-40 gnl|CDD|233391 TIGR01386, cztS_silS_copS, heavy metal sensor kinase. Members of this family contain a sensor histidine kinase domain (pfam00512) and a domain found in bacterial signal proteins (pfam00672). This group is separated phylogenetically from related proteins with similar architecture and contains a number of proteins associated with heavy metal resistance efflux systems for copper…	1e-35 gnl|CDD|223715 COG0642, BaeS, Signal transduction histidine kinase [Signal transduction mechanisms].	9.5e-124 gi|517429504|ref|WP_018600459.1| two-component sensor histidine kinase [Pseudomonas sp. CFII68] gi|515449536|gb|EPJ97760.1| periplasmic sensor signal transduction histidine kinase [Pseudomonas sp. CFII68]	5e-20 gnl|CDD|217081 pfam02518, HATPase_c, Histidine kinase-, DNA gyrase B-, and HSP90-like ATPase. This family represents the structurally related ATPase domains of histidine kinase, DNA gyrase B and HSP90.	9e-28 sp|Q8XBY4|CUSS_ECO57 Sensor kinase CusS OS=Escherichia coli O157:H7 GN=cusS PE=3 SV=1	5.4e-124 tr|S6JIZ3|S6JIZ3_9PSED Histidine kinase OS=Pseudomonas sp. CFII68 GN=CFII68_00510 PE=4 SV=1	GO:0000155,phosphorelay sensor kinase activity;GO:0023014,signal transduction by phosphorylation;GO:0005524,ATP binding;GO:0016021,integral to membrane;GO:0005886,plasma membrane	K07644-ko02020,Two-component system
GYF_03586	474	ATGAGCCCTCTTTCCCAAACGCCGCAATTTCGCATTGGCGAGGCGGCCCAAAAAAGCGGCGTCTCGACCGCCAATATTCGCCACTATGAACGCGAAGGTTTACTGCCAGCCGCCATCCGCGCAGACAATGGCTATCGTTTCTACAGCGAAGACGACATCCACCAACTGCGCTTGATTCGACTGACGCGCTCGCTGGACATGTCGGCAGAAGAAATCCGACAAATCATCCATTTGGATGGCTCGAGCGCCGAGGCATGCGAGCAGGCATCACACACCATCGCCCAGCATTTGAGCCATGTGCGCGAACGCATTGCAGAACTCTCGCAGCTGGAGTTGCGCCTGCAGTCTTTGCTGCACGCTTGCAACGGCCAGGAAACGACTTGTCAAATCATTGAAACC…	157	MSPLSQTPQFRIGEAAQKSGVSTANIRHYEREGLLPAAIRADNGYRFYSEDDIHQLRLIRLTRSLDMSAEEIRQIIHLDGSSAEACEQASHTIAQHLSHVRERIAELSQLELRLQSLLHACNGQETTCQIIETLHQQANTLQAHENAAQASARPRHV	soxR	CadR and PbrR transcription regulators	Scaffold_8	136571	137044	-	1e-37 gnl|CDD|133411 cd04784, HTH_CadR-PbrR, Helix-Turn-Helix DNA binding domain of the CadR and PbrR transcription regulators. Helix-turn-helix (HTH) CadR and PbrR transcription regulators including Pseudomonas aeruginosa CadR and Ralstonia metallidurans PbrR that regulate expression of the cadmium and lead resistance operons, respectively. These proteins are comprised of distinct domains that h…	5e-25 gnl|CDD|223860 COG0789, SoxR, Predicted transcriptional regulators [Transcription].	3.3e-33 gi|759879915|ref|WP_043566638.1| MerR family transcriptional regulator [Acidovorax sp. KKS102]	2e-19 gnl|CDD|205589 pfam13411, MerR_1, MerR HTH family regulatory protein.	4e-20 sp|Q9X5V4|HMMR_RHILV HTH-type transcriptional regulator HmrR OS=Rhizobium leguminosarum bv. viciae GN=hmrR PE=4 SV=1	1.9e-33 tr|A0A0Q8L299|A0A0Q8L299_9BURK MerR family transcriptional regulator OS=Acidovorax sp. Root70 GN=ASD94_09880 PE=4 SV=1	GO:0005737,cytoplasm;GO:0005507,copper ion binding;GO:0003700,sequence-specific DNA binding transcription factor activity;GO:0003677,DNA binding;GO:0045893,positive regulation of transcription, DNA-dependent;GO:0000166,nucleotide binding;GO:0006351,transcription, DNA-dependent	-
GYF_03587	2253	ATGAAACAGACAAAAAGTAACCATCACCATCACCACCATCGGCGCCGGCCTGCCAGCGAAGAAGGGCAAGCGCAGGCCGTGCCGCAAGACACGCGCAGCACCGCTGCTGGCTGTGGCAGCTGCACCACCACGCCATTTCTCCAGTTGGGTGGCAAAAAGAAGGCGCAGCAAGGCAATAGTCAACAGGGCCACGATCACGACCACGACCATGGCGGTGACGCAGGCGGTTCTGACCACGATGACCACGACCATGGCGATTTGGCGCCATGGTGGCGTGTGAGCTTGGCTCTGGTGCTGGGTTTGTCAGCCGAATTGCTGCATATGTTGCTTGGCGACTCGGCTGCAGTCAGGGGGGCGAGCATGGGATTGGCTGCCGTGGCGATTGTCATGGCAGGCTTT…	750	MKQTKSNHHHHHHRRRPASEEGQAQAVPQDTRSTAAGCGSCTTTPFLQLGGKKKAQQGNSQQGHDHDHDHGGDAGGSDHDDHDHGDLAPWWRVSLALVLGLSAELLHMLLGDSAAVRGASMGLAAVAIVMAGFGVYQSGLKSLLRGQLNILALMAVAVTGAFLIGQWAEAAMVMALFVAAEKLEDASMERARNAVRELMVTMPQTVLKVFADGRTQEVNVRDVQPDDQLRVAAGERIALDGEVLNGQSAVNQAPITGESTPVDKSTGDVLFAGSINTTGTIVMRVTGEAGKTLLDRIVEMVERSQQAKAPIQRTVDRFAQIYTPIVMVLALLVALVLPLAFGWAWMDAIYRALALLVIACPCALVIATPVAMVSSLGNAAKQGVLFKGGQALEKARQIA…	zntA	Cation transport ATPase	Scaffold_8	137282	139534	+	0.0 gnl|CDD|225127 COG2217, ZntA, Cation transport ATPase [Inorganic ion transport and metabolism].	0.0 gnl|CDD|225127 COG2217, ZntA, Cation transport ATPase [Inorganic ion transport and metabolism].	6.6e-164 gi|1021304430|ref|WP_063326559.1| 4-deoxy-4-formamido-L-arabinose-phospho-UDP deformylase [Delftia sp. GW456-R20] gi|1019997540|gb|KZK28259.1| 4-deoxy-4-formamido-L-arabinose-phospho-UDP deformylase [Delftia sp. GW456-R20]	1e-62 gnl|CDD|215733 pfam00122, E1-E2_ATPase, E1-E2 ATPase.	2e-152 sp|Q6GIX1|CADA_STAAR Probable cadmium-transporting ATPase OS=Staphylococcus aureus (strain MRSA252) GN=cadA PE=3 SV=1	1.9e-163 tr|A9BZF3|A9BZF3_DELAS Heavy metal translocating P-type ATPase OS=Delftia acidovorans (strain DSM 14801 / SPH-1) GN=Daci_2915 PE=3 SV=1	GO:0008551,cadmium-exporting ATPase activity;GO:0046873,metal ion transmembrane transporter activity;GO:0005524,ATP binding;GO:0006754,ATP biosynthetic process;GO:0016021,integral to membrane;GO:0005886,plasma membrane;GO:0015662,ATPase activity, coupled to transmembrane movement of ions, phosphorylative mechanism;GO:0005261,cation channel activity;GO:0046872,metal ion binding;GO:0043682,copper-t…	K01547-ko02020,Two-component system
GYF_03774	402	ATGGCATTGATGACCCCTTTTCTGCCCAATGCAGACAAATATGGCCCACTGGATTCGCGCAACGTCGCAGTCGATGAACTTCCCTGGAAGCCGACCCCGACCCCTGGCATTGACATGAAGGTGCTGGTCAAGGACGACGACACGGGCTTGCTGACAGCCTTGTTCCGCTGGCAGCCTGGTTCCACGCTGGCGCTGCACGAGCATGTGGAAATCGAGCAAAGCTATGTGCTTGAAGGTGAGTTTGAAGACGACGACGGCGTCTACAAGGCGGGCAATTTCGCCTGGCGTCCTAAAGGCCACCGCCATGTCGCCCGTTCGCCCAAAGGCGCACTGGTTTTGTGCTTTTTTCTCAAGCCCAACAAATTTTTGGGCGGCGAGCTCGATGGCCAGGAATTGAAG…	133	MALMTPFLPNADKYGPLDSRNVAVDELPWKPTPTPGIDMKVLVKDDDTGLLTALFRWQPGSTLALHEHVEIEQSYVLEGEFEDDDGVYKAGNFAWRPKGHRHVARSPKGALVLCFFLKPNKFLGGELDGQELK	chrR	Transcriptional activator	Scaffold_9	115744	116145	+	4e-16 gnl|CDD|193446 pfam12973, Cupin_7, ChrR Cupin-like domain. Members of this family are part of the cupin superfamily. This family includes the transcriptional activator ChrR.	2e-07 gnl|CDD|226328 COG3806, ChrR, Transcriptional activator [Transcription].	4.0e-64 gi|817529455|gb|KKO72854.1| hypothetical protein AAV32_00370 [Kerstersia gyiorum]	9e-17 gnl|CDD|193446 pfam12973, Cupin_7, ChrR Cupin-like domain. Members of this family are part of the cupin superfamily. This family includes the transcriptional activator ChrR.	-	5.7e-47 tr|Q143V8|Q143V8_BURXL Anti-ECFsigma factor, ChrR OS=Burkholderia xenovorans (strain LB400) GN=Bxe_A3608 PE=4 SV=1	-	-
GYF_03840	852	ATGACTACTCTTGATCCAACAACACCATCCCCTCTCAGCGCCGAAGCGCTCGCTGCTGCACGCCAACCCCAGCGCGTGCGCCATACCTTGCACATGCGCCGTGTGCAAGTCACGCAGGTCGAGCGTATTACCCCGCATTTGATTCGCATTGCCCTGGGCGGCGAGGCCTTGGCTGGATTTACCAGCCCCGGCTTTGATGACCATGCCAAGCTGATTTTTCCTGACCCCCAGACTGGCCAGTTGACGCTGCCGGTGGTGCGAGAGGACGGCAAAATCGATTGGGGTGATGCGGCGCAACGCCCGAATGCACGCGACTACACGCCGCGCCACTTTGATGCGCAGAGTCAGACTTTGACAATTGATTTTGCCTTGCACGAAGCAGGCCCGGCCACTGCCTGG…	283	MTTLDPTTPSPLSAEALAAARQPQRVRHTLHMRRVQVTQVERITPHLIRIALGGEALAGFTSPGFDDHAKLIFPDPQTGQLTLPVVREDGKIDWGDAAQRPNARDYTPRHFDAQSQTLTIDFALHEAGPATAWAERAKPGDELGVGGPRGSFLIPTEFDWHLLVGDDTALPAIWRRLQELPASATALVIAEVDSPEDRVELPSAAQVEVVWAYRQNGSANALLDALRAQTFPAGDCYAWVACESLAAKAAREHLVTERQANPRWVRASGYWRKGSAATHETHE	viuB	Siderophore interacting proteins	Scaffold_9	185844	186695	+	3e-86 gnl|CDD|99790 cd06193, siderophore_interacting, Siderophore interacting proteins share the domain structure of the ferredoxin reductase like family. Siderophores are produced in various bacteria (and some plants) to extract iron from hosts. Binding constants are high, so iron can be pilfered from transferrin and lactoferrin for bacterial uptake, contributing to pathogen virulence. Ferredoxi…	6e-76 gnl|CDD|225250 COG2375, ViuB, Siderophore-interacting protein [Inorganic ion transport and metabolism].	1.5e-95 gi|1001856148|gb|AMM23377.1| FAD-binding protein [Variovorax sp. PAMC 28711]	7e-41 gnl|CDD|219701 pfam08021, FAD_binding_9, Siderophore-interacting FAD-binding domain.	2e-49 sp|Q46871|YQJH_ECOLI NADPH-dependent ferric-chelate reductase OS=Escherichia coli (strain K12) GN=yqjH PE=1 SV=1	1.0e-93 tr|C5CTL5|C5CTL5_VARPS Siderophore-interacting protein OS=Variovorax paradoxus (strain S110) GN=Vapar_3586 PE=4 SV=1	GO:0033212,iron assimilation;GO:0005737,cytoplasm;GO:0071289,cellular response to nickel ion;GO:0016491,oxidoreductase activity;GO:0071949,FAD binding;GO:0052851,ferric-chelate reductase (NADPH) activity	-
